# Supplementary material for: Impact of Pneumococcal and Viral Pneumonia on the Respiratory and Intestinal Tract Microbiomes of Mice
Source: Microbiol Spectr. 2023 Mar 29;11(3):e03447-22. doi: 10.1128/spectrum.03447-22 (PMC10269894; doi:10.1128/spectrum.03447-22)
Supplement: Supplemental file 2 — Supplemental material. Download spectrum.03447-22-s0002.xlsx, XLSX file, 0.07 MB [file spectrum.03447-22-s0002.xlsx]

## Sheet: 16S_URT
Table S4: Composition of the URT and GIT microbiome based on 16S rRNA gene sequencing.
	S. pneumoniae																																	Influenza A H1N1
Families	PBS_1	PBS_2	PBS_3	PBS_4	PBS_5	PBS_6	PBS_7	PBS_8	PBS_9	19F_C1	19F_C2	19F_C3	19F_C4	19F_C5	19F_C6	19F_C7	19F_C8	19F_C9	19F_C10	19F_P1	19F_P2	19F_P3	19F_P4	19F_P5	19F_P6	19F_P7	19F_P8	19F_P9	19F_P10	19F_P11	19F_P12		Families	PBS_1	PBS_2	PBS_3	PBS_4	PBS_5	IAV_1	IAV_2	IAV_3	IAV_4	IAV_5	IAV_6	IAV_7	IAV_8	IAV_9	IAV_10	IAV_11
Acetobacteraceae	0	0	0	0	0	0	0	0	0	0	0	0	0	0	0	0	0	0	0	0	0	0	0	0	0	0	0	0	0	0	0		Acetobacteraceae	0	0	0.407123	0.13105	0.339468	0.116528	0	0.384025	0.37594	0	0.0127486	0	0	0	0	0
Acidaminococcaceae	0.447162	0.339994	0.136478	0.260567	0.418877	0.454869	0.255547	0.540504	0.356824	0.340374	0.359631	0.149332	0.543923	0.684117	0.456944	0.385757	0.688103	0.28988	0.399557	0	0	0	0	0	0	0	0	0	0	0	0		Acidaminococcaceae	0	0	0	0	0	0	0	0	0	0	0	0	0	0	0	0
Acidobacteriaceae_.Subgroup_1.	0	0	0	0	0	0	0	0	0	0	0	0	0	0	0	0	0	0	0	0	0	0	0	0	0	0	0	0	0	0	0		Acidobacteriaceae_.Subgroup_1.	0	0.237505	1.33089	0.868585	0.451135	0.82036	1.20797	0.480031	0.637463	0	0	0	0	0	0	0
Acidothermaceae	0	0	0	0	0	0	0	0	0	0	0	0	0	0	0	0	0	0	0	0	0	0	0	0	0	0	0	0	0	0	0		Acidothermaceae	0	1.29079	1.938	0.990491	0.187601	1.26783	0.189309	2.25614	0.915332	0	0	0	0	0	0	0
Aeromonadaceae	0	0	0	0	0	0	0	0	0	0	0	0	0	0	0	0	0	0.0432657	0	0	0	0	0	0	0	0	0	0	0	0	0		Aeromonadaceae	0	0.991326	0.469025	0.14324	0.616402	0.256362	0.13522	0	0.384112	0	0	0.0483699	0	0.570984	0.0971083	0.339882
Akkermansiaceae	0	0.020816	0	0	0	0	0	0	0	0	0	0	0	0	0	0	0	0	0	0	0	0	0.064288	0	0	0	0.0151035	0	0.104712	0	0		Akkermansiaceae	0.0923239	0.154895	0.933289	0.237718	0.303734	0.344924	0.459749	0.211214	0	0.307811	1.32585	0.019348	0.0568053	0.596937	1.38379	0.373497
Arcobacteraceae	0.236733	0	0.0127948	0	0.0279252	0.234542	0.476246	0.129995	0	0.20995	0.249849	0.096864	0.11071	0.256544	0.109409	0.130564	0.0692431	0.134124	0.120349	0	0.136637	0	0	0	0	0	0	0	0	0	0		Arcobacteraceae	0	0	0	0	0	0	0	0	0	0	0	0	0	0	0	0
Bacillaceae	0.151246	0.062448	0.196187	0	0.174532	0.262971	0	0	0.419793	0.104975	0	0	0	0	0.257433	0	0.160125	0	0	0.250564	0.0819821	0	0	0.407263	0.310106	0	0.0679656	0	0.115183	0	0		Bacillaceae	0.593511	0.629905	0.135708	0.813727	0.687869	0.554675	0.171279	1.34409	0	0.615621	0.152983	1.69295	0.874801	0	0.671666	1.70688
Bacteriovoracaceae	0	0	0	0	0	0	0.0813103	0	0	0.124062	0	0	0	0	0	0.0652819	0	0	0.0625812	0	0	0	0	0	0	0	0	0	0	0	0		Bacteriovoracaceae	0	0	0	0	0	0	0	0	0	0	0	0	0	0	0	0
Bacteroidaceae	0.131518	0.201221	0.179127	0.0579039	0	0.895522	0.133581	0.0410509	0.204649	0.184502	1.1281	0.113008	0.173285	0	0	0.4273	0	0	0	0	0	0	0	0	0	0	0	0	0	0	0		Bacteroidaceae	0	0	0.599971	0.0335243	0.0178667	0.0466114	0.252411	0.0864055	0	0	0.452575	0.422431	0	0.129769	0.153755	0.0298797
Bacteroidales_RF16_group	0.0591833	0	0	0	0	0	0.209084	0.0889436	0.125938	0	0	0.326916	0	0.0966686	0.0707942	0	0.108192	0.125471	0	0	0	0	0	0	0	0	0	0	0	0	0		Bacteroidales_RF16_group	0	0	0	0	0	0	0	0	0	0	0	0	0	0	0	0
Bdellovibrionaceae	0	0.0555093	0.0469143	0.0579039	0	0	0	0	0	0.139967	0.0794973	0	0	0.0408983	0	0	0	0	0	0	0	0	0	0	0	0	0	0	0	0	0		Bdellovibrionaceae	0	0	0	0	0	0	0	0	0	0	0	0	0	0	0	0
Beijerinckiaceae	0	0	0	0.0675545	0.181514	0.284293	0.0522709	0.07526	0	0	0.166566	0.064576	0	0	0.07723	0.0534125	0.138486	0.0995111	0.197372	0	0	0	0.337512	0	0.620212	0	0	0	0	0.0142694	0.178165		Beijerinckiaceae	0	0.206526	1.34279	0	1.71074	0.643237	0.189309	0.326421	1.34848	0	0.0350586	0	0	0	0.145662	0.0149399
Brevibacteriaceae	0.729927	0.0485706	0.204717	0.366725	0.446803	0.0497512	0.116158	0.786809	0.225639	0.0381728	0.0681405	0.137224	0.601685	0.353212	0.405458	0.11276	0.536634	0.813395	0.481394	0	0	0	0	0	0	0	0	0	0	0	0.178165		Brevibacteriaceae	0	0	0	0.420578	0	0	0.0540882	0	0.318732	0	0.0669301	0	0	0	0	0
Burkholderiaceae	0.558953	0.527338	0.469143	0.926462	0.886624	0.732054	0.412359	0.437876	0.28336	1.58099	0.564052	0.355168	0.409146	0.62091	0.579225	0.522255	0.835245	0.778783	1.48751	1.19018	0.701403	0.231099	0.771456	1.67996	0.875593	0.10737	0.490862	0.226034	0.366492	0.199772	0.71266		Burkholderiaceae	2.69058	1.64188	1.77134	1.45374	2.10381	1.89708	2.34382	1.98733	1.59366	4.12979	0.656553	2.68292	1.4883	2.30989	1.09786	2.61448
Caedibacteraceae	0	0.0346933	0.0383844	0	0	0	0.116158	0	0.0787112	0	0.0302847	0	0.11071	0	0	0	0	0	0	0	0	0	0	0	0	0	0	0	0	0	0		Caedibacteraceae	0	0	0	0.106668	0	0	0	0	0	0	0	0	0	0	0	0
Campylobacteraceae	0	0	0.0298546	0	0.048869	0.0355366	0.0580788	0.0410509	0	0.0318107	0.0378558	0	0.0529483	0	0	0	0	0	0.0529534	0	0	0	0	0	0	0	0	0	0	0	0		Campylobacteraceae	0	0	0	0	0	0	0	0	0	0	0	0	0	0	0	0
Carnobacteriaceae	0	0	0	0.202664	0	0	0	0	0	0.0668024	0.0832829	0	0	0	0	0.178042	0	0.134124	0	0	0.154855	0	0.208936	0	0	0	0	0	0	0	0		Carnobacteriaceae	0.356107	1.44568	0.764249	0.633914	1.42487	0.284329	1.19895	0.31682	1.7898	1.25689	0	0.267647	0.266985	0.804568	0.793051	1.18025
Caulobacteraceae	0.078911	0	0	0	0	0	0	0	0	0	0.0189279	0	0.0625752	0	0	0.10089	0	0	0	0.263092	0	0	0	0	0	0	0	0	0	0	0		Caulobacteraceae	0	0.382074	0.128565	0.92649	0	0.731798	0.44172	0.374424	0.18797	0	0	0.164458	0	0	0	0.407111
Christensenellaceae	0	0.0346933	0.0469143	0.0868558	0	0	0	0.0342091	0.199402	0	0.0567838	0.14126	0.0577617	0.219363	0	0.0474777	0.0605877	0	0.0962788	0	0	0	0	0	0	0	0	0	0	0	0		Christensenellaceae	0	0	0	0	0	0	0	0	0	0	0	0	0	0	0	0
Chthoniobacteraceae	0	0	0	0	0	0.341151	0	0.07526	0	0	0	0.153368	0	0.163593	0.399022	0.183976	0	0.108164	0	0	0	0	0	0	0	0	0	0	0	0	0		Chthoniobacteraceae	0	0	0.126184	0	0.0134	0	0	0	0	0	0	0	0	0	0	0
Clostridiaceae_1	0.624712	0.457952	0.417964	0.530786	0.642279	0.0497512	0.638866	0.314724	0.351577	0.80481	0.352059	0.18162	1.18412	0.446163	0.714378	0.62908	0.242351	0.497555	0.168488	0	0	0	0	0	0	0	0.188793	0	0.827225	0	0		Clostridiaceae_1	0	0	0	0	0	0	0	0	0	0	0	0	0	0.441215	0	0
Clostridiales_vadinBB60_group	0	0	0	0	0	0	0	0.0410509	0.0787112	0	0.0567838	0.056504	0	0.118977	0	0	0.0908816	0	0	0	0	0	0	0	0	0	0	0	0.146597	0	0		Clostridiales_vadinBB60_group	0	0	0.223799	0.384006	0.0223334	0	0.270441	0	0.335077	0.0384763	0.121112	0	0	0	0.596137	0
Coriobacteriaceae	0	0	0	0.14476	0.0698129	0	0	0	0.0157422	0.0572592	0	0.064576	0	0	0	0	0	0.0432657	0.0770231	0	0	0	0	0	0	0	0	0	0	0	0		Coriobacteriaceae	0	0	0	0	0	0	0	0	0	0	0	0	0	0	0	0
Corynebacteriaceae	0.0723351	0	0.166333	0	0.174532	0	0.11035	0	0	0.114518	0	0	0.0385078	0.137567	0	0.0652819	0.0778985	0	0	0	0	0	0.64288	0	0	0.223329	0.294517	0	0	0.0570776	0.148471		Corynebacteriaceae	2.09707	1.1772	0.599971	1.72803	3.09541	1.26317	1.50545	2.78418	3.63681	2.75747	0.172106	2.61198	0.744149	1.84272	2.12559	2.88713
Crocinitomicaceae	0	0.10408	0	0	0.0698129	0	0	0	0.0524742	0.0572592	0	0	0.00962696	0	0	0	0.0865539	0.0951845	0	0	0	0	0	0	0	0	0	0	0	0	0		Crocinitomicaceae	0	0	0.257131	0	0	0	0	0	0	0	0	0	0.460123	0	0	0
Cyanobacteriaceae	0	0.159589	0.0511793	0	0	0	0.0755024	0.0273673	0	0	0	0	0	0.0557704	0	0.0949555	0.0605877	0	0.0385115	0	0	0	0	0	0	0	0	0	0	0	0		Cyanobacteriaceae	0	0	0	0	0	0	0	0	0	0	0	0	0	0	0	0
Cyanobiaceae	0.900901	0.430197	0.405169	1.27389	0.502653	0.959488	1.02219	0.595238	1.018	0.741188	0.249849	0.778948	0.481348	0.461035	0.218818	1.11573	0.177435	0.800415	0.303278	0	0	0	0	0	0	0	0	0	0	0	0		Cyanobiaceae	0	0	0	0	0	0	0	0	0	0	0	0	0	0	0	0
Desulfovibrionaceae	0.0657592	1.2559	0.592826	0.15441	0.153588	1.20114	0	0.136836	0.110196	0	1.44609	0.859668	0.163658	0.130131	0.102973	0.551929	0	0.0778783	0.154046	0	0	0	0	0	0	0	0.0302069	0	0.52356	0	0		Desulfovibrionaceae	0.237404	0.103263	0.73806	1.29831	0.938003	0.0745782	1.06373	1.33449	0.171625	0.205207	3.37838	1.4253	0.0852079	0.337399	2.24968	0.0859042
DEV007	0.0460314	0.131835	0	0	0	0.0568586	0	0.157362	0	0	0.0340703	0.06054	0.168472	0.208209	0.0965375	0	0.0865539	0	0.216627	0	0	0	0	0	0	0	0	0	0	0	0		DEV007	0	0	0	0	0	0	0	0	0	0	0	0	0	0	0	0
Devosiaceae	0	0.138773	0.0511793	0	0.293214	0.0426439	0.232315	0.0684182	0.199402	0	0.230921	0.137224	0.250301	0.234236	0	0.350148	0.181763	0.0389391	0.0722091	0	0	0	0	0	0	0	0	0	0	0	0		Devosiaceae	0	0	0	0	0	0	0	0	0	0	0	0	0	0	0	0
Eggerthellaceae	0	0	0.191922	0.0868558	0.0698129	0.0355366	0.19166	0.123153	0.215144	0.162234	0.158995	0.169512	0.154031	0.200773	0	0.0712166	0.129831	0	0.0722091	0	0	0	0	0	0	0	0	0	0.0209424	0	0		Eggerthellaceae	0.342917	0	0.0976144	0	0	0.424163	0.144235	0.268817	0	0	0.0733044	0.322466	0	0	0.453172	0
Enterobacteriaceae	1.45985	1.07549	0.622681	1.94943	1.98967	1.57783	1.34162	1.29995	1.07572	2.63074	1.01075	0.738588	1.24669	1.62106	1.2743	1.31751	1.08625	1.21577	2.19997	3.49536	3.99891	4.85309	10.1093	14.7124	12.3313	1.17248	5.63359	5.26526	4.32461	0.977454	2.85064		Enterobacteriaceae	14.8114	17.3069	9.78287	11.8768	11.6044	5.11327	6.13901	8.88057	11.7604	19.2766	3.56642	14.64	17.9845	12.5876	6.50626	16.4787
Erysipelotrichaceae	0.414283	0.367749	0.196187	0.270218	0.21642	0.341151	0.348473	0.321565	0.477515	0.302201	0.276348	0.460104	0.0914561	0.290006	0.624276	0.172107	0.359199	0.0778783	0.264767	0	0	0	0	0	0	0	0	0	0	0	0		Erysipelotrichaceae	0.0923239	1.03263	0.778534	3.64196	0.0670002	1.6314	1.93816	0	0	0.179556	0.398394	0.103189	0.0397637	0	0.760682	0.436991
Family_XI	0	0	0.068239	0	0	0	0	0	0	0	0	0	0	0.0185901	0	0	0.103865	0	0	0	0	0	0	0	0	0	0	0	0	0	0		Family_XI	1.10789	0	0.0928527	0.280385	1.5812	0.480097	1.19895	0.950461	4.60935	0	0.20079	0	0	0.648845	0	0
Family_XIII	0.078911	0.256731	0.0255896	0	0.0418877	0.0497512	0.0580788	0.0478927	0.18366	0.124062	0.0605694	0.076684	0.308063	0.145003	0.135153	0.10089	0	0	0.0962788	0	0	0	0	0	0	0	0	0	0	0	0		Family_XIII	0	0	0	0	0	0	0	0	0	0	0	0	0	0	0	0
Flavobacteriaceae	2.15033	1.02692	1.3264	1.66956	2.98799	2.64392	1.82948	0.704707	1.24364	2.11859	0.628407	0.823344	1.22744	1.02246	1.35153	1.96439	2.07729	1.3672	2.74395	0	0	0	0	0	0	0	0	0	0	0	0		Flavobacteriaceae	0.501187	0.113589	0	0	0	0	0	0.0768049	0	0.230858	0	0.0257973	0	0.20763	0	0.0522895
Francisellaceae	0	0.0555093	0	0	0.0837755	0.10661	0.0522709	0	0.0472267	0.0445349	0	0.032288	0	0	0	0	0.11252	0.229308	0.15886	0	0	0	0	0	0	0	0	0	0	0	0		Francisellaceae	0	0	0	0	0	0	0	0	0	0	0	0	0	0	0	0
Gemmataceae	0	0	0	0	0.237364	0	0.0406551	0	0	0.0381728	0	0	0	0	0	0	0	0	0	0	0	0	0	0	0	0	0	0	0	0	0		Gemmataceae	0	0.536968	0.861864	0.64001	0.745935	0.745782	0.243397	0	0.0490356	0	0	0	0	0	0	0
Geodermatophilaceae	0.0394555	0	0	0	0.0698129	0	0.0348473	0	0	0	0.0529982	0.056504	0	0.111541	0.0450508	0	0.0908816	0.0865314	0	0	0	0	0	0	0	0	0	0	0	0	0		Geodermatophilaceae	0	0	0	0	0	0	0	0	0	0	0	0	0	0	0	0
Halieaceae	0	0.0277546	0.110888	0.14476	0	0	0.0638866	0	0	0.136786	0.102211	0.032288	0	0	0	0	0.0908816	0.0562454	0	0	0	0	0	0	0	0	0	0	0	0	0		Halieaceae	0	0	0	0	0	0	0	0	0	0	0	0	0.284026	0	0	0
Halomonadaceae	0	0	0.0511793	0.0482532	0.188495	0.2914	0	0.0410509	0	0.0890699	0	0.165476	0	0.423855	0	0.308605	0	0.268247	0	0	0	0	0.257152	0	0.23714	0	0.128379	0.0531844	0	0	0		Halomonadaceae	0	0.0413052	0	0	0.0357334	0	0	0	0	0	0	0.0161233	0.113611	0.181677	0	0
Hyphomonadaceae	0.170974	0.0277546	0.0383844	0.183362	0	0	0	0.136836	0.0839587	0.0508971	0.045427	0.048432	0	0	0.0965375	0	0	0	0.0481394	0	0	0	0	0	0	0	0	0	0	0	0		Hyphomonadaceae	0	0	0	0	0	0	0	0	0	0	0	0	0	0	0	0
Ilumatobacteraceae	0	0.228976	0	0	0	0.0568586	0	0	0.131185	0	0.0529982	0	0.0914561	0	0.225254	0	0.212057	0	0	0	0	0	0	0	0	0	0	0	0	0	0		Ilumatobacteraceae	0	0	0	0	0	0	0	0	0	0	0	0	0	0	0	0
Intrasporangiaceae	0	0	0.0298546	0.0386026	0	0	0.0232315	0	0	0	0.0302847	0	0	0	0.109409	0	0	0	0	0	0	0	0	0	0	0	0	0	0	0	0		Intrasporangiaceae	0	0	0	0	0	0.20509	0	0	0.56391	0	0	0	0	0	0	0
Lachnospiraceae	2.91313	15.8895	7.28878	2.06524	1.87797	5.95593	1.55651	1.84045	3.06974	2.88205	15.4225	7.89845	2.49819	2.36838	1.7055	6.06528	3.62228	2.50076	2.58027	0	0.0637639	0.198085	0.048216	0.0848464	0.638453	0.0601271	1.06479	1.28972	2.26178	0	0.0395922		Lachnospiraceae	1.34529	0.413052	18.1158	7.48507	2.01001	5.68192	6.59876	7.63249	1.00523	0.269334	42.6823	10.2061	0.960009	1.11601	28.6524	1.49025
Lactobacillaceae	2.60406	3.00444	2.17512	3.42598	3.37196	3.14854	4.0539	3.37302	2.51876	2.99975	3.08525	2.08661	2.04091	2.59146	4.84618	2.74184	3.75211	2.06377	1.9689	0	0	0	0	0	0	0	0	0	0	0	0		Lactobacillaceae	0	0	0.471406	14.2448	0.245667	0.880955	0.3065	0.537634	0.269696	0	0.452575	0.883557	0	0.311446	1.56722	0.0373497
Marinifilaceae	0	0	0.119418	0.0386026	0	0	0	0	0	0.0699835	0.124924	0	0	0	0	0.0949555	0	0	0	0	0	0	0	0	0	0	0.181242	0	0	0	0		Marinifilaceae	0	0.960347	0.461883	0.027429	0.0982669	0.139834	0.297485	0.240015	0.0817261	0.128254	0.959332	0.299894	0.159055	0.830522	0.44508	0.0597595
Methanobacteriaceae	1.26915	0.797946	0.545912	0.656244	1.06116	1.5565	0.35428	0.369458	1.25413	1.10383	0.355845	0.72648	1.82912	1.45375	1.18419	1.43027	0.50634	1.19846	1.66081	0	0	0	0	0	0	0	0	0	0	0	0		Methanobacteriaceae	0	0	0	0	0	0	0	0	0	0	0	0	0	0	0	0
Methylophagaceae	1.21655	0.374688	0.3284	0.260567	0.719073	0.923952	0.360088	0.868911	0.529989	0.83662	0.223349	0.698228	0.630566	1.05964	0.785172	0.557864	1.15982	0.519188	1.16979	0	0	0	0	0	0	0	0	0	0	0	0		Methylophagaceae	0	0	0	0	0	0	0	0	0	0	0	0	0	0	0	0
Microbacteriaceae	0	0	0	0	0	0.0568586	0	0	0	0.155872	0	0	0	0.0446163	0.141588	0	0.0476046	0.030286	0	0	0	0	0	0	0	0	0	0	0	0	0		Microbacteriaceae	0	0	0.161897	0	0	0	0	0.134409	0	1.09016	0.181668	0	0	0.311446	0	0.384702
Micrococcaceae	0	0.0902026	0	0	0	0.10661	0	0	0.0997009	0.0731645	0	0	0	0.174747	0	0	0.0778985	0	0	0	0	0	0	0	0.711419	0	0	0	0	0	0		Micrococcaceae	2.46637	0.289137	0.469025	0.338291	2.26907	2.47972	1.71279	1.39209	2.05132	1.38515	0.261346	0.164458	3.10725	2.23203	0	0.829163
Microcystaceae	0	0	0	0	0.0977381	0	0.168428	0	0	0.0508971	0.0719261	0	0	0.171029	0.122281	0	0	0.0778783	0	0	0	0	0	0	0	0	0	0	0	0	0		Microcystaceae	0	0	0	0	0	0	0	0	0	0	0	0	0	0	0	0
Microtrichaceae	0.0460314	0	0.106623	0.0868558	0	0	0	0	0.0839587	0	0.132495	0.149332	0	0.0594884	0.102973	0.21365	0	0	0.0433255	0	0	0	0	0	0	0	0	0	0	0	0		Microtrichaceae	0	0	0	0	0	0	0	0	0	0	0	0	0	0	0	0
Moraxellaceae	0.618136	0.402442	0.196187	0.231616	0.614354	0.241649	0.127773	0.458402	0.262371	0.384909	0.143852	0.177584	0.154031	0.349494	0.315356	0.320475	0.830917	0.432657	0.678766	0.200451	0.0910913	0.214592	0.353584	0	0.310106	0	0.0755173	0.159553	0.272251	0.0570776	0.168267		Moraxellaceae	4.28647	1.97233	0.949955	1.09716	1.77327	6.97306	0.622014	2.71697	2.4763	1.89817	0.299592	2.50234	0.681663	0.804568	1.10596	1.25868
Muribaculaceae	1.49931	5.16236	4.46113	0.849257	1.02625	6.33973	8.16587	2.79146	13.1868	1.22471	15.0439	7.3092	2.20939	1.74375	1.53816	2.93769	1.74839	1.01242	0.943532	0.0375846	0.0273274	0	0	0.543017	0	0	0	0	0.157068	0.0927511	0		Muribaculaceae	3.58744	0.919042	6.79968	2.32537	0.656602	4.9408	6.22915	4.38748	1.11147	0.551494	12.312	5.69475	0.96569	0.934337	8.98522	0.392172
Mycobacteriaceae	0	0	0	0	0	0	0	0	0	0	0	0	0.0529483	0	0.15446	0	0	0	0	0	0	0	0	0	0	0	0	0	0	0	0		Mycobacteriaceae	0	0.536968	0.469025	0.188955	0.201001	0.307635	0.270441	0	0	0	0	0	0	0	0	0
Mycoplasmataceae	2.8671	2.40078	1.92349	2.3065	1.87797	1.70576	2.00372	1.11522	2.19867	2.76117	1.84737	1.64265	2.15162	2.42787	2.96048	1.91098	3.25443	2.34067	3.31199	0	0	0	0	0	0	0	0	0	0	0	0		Mycoplasmataceae	0	0	0	0	0	0	0	0	0	0	0	0	0	0	0	0
Neisseriaceae	0	0.0555093	0	0	0	0.0426439	0.0232315	0	0	0.0699835	0	0	0	0	0	0.0296736	0.0865539	0	0.115535	0.0876973	0	0.132057	0	0	0	0.0386532	0	0	0	0	0		Neisseriaceae	0	0	0	0	0	0.284329	0	0	0	0	0	0	0	0	0	0
Nocardiaceae	1.09818	0.263669	0.942551	0.675545	1.40324	0.454869	2.24184	2.36043	0.241381	0.722102	0.522411	0.637688	2.14681	1.89247	0.843094	0.326409	0.73138	3.64297	0.466952	0	0	0	0	0	0	0	0	0.30581	0	0	0		Nocardiaceae	0	0	0	0	0	0	0	0	0.147107	0	0	0	0	0	0	0
Nostocaceae	0.203853	0.36081	0.0255896	0.907161	0.628316	0.597015	0.580788	0.396825	0.603453	0.29902	0.431557	0.226016	0.818291	0.925788	0.482688	0.249258	0.424114	0.791762	0.380301	0	0	0	0	0	0	0	0	0	0	0	0		Nostocaceae	0	0	0	0	0	0	0	0	0	0	0	0	0	0	0	0
Not_assigned	12.7704	9.81821	8.27398	11.6387	13.041	11.5565	10.1696	7.30022	9.16724	13.8376	8.01787	11.9466	11.1047	12.6524	12.3504	13.365	10.2004	11.3356	12.7136	0.0250564	0.0364365	0	0	0	0	0.0257688	0	0	0.0732984	0	0		Not_assigned	0.989185	4.21314	8.5115	6.28429	10.7647	6.74	2.43397	5.76997	7.34717	0.73105	1.03582	0.493373	1.28948	4.69764	0.919832	4.14581
P3OB.42	0.078911	0	0.0597091	0	0	0.0568586	0.046463	0.0410509	0	0.130424	0.0151423	0.06054	0.115523	0.0743605	0	0.136499	0.0865539	0.0562454	0.235883	0	0	0	0	0	0	0	0	0	0	0	0		P3OB.42	0	0	0	0	0	0	0	0	0	0	0	0	0	0	0	0
Pasteurellaceae	0.0986388	0.270608	0.132213	0.530786	0.342083	0.433547	0.30201	0.157362	0.18366	0.241761	0.230921	0.270412	0.404332	0.490779	0.534174	0.557864	0.744363	0.155757	0.375487	0.0626409	0.355256	0	0	0.763618	0	0	0	0	0	0	0		Pasteurellaceae	0	0	0	0	0	0	0.739205	0	0.237006	0	0	0.212828	0	0	0	0
Pedosphaeraceae	0	0.041632	0	0	0	0.0284293	0	0	0.0577216	0	0	0	0	0	0	0	0	0	0	0	0	0	0	0	0	0	0	0	0	0	0		Pedosphaeraceae	0	0	0.838055	0.332196	1.005	0.116528	0.279456	0.31682	0.310559	0	0	0	0	0	0	0.597595
Peptococcaceae	0.203853	0.0277546	0.0255896	0.135109	0.0558503	0.0497512	0.046463	0	0.0682164	0	0.143852	0.209872	0.0962696	0	0.0514867	0.0593472	0.0649154	0	0.129976	0	0	0	0	0	0	0	0	0	0	0	0		Peptococcaceae	0	0	0.390458	0	0	0	0	0	0	0	0.70436	0	0	0	0.0809236	0
Peptostreptococcaceae	0.519498	0.305301	0.302811	0.29917	0.153588	0.675195	0.238123	0.431034	0.288608	0.610765	0.193065	0.22198	0.394705	0.382957	0.289613	0.231454	0.454408	0.328819	0.375487	0	0	0	0	0	0	0	0	0	0	0	0		Peptostreptococcaceae	0.962807	0	0	0	0	0.326279	0	0	0	0	0	0.52562	0.147694	0.363353	0.15915	0.545305
Phormidesmiaceae	0.0657592	0.0763253	0.0938286	0	0.0977381	0.0923952	0.0522709	0	0	0	0.102211	0	0	0.0929506	0.15446	0.10089	0.0649154	0.134124	0	0	0	0	0	0	0	0	0	0	0	0	0		Phormidesmiaceae	0	0	0	0	0	0	0	0	0	0	0	0	0	0	0	0
Pirellulaceae	0.453738	0.159589	0.0980936	0.588689	0.935493	0.653873	0.621443	0.0615764	0.404051	0.435806	0.109782	0.528716	0.409146	0.490779	0.296048	0.41543	0.181763	0.536495	0.592115	0	0	0	0	0	0	0	0	0	0	0	0		Pirellulaceae	0	0	0.249988	0.512008	0.638735	0	0.0360588	0.0672043	0.0326904	0	0	0	0	0.0778614	0	0
Polyangiaceae	0	0	0	0	0	0	0	0	0	0	0	0	0	0	0	0	0	0	0	0	0	0	0	0	0	0	0	0	0	0	0		Polyangiaceae	0	0	0.216656	0.179812	0.281401	0.223735	0.207338	0	0	0	0	0	0	0	0	0.537835
Prevotellaceae	4.81357	3.45545	2.7253	4.72882	4.64256	4.1791	4.37914	3.24302	3.65745	5.16923	4.73577	4.88356	5.88207	4.83715	4.55014	5.24036	5.28844	4.95825	4.56362	0	0	0	0.144648	0.0509079	0	0	0	0	0	0	0		Prevotellaceae	0	0.495663	0.388077	0.0152383	0.0714669	0.0932227	1.08176	1.5361	0.482184	0.884956	1.91548	0.0128986	0.0340832	0.311446	1.83697	0.265183
Propionibacteriaceae	0.0986388	0.277546	0.157803	0.395677	0.104719	0.199005	0.394936	0.232622	0.152175	0.423082	0.0870684	0.193728	0.409146	0.0334622	0.0836659	0.379822	0.558272	0.324493	0.375487	0	0	0.330142	0.626808	0.576956	1.25866	0.0773063	0.203897	0.212738	0.596859	0.0642123	0.346432		Propionibacteriaceae	3.5215	0	1.34994	2.67585	7.96855	16.4818	6.92328	7.69009	14.4982	8.08003	0.943396	8.32608	7.79368	14.4044	3.30708	11.4701
Pseudoalteromonadaceae	0	0	0.0938286	0.173712	0	0	0.174236	0.129995	0.0997009	0	0	0	0	0	0	0.041543	0	0	0	0	0	0	0	0	0	0	0	0	0	0	0		Pseudoalteromonadaceae	0	0	0	0	0	0	0	0	0	0	0	0	0	0	0	0
Pseudomonadaceae	0.111791	0	0	0.0675545	0.0628316	0.0995025	0.0232315	0	0.0472267	0	0.0227135	0.076684	0	0.0594884	0.109409	0.118694	0	0.160083	0	0	0.118419	0	0	0.729679	0	0	0	0	0.251309	0	0.0494903		Pseudomonadaceae	49.3274	55.0496	22.3156	24.6221	29.2299	19.0873	16.1363	31.2884	24.714	50.1603	7.59498	32.5755	49.6592	41.9673	19.6914	43.2136
Rhizobiaceae	0.64444	0.395504	0.571502	0.656244	0.977381	0.447761	0.7376	0.636289	0.582463	0.922509	0.673834	1.07358	0.750903	1.12284	0.862402	0.617211	1.06894	0.86964	0.905021	0	0.118419	0.198085	0	0.305447	0.145932	0.0773063	0.211448	0.797766	0	0	0.0989805		Rhizobiaceae	0	0	0.264273	0	0	0	0	0.0480031	0	0	0	0.0451453	0	0	0.0728312	0
Rhodobacteraceae	1.67686	1.11019	0.848723	1.4476	1.99665	1.36461	1.9921	1.55309	1.62145	1.38376	1.20382	1.98571	1.08785	2.2271	2.01442	1.53116	1.80465	2.13733	2.27699	0	0	0	0	0	0	0	0	0	0	0	0		Rhodobacteraceae	0	0.826105	0	0.152383	0	1.85979	0	0.78725	0.0980713	0	0	0.33859	0.579414	0.570984	0.107898	0.634944
Rhodospirillaceae	0.0920629	0.062448	0.0511793	0.0482532	0	0	0	0.0342091	0.0472267	0.0349917	0	0	0.0481348	0.0929506	0.180203	0	0.125503	0.060572	0	0	0	0	0	0	0	0	0	0	0	0	0		Rhodospirillaceae	0	0	0	0.0975253	0	0	0	0	0	0	0	0	0	0	0	0
Rhodothermaceae	0	0.0971413	0	0.15441	0	0.163468	0	0	0.125938	0.047716	0.045427	0.024216	0.0481348	0	0	0.041543	0	0	0	0	0	0	0	0	0	0	0	0	0	0	0		Rhodothermaceae	0	0	0	0	0	0	0	0	0	0	0	0	0	0	0	0
Rickettsiaceae	0	0.0485706	0	0	0.0349065	0.135039	0	0	0.0787112	0	0	0	0.0529483	0.0371802	0.0901017	0	0	0.0562454	0.13479	0	0	0	0	0	0	0	0	0	0	0	0		Rickettsiaceae	0	0	0	0	0	0	0	0	0	0	0	0	0	0	0	0
Rikenellaceae	0.572105	0.499584	0.661065	0.820305	0.551522	0.732054	0.755024	0.595238	0.341082	0.683929	1.7073	1.02514	0.765343	0.382957	0.431201	0.391691	0.865539	0.657639	0.423627	0	0	0	0	0	0	0	0	0	0	0.135559	0		Rikenellaceae	0.0923239	0.144568	0.940431	0.761916	1.2194	0.396197	1.06373	0.844854	0.18797	0.166731	3.96481	0.528845	0.232902	0.856475	3.02654	0.100844
Rubinisphaeraceae	0.0920629	0	0.0938286	0.0868558	0.59341	0.355366	0	0	0	0.20995	0.102211	0.068612	0	0.687835	0.495559	0.154303	0	0.147103	0.572859	0	0	0	0	0	0	0	0	0	0	0	0		Rubinisphaeraceae	0	0	0	0	0	0	0	0	0	0	0	0	0	0	0	0
Rubritaleaceae	0.0854869	0.10408	0.0426494	0.115808	0.118682	0.383795	0.377512	0.102627	0.330587	0.56623	0.105996	0.137224	0.616125	0.26398	0.218818	0.350148	0.268317	0.31584	0.534347	0	0	0	0	0	0	0	0	0	0	0	0		Rubritaleaceae	0	0	0	0	0	0	0	0	0	0	0	0	0	0	0	0
Ruminococcaceae	3.20247	5.49542	3.76168	2.46091	2.60402	4.40654	2.81682	2.11412	2.98578	3.41647	6.90491	3.40235	2.91215	2.62864	3.57189	3.54303	4.13727	3.53048	3.63934	0	0	0	0	0	0.310106	0	0	0	1.29843	0	0		Ruminococcaceae	0.316539	0.134242	4.06409	0.301719	0.125067	4.93614	3.53376	1.5073	0.768225	0.115429	14.5015	3.57293	0.0624858	0.75266	9.05535	0.321207
Saccharimonadaceae	0.14467	0.0277546	0	0.0772052	0	0.262971	0	0	0.0944535	0	0.302847	0.036324	0	0.0185901	0.0901017	0.0890208	0.2813	0	0.0433255	0	0	0	0	0	0	0	0	0	0	0	0		Saccharimonadaceae	0	0	0.242846	0.128002	0	0	0	0	0	0	0.0892402	0.486924	0	0	0	0
Saprospiraceae	0	0	0.0767689	0	0.174532	0	0	0.0615764	0.136433	0	0.0984252	0	0	0.0520523	0.283177	0.041543	0.0778985	0.147103	0.269581	0	0	0	0	0	0	0	0	0	0	0	0		Saprospiraceae	0	0	0	0	0	0	0	0	0	0	0	0	0	0	0	0
Solibacteraceae_.Subgroup_3.	0	0	0	0	0	0	0	0	0	0	0	0	0	0	0	0	0	0	0	0	0	0	0	0	0	0	0	0	0	0	0		Solibacteraceae_.Subgroup_3.	0	0	0.773773	0.716201	0.513668	0.591964	0.603984	1.03687	0.0490356	0	0	0	0	0	0	0.60133
Sphingobacteriaceae	0	0	0	0	0	0	0	0.0342091	0	0	0	0	0	0	0	0	0	0	0	0	0	0	0	0	0	0	0	0	0	0	0		Sphingobacteriaceae	0	0.47501	0.209514	0.225527	0.536001	2.08353	0	0	0	0	0.11155	0	0	0	0	0
Sphingomonadaceae	2.20293	1.13794	0.644006	1.10017	0.956437	1.457	2.32315	1.01943	1.24364	1.53327	1.00697	1.59826	1.6077	1.81811	2.41344	1.40059	1.38919	0.899926	1.35272	0.425958	0.245946	0.264114	0.208936	1.11997	0	0.0730115	0.0302069	0.930727	0	0	0.663169		Sphingomonadaceae	0	1.78645	0.611876	0	1.08094	0.866971	0.459749	0.912058	0.269696	0	0.121112	0	2.97092	0.415261	0	0.560245
Spirochaetaceae	0.302492	0.471829	0.302811	0.665895	0.363027	0.199005	0.209084	0.218938	0.404051	0.445349	0.0605694	0.157404	0.558363	0.382957	0.598533	0.385757	0.33756	0.346126	0.361046	0	0	0	0	0	0	0	0	0	0	0	0		Spirochaetaceae	0	0	0	0	0	0	0	0	0	0	0	0	0	0	0	0
Staphylococcaceae	0.0657592	0.0832639	0	0.0482532	0	0.199005	0.0871181	0.102627	0	0	0.0378558	0.052468	0	0	0.0901017	0	0.125503	0.103838	0.226255	0.100226	0	0	0	0.288478	0.36483	0.408005	0	0.265922	0	0.135559	0.0890825		Staphylococcaceae	6.73965	1.06361	0.866625	5.75094	5.56101	4.24163	2.17254	3.40822	6.67702	3.03963	0.866905	4.87246	3.62986	3.65949	2.09592	2.81243
Streptococcaceae	0.914053	2.6922	24.9158	6.69755	5.00559	1.13717	3.76931	27.9146	2.79163	4.11948	0.749546	7.53925	1.40554	0.598602	0.881709	0.52819	0.50634	1.04703	1.17942	93.6357	92.8584	93.1661	84.603	78.3133	81.3754	97.6465	91.1569	89.536	88.555	98.1521	94.2294		Streptococcaceae	1.56951	0	0	0.286481	0.142934	0.0512725	11.5027	0.633641	1.67538	1.28254	0.188042	0.486924	1.02818	1.24578	1.03312	1.59857
Succinivibrionaceae	0.131518	0	0.0383844	0.0579039	0.0698129	0.0852878	0	0.123153	0.0524742	0	0	0.104936	0.101083	0.0148721	0	0.195846	0	0	0	0	0	0	0	0	0	0	0	0	0	0	0		Succinivibrionaceae	0	0	0	0	0	0	0	0	0	0	0	0	0	0	0	0
Tannerellaceae	0.0657592	0.0346933	0.068239	0.0868558	0.0698129	0	0.104542	0.0957854	0.0314845	0.171778	0.0189279	0.02018	0.0625752	0.152439	0	0.154303	0.246678	0	0.144418	0	0	0	0	0	0	0	0	0	0	0	0		Tannerellaceae	0	0	0	0	0	0	0	0	0	0	0	0	0	0.103815	0	0
Thermosynechococcaceae	0.105215	0.117957	0.106623	0.0965065	0.181514	0.0852878	0.133581	0.0273673	0.146928	0.190864	0.0529982	0	0.250301	0.0446163	0.135153	0	0.0908816	0	0.0914649	0	0	0	0	0	0	0	0	0	0	0	0		Thermosynechococcaceae	0	0	0	0	0	0	0	0	0	0	0	0	0	0	0	0
Trueperaceae	0.0854869	0	0.187657	0.241266	0	0.127932	0	0.0684182	0.341082	0.162234	0.102211	0	0.0962696	0.0520523	0.0836659	0.207715	0.0259662	0.0865314	0.115535	0	0	0	0	0	0	0	0	0	0	0	0		Trueperaceae	0	0	0	0	0	0	0	0	0	0	0	0	0	0	0	0
Unknown_Family	0.14467	0.111019	0.157803	0.183362	0	0.0568586	0.360088	0	0.32534	0.0890699	0.348274	0.117044	0.173285	0	0.193075	0.148368	0.411131	0.363432	0.240697	0	0	0	0	0	0	0	0	0	0	0	0		Unknown_Family	0.0791348	0.0309789	0.285701	0.0853346	0.1608	0.0139834	0	0	0.956195	0	0	0	0	0	0.00809236	0
Veillonellaceae	1.41382	0.846517	0.426494	0.887859	0.579447	0.234542	0.586595	0.321565	0.876318	1.30742	0.382344	0.379384	0.688327	0.468471	1.04261	0.433234	1.45843	1.05568	0.68358	0	0	0	0	0	0	0	0	0	0	0	0		Veillonellaceae	0	0.330442	0	0	0	0	1.839	0	0	0	0	0.644932	0	0	0	0
Vibrionaceae	44.9924	35.5329	30.3408	44.5281	42.0623	37.1215	39.9059	32.5876	40.531	38.44	26.3477	35.2262	46.7437	45.6127	44.2979	42.3383	44.6531	46.8611	43.5517	0.225507	0.546548	0.11555	0.24108	0.254539	0.127691	0.0773063	0.0528621	0.132961	0.104712	0.0499429	0.247451		Vibrionaceae	0.263783	0	0.19761	0.271242	0.134	0	0	0	0	0.73105	0	0	0.675983	0	0	0
Weeksellaceae	0.157822	0	0.0639741	0.0868558	0	0.0639659	0.092926	0.177887	0.146928	0.0572592	0.317989	0.044396	0.173285	0	0	0.178042	0	0.272574	0.178116	0	0.218619	0.0990426	0.048216	0.169693	0.145932	0.0128844	0.0453104	0	0	0	0		Weeksellaceae	0	0	0	0.298671	0.1742	0.605948	0.450735	0.451229	0.392285	0	0.0796787	0	1.63031	0.233584	0	0
Xanthobacteraceae	0.138094	0	0.0597091	0	0	0	0	0.0273673	0	0	0	0	0.0433213	0.0334622	0.07723	0	0	0	0	0	0	0	0	0	0	0	0	0.412179	0	0.0356735	0		Xanthobacteraceae	0	1.06361	1.56659	1.31354	1.00947	0.69917	0.0360588	0.912058	1.02158	0	0	0	0	0	0	0
Xanthomonadaceae	0	0	0	0.0289519	0.111701	0	0	0	0.0892061	0.047716	0	0	0	0	0	0	0	0	0	0	0	0	0	0	0.23714	0	0	0	0	0	0		Xanthomonadaceae	1.08151	0.134242	0.257131	0.246861	0	0	0.459749	0.268817	0.948022	0.397589	0	1.93157	0.522608	0	0.167242	0.0224098
Xenococcaceae	0.0460314	0	0.0255896	0.0289519	0	0.0426439	0.0290394	0.0615764	0	0.14951	0	0	0	0	0	0.0712166	0	0.060572	0	0	0	0	0	0	0	0	0	0	0	0	0		Xenococcaceae	0	0	0	0	0	0	0	0	0	0	0	0	0	0	0	0
[truncated: 1 more columns]

## Sheet: 16S_GIT
Table S4: Composition of the URT and GIT microbiome based on 16S rRNA gene sequencing.
	S. pneumoniae																																		Influenza A H1N1
Families	PBS	PBS	PBS	PBS	PBS	PBS	PBS	PBS	PBS	PBS	19F_C	19F_C	19F_C	19F_C	19F_C	19F_C	19F_C	19F_C	19F_C	19F_C	19F_P	19F_P	19F_P	19F_P	19F_P	19F_P	19F_P	19F_P	19F_P	19F_P	19F_P	19F_P		Families	PBS_IAV	PBS_IAV	PBS_IAV	H1N1	H1N1	H1N1	H1N1	H1N1	H1N1	H1N1	H1N1	H1N1	H1N1	H1N1
Akkermansiaceae	0.0281673	0	0.0284648	0	0.085084	0.00464304	0.00212319	0.00413879	0.0752266	0.384132	0	0	0	0	0	0	0	0	0	0	14.3032	2.55722	5.7741	5.57137	1.06029	8.13218	10.8092	7.91689	0.974046	5.45374	7.45328	2.47552		Akkermansiaceae	6.46965	1.09113	0.628526	0.0212269	2.86372	8.63327	3.53218	0.450684	4.52928	17.2504	3.87319	17.001	4.32814	9.06693
Anaeroplasmataceae	0	0	0	0	0	0	0	0	0	0	0	0	0	0	0	0	0	0	0	0	0	0	0	0	0	0	0	0	0	0	0	0		Anaeroplasmataceae	0	0	0	0	0	0	1.16867	0	0	0	0	0	0	0
Atopobiaceae	0.0219079	0	0.0119852	0	0.0307004	0.0241438	0	0	0.0119262	0.00542304	0.007373	0.0156612	0.035408	0	0	0	0.00363491	0.00607847	0.00817402	0.0273438	0.017075	0.04618	0.0309528	0	0.340903	0	0.0283056	0	0.483998	0.395891	0	0		Atopobiaceae	0	0	0.0610844	0.0636807	0.0592377	0.00671197	0	0.0323457	0	0	0	0	0	0
Bacillaceae	0	0	0	0	0	0	0	0	0	0	0	0	0	0	0	0	0	0	0	0	0	0	0	0	0	0	0	0	0	0	0	0		Bacillaceae	0	0	0	0	0	0	0	0	0	0	0	0	0	0.00732622
Bacteroidaceae	2.13915	3.04918	1.6165	3.41741	1.33327	2.42367	1.89601	1.29406	1.48527	1.39191	2.44415	2.04869	0.83012	2.38338	4.16111	2.27948	2.33634	2.81332	1.08169	1.70474	2.85438	2.30612	2.58596	1.49324	1.06834	3.85522	3.57711	3.89276	1.13134	3.35142	5.5031	3.08252		Bacteroidaceae	2.16487	1.92632	2.25369	2.08989	2.13933	3.28887	4.1187	2.49062	2.70931	3.47014	3.40316	2.90671	2.4326	2.74733
Bifidobacteriaceae	0.00625939	0	0.0089889	0	0	0	0	0	0	0	0	0	0	0	0	0	0	0	0	0	0.364268	0.542616	0.652822	0.877227	0.644226	0.0198467	0	0	0	0	0	0.316084		Bifidobacteriaceae	0	0	0	0	0	0	0	0	0	0	0	0	0	0
Burkholderiaceae	0	0.0389948	0.172287	0.0430766	0.194728	0.412302	0.33971	0.151756	0.33852	0.273864	0	0.101798	0.271461	0.117932	0.323919	0.367947	0.234452	0.21376	0.195268	0.319639	0.839523	0.401189	0.602172	0.651098	0.657648	0.153812	0.445813	0.238606	0.459798	0.866865	0.582813	0.813986		Burkholderiaceae	0.555777	0.693743	0.850359	0.82785	0.687157	0.449702	0.340136	0.45284	0.423437	0.253384	0.251053	0.287758	0.457035	0.492322
Carnobacteriaceae	0	0.00758232	0.0419482	0	0	0.021358	0	0.0303511	0	0.100326	0	0	0.00393422	0.0152171	0	0	0	0	0	0	0	0	0	0	0	0	0	0	0.0181499	0	0	0		Carnobacteriaceae	0	0	0	0	0	0	0	0	0	0	0	0.00582506	0	0.0234439
Christensenellaceae	0.00782424	0	0.0359556	0	0.0280689	0.0315727	0.0254782	0	0.0513743	0.0271152	0.00552975	0.0244707	0.0243922	0.0256788	0	0.00979016	0	0.0162093	0	0	0.0597627	0	0	0	0.0429484	0	0.0955313	0	0	0.225248	0.0812575	0		Christensenellaceae	0.0249601	0	0.0289347	0	0	0	0	0	0	0.00948497	0.0153421	0.0128151	0	0
Clostridiaceae_1	0.176828	0.115901	0.139328	0.0686035	0.145608	1.8405	0.694282	0.47734	0.932993	2.13668	0.0976923	0.0675391	0.192777	0.125541	0.120847	0.138694	0	0.0222877	0.0644839	0.293239	4.35698	8.44229	9.97805	7.10359	9.62044	3.30447	1.82925	0	0.511223	3.877	0	7.13846		Clostridiaceae_1	0	0	0	0	0	0	0	0	0	0	0	0	0	0
Clostridiales_vadinBB60_group	0.0625939	0.328206	0.0943834	0.486606	0.273672	0.202437	0.328032	0.620818	0.323841	0.192518	0.484775	0.719439	0.435125	0.405155	0.179401	0.169696	0.545236	0.718273	0.454112	0.765626	0.264663	1.39406	0.517756	0.857733	1.20524	1.45377	1.93185	1.38338	0.580797	0.621139	0.896635	0.976224		Clostridiales_vadinBB60_group	1.63405	1.0945	0.377759	1.68079	1.87022	0.951422	1.43904	3.71329	1.49523	1.42681	2.10606	0.991426	1.06571	2.04695
Desulfovibrionaceae	3.7572	3.94822	3.82777	6.45352	3.09723	4.2521	2.49687	3.17169	4.09985	2.40783	2.32802	2.40498	1.26603	2.78282	2.92025	5.28343	2.09553	2.39897	1.19613	3.09739	2.28521	4.7248	3.59615	3.65706	4.25458	4.66397	4.90748	3.78552	3.97786	2.0989	3.03175	3.55524		Desulfovibrionaceae	3.96532	2.66047	4.62795	3.44262	3.24623	6.07937	3.05904	3.56881	8.26563	3.42001	5.7798	4.75092	5.28012	3.52684
Eggerthellaceae	0.851277	0.665078	0.835968	0.904609	0.690321	0.518164	0.576445	0.858109	0.805475	0.870398	0.381553	0.646026	1.1543	0.279614	0.600496	0.594752	0.634292	0.781084	1.10713	0.609106	0.330118	0.828355	0.77382	1.11505	0.87239	0.369644	0.438736	0.447721	0.922621	1.48459	0.260584	0.716084		Eggerthellaceae	0.356097	0.616286	0.79249	0.638737	0.807325	0.203037	0.215856	0.297581	0.509502	0.158534	0.0920528	0.384454	0.33909	0.312097
Enterobacteriaceae	0.00625939	0	0	0	0	0	0	0	0	0.0045192	0	0	0	0.0028532	0.0112126	0	0	0	0.00726579	0	0.0199209	0	0.0562778	0.0389879	0	0.0520975	0	0.788204	0	0.0273028	0.479139	0.111888		Enterobacteriaceae	0.018304	0	0	0	0	0.478228	0.126461	0.0237202	0.0413109	0	0.192474	0	0.0379107	0.0102567
Enterococcaceae	0	0	0	0	0	0	0	0	0	0	0	0	0	0	0	0	0	0	0	0	0	0	0	0	0	0	0	0.206434	0	0	0	0		Enterococcaceae	0	0	0	0	0	0	0	0	0	0	0	0	0	0
Erysipelotrichaceae	0.273848	0.512348	0.42098	0.51692	0.515767	1.26198	0.622094	1.27337	1.54948	2.09781	0.211052	0.618619	2.2905	0.403253	0.897006	0.949646	1.66388	0.290754	1.65024	0.189521	4.09516	2.79967	4.22365	3.67656	3.3634	0.463916	0.866858	0.477212	4.66755	7.53558	0.703298	3.09371		Erysipelotrichaceae	1.49428	8.8267	7.56482	15.8835	10.4157	4.4987	2.03646	3.2281	2.61636	0.582648	1.38358	4.08104	2.59899	6.95112
Family_XIII	0.0578993	0.134315	0.116856	0.114871	0.0657866	0.0789317	0.100851	0.0979513	0.0733918	0.107557	0.0672786	0.124311	0.0629475	0.0865471	0.0610463	0.0938224	0.089964	0.0850986	0.130784	0.0565734	0.0739919	0.118336	0.0534639	0	0.0510012	0.0645017	0.145066	0.0857909	0.0846996	0	0.0504357	0.0699301		Family_XIII	0.0399361	0.0235738	0.257198	0.0424538	0.111705	0.122493	0.109018	0.0194074	0.0963922	0.0528448	0.0655527	0.140966	0.0821398	0.0893799
Lachnospiraceae	31.3768	48.1488	37.1811	39.3417	42.5218	36.6903	37.1558	42.9275	34.3492	34.0332	41.0307	37.7162	39.5649	42.41	31.8201	31.907	34.8779	40.3398	36.5769	38.0767	17.2344	25.9618	24.7791	30.0752	27.0494	23.0693	16.5977	19.7855	33.9555	19.9106	17.5264	29.8154		Lachnospiraceae	26.0284	26.891	20.325	25.399	30.4549	24.7907	36.4578	36.0504	26.867	21.3466	31.4402	23.8734	29.4587	28.2338
Lactobacillaceae	11.0744	11.7602	10.1455	1.27634	8.86452	7.58766	9.57664	3.38967	8.17585	12.0527	15.9303	8.0861	14.042	5.60369	10.4775	4.68541	7.20348	5.9022	20.9836	13.5569	6.25231	6.77404	7.34144	6.07821	4.10694	2.04669	2.61473	0.911528	5.81705	7.21136	1.78486	3.77343		Lactobacillaceae	1.95853	2.88947	5.09894	2.40057	2.90265	0.971558	0.311791	1.91702	1.05572	0.247964	0.552317	2.41274	0.876158	3.61329
Marinifilaceae	1.45218	2.03964	3.79182	2.49685	2.01044	5.32464	5.1827	5.61771	1.85406	1.6468	3.67268	3.28495	2.53128	3.07005	2.16029	3.11164	2.23638	3.9196	3.06162	1.39925	1.44853	4.55451	1.81777	1.73496	2.05347	2.29477	3.9557	1.9571	2.33226	2.72004	1.64757	3.21119		Marinifilaceae	3.1017	2.17216	0.819817	3.60472	4.09079	3.06905	3.42316	4.54781	5.34518	4.07583	6.93185	1.07065	4.92839	2.9847
Methanobacteriaceae	0	0	0	0.011168	0.00877155	0	0.00849275	0	0	0	0	0.0117459	0	0.00760854	0	0	0	0	0.00544934	0	0	0	0	0	0	0	0	0	0	0	0	0		Methanobacteriaceae	0	0	0	0	0	0	0	0	0	0	0	0	0	0
Moraxellaceae	0	0	0	0	0	0	0	0	0	0	0	0	0	0	0	0	0	0	0	0	0	0.0548388	0	0	0.0322113	0.02977	0	0	0	0.0580185	0	0		Moraxellaceae	0.00665602	0	0.0176823	0	0	0	0.00872144	0.00862552	0	0	0	0	0	0
Muribaculaceae	26.3974	11.5089	22.9681	21.3532	23.0762	18.8155	18.4983	21.323	20.2993	22.681	14.8345	22.7147	23.3213	20.2853	21.3674	27.7217	24.9864	26.0675	19.5704	21.2669	19.6676	14.717	16.5232	18.7298	20.7119	15.081	18.5118	19.6622	21.1416	19.0983	20.5357	19.1189		Muribaculaceae	23.5573	30.4102	36.6732	21.2713	17.1992	16.7917	14.8701	18.3788	19.8258	15.2789	12.0952	17.6581	21.409	20.994
Not_assigned	0.444417	0.237218	0.602256	0.879082	0.427174	0.898893	1.39069	0.390426	1.2495	0.855937	1.21655	0.449282	0.455583	0.216843	0.285298	0.702444	0.847843	0.263401	0.474093	0.847657	1.81565	1.02462	1.00456	0.924013	1.42535	1.80853	1.67003	2.03753	1.29167	1.91802	1.01152	1.57483		Not_assigned	2.24807	1.04735	1.55604	1.41834	1.86006	1.35414	2.71237	1.61082	1.81998	3.74927	2.88153	0.832984	1.8155	0.93043
Peptococcaceae	0.192476	0.253466	0.281652	0.384499	0.320161	0.294369	0.122083	0.244188	0.418333	0.349786	0.227641	0.358251	0.137698	0.19592	0.33264	0.330418	0.30715	0.341408	0.210708	0.242323	0.122371	0.259763	0.346108	0.428867	0.300639	0.287777	0	0.316354	0.272249	0.232074	0.330634	0.276923		Peptococcaceae	0.337793	0.107766	0	0.27209	0.159096	0.260089	0.261643	0.30405	0.144588	0.170729	0.0920528	0.243488	0.176917	0.307701
Peptostreptococcaceae	0	0	0.0359556	0	0	0.0269296	0	0	0.0256871	0	0	0	0	0	0	0.0350814	0	0	0	0	0.614702	0.998643	1.08616	1.04488	0.612015	0.270411	0.700563	0	0	0.931709	0	1.04056		Peptostreptococcaceae	0	0	0	0	0	0	0	0	0	0	0	0	0	0
Prevotellaceae	6.42213	1.50455	4.2892	2.33092	3.63142	6.41761	4.29415	1.5686	8.81527	2.59854	2.83584	4.2256	2.10009	3.09192	9.05852	7.61512	3.9775	2.58842	2.13614	1.42471	7.34796	5.81291	3.83815	5.50899	4.61159	9.69759	6.57043	13.0214	6.86974	6.34108	13.4355	4.82797		Prevotellaceae	4.90049	3.09153	4.52668	1.96638	2.96527	3.37948	4.15358	3.55587	3.39897	3.78992	3.91782	4.21268	2.57793	1.76122
Pseudomonadaceae	0	0	0	0	0	0	0	0	0	0	0	0	0	0	0	0	0	0	0	0	0	0	0	0	0	0	0	0	0	0	0	0		Pseudomonadaceae	0.0432641	0	0.053047	0.034735	0.0406201	0.0906116	0.0893947	0.0345021	0.0963922	0.0745247	0.058579	0.0687357	0.0737152	0.077658
Rikenellaceae	4.23761	6.31932	3.70642	5.27449	3.77352	4.09424	5.08185	5.11278	4.84936	5.33808	3.75931	4.32838	3.14502	4.99025	5.63245	4.11513	5.20156	4.7635	3.93533	5.13686	5.15382	5.06826	4.72452	4.30816	5.21823	6.99596	9.13208	6.47989	5.04568	4.90086	7.36642	5.53846		Rikenellaceae	6.61275	6.31777	3.40304	6.43561	6.23688	8.8145	8.41619	7.15487	7.2122	9.37657	9.43262	7.0425	7.58635	4.90417
Ruminococcaceae	10.6175	9.01971	9.27954	14.0015	8.77418	8.41227	11.0013	11.2796	9.86019	9.75063	10.1793	11.3417	7.81021	13.2855	9.22172	9.54867	12.4241	8.43084	6.92157	10.4302	8.76804	10.0211	8.79622	5.67663	10.2647	15.2274	13.7565	14.8767	8.80271	9.27613	13.8502	8.25175		Ruminococcaceae	13.9943	9.96834	9.38289	12.2035	11.3652	13.882	12.2798	11.7113	12.9475	14.1583	14.2166	11.5627	13.6816	10.4267
Saccharimonadaceae	0.364609	0.27838	0.314611	0.580737	0.0464892	0.259082	0.588123	0.140719	0.206414	0.55315	0.242387	0.580445	0.29428	0.161681	0.250414	0.229253	0.238087	0.0324185	0.179828	0.520475	0.310197	0.236673	0.289831	0.152053	0.11274	0.00496167	0.0459965	0.0670241	0.0998246	0.303744	0.0280198	0		Saccharimonadaceae	0.264577	0.171752	0.469385	0.0463133	0.189561	0.226529	0.135182	0.0668478	0.153768	0.228994	0.239895	0.128151	0.195872	0.18169
Staphylococcaceae	0	0	0	0	0	0	0	0	0	0	0	0	0	0	0	0	0	0	0.0308796	0	0	0	0	0	0	0	0.0283056	0	0	0	0.0672476	0		Staphylococcaceae	0	0	0	0	0	0.0285259	0	0	0	0	0	0.0139801	0	0
Streptococcaceae	0	0	0	0	0	0	0	0	0	0	0	0	0	0	0	0	0	0	0	0	0	0	0	0	0	0	0.0672257	0.080429	0	0	0.123287	0		Streptococcaceae	0	0	0	0	0	0	0	0	0	0	0	0	0	0
Tannerellaceae	0.0109539	0.129983	0.0524352	0.0526492	0.0824525	0.10679	0	0.0262123	0.149536	0.140095	0.022119	0.12529	0.0243922	0.0494555	0.114617	0.102797	0.0963251	0	0.00817402	0.0301725	1.27494	0.355009	0.6078	0.296308	0.319429	0.65246	1.04731	1.48257	0.559622	1.15013	3.15223	0.220979		Tannerellaceae	0.1664	0	0.189683	0.243145	0.335116	1.62933	0.721699	0.381679	0.44065	0.818417	0.95958	0.297078	0.598147	0.29891
Weeksellaceae	0	0	0	0	0	0	0	0	0	0	0	0	0	0	0	0	0	0	0	0	0	0	0	0	0	0	0	0.0134048	0	0.0102386	0	0		Weeksellaceae	0	0	0.00642994	0	0	0	0	0	0	0	0	0	0	0
Xanthomonadaceae	0	0	0	0	0	0	0	0	0	0	0	0	0	0	0	0	0	0	0.00817402	0	0	0	0	0	0	0	0	0	0	0	0	0		Xanthomonadaceae	0	0	0.0353647	0	0	0	0	0	0	0.012195	0	0.0174752	0	0
