# Supplementary material for: Impact of Pneumococcal and Viral Pneumonia on the Respiratory and Intestinal Tract Microbiomes of Mice
Source: Microbiol Spectr. 2023 Mar 29;11(3):e03447-22. doi: 10.1128/spectrum.03447-22 (PMC10269894; doi:10.1128/spectrum.03447-22)
Supplement: Supplemental file 3 — Supplemental material. Download spectrum.03447-22-s0003.xlsx, XLSX file, 6.5 MB [file spectrum.03447-22-s0003.xlsx]

## Sheet: PBS
Table S5: taxonomic and functional assignment of identified protein groups from S. pneumoniae colonized (19F_C), infected (19F_P and corresponding healthy control (PBS) mice, as well als influenza A H1N1 infected (IAV_H1N1) mice and their controll group (PBS_2).
level	#pg	members_count	min_seqlen	max_seqlen	min_rel_pairw_ident	max_rel_pairw_ident	members_identifier	task_0::tax_from_trembl_20180808_qcover90::superkingdom	task_0::tax_from_trembl_20180808_qcover90::phylum	task_0::tax_from_trembl_20180808_qcover90::class	task_0::tax_from_trembl_20180808_qcover90::order	task_0::tax_from_trembl_20180808_qcover90::family	task_0::tax_from_trembl_20180808_qcover90::genus	task_0::tax_from_trembl_20180808_qcover90::species	task_1::tax_from_nr_20180808_qcover90_diamond::superkingdom	task_1::tax_from_nr_20180808_qcover90_diamond::phylum	task_1::tax_from_nr_20180808_qcover90_diamond::class	task_1::tax_from_nr_20180808_qcover90_diamond::order	task_1::tax_from_nr_20180808_qcover90_diamond::family	task_1::tax_from_nr_20180808_qcover90_diamond::genus	task_1::tax_from_nr_20180808_qcover90_diamond::species	task_2::fun_from_TIGRFAMs_15_cut_tc::mainrole	task_2::fun_from_TIGRFAMs_15_cut_tc::subrole	task_2::fun_from_TIGRFAMs_15_cut_tc::descr	task_2::fun_from_TIGRFAMs_15_cut_tc::tigrfam	task_3::fun_from_eggNog_4.5.1::main role	task_3::fun_from_eggNog_4.5.1::sub role	task_3::fun_from_eggNog_4.5.1::og	task_3::fun_from_eggNog_4.5.1::descr	task_3::fun_from_eggNog_4.5.1::prot	quant::K1T1::Maus_Caecum_Streptokokken_K1T1_Kontrolle	quant::K1T2::Maus_Caecum_Streptokokken_K1T2_Kontrolle	quant::K1T3::Maus_Ceacum_Streptokokken_K1T3_Kontrolle	quant::K1T4::Maus_Caecum_Streptokokken_K1T4_Kontrolle	quant::K2T1::Maus_Caecum_Streptokokken_K2T1_Kontrolle	quant::K2T2::Maus_Caecum_Streptokokken_K2T2_Kontrolle	quant::K2T3::Maus_Caecum_Streptokokken_K2T3_Kontrolle	quant::K3T1::Maus_Caecum_Streptokokken_K3T1_Kontrolle	quant::K3T2::Maus_Caecum_Streptokokken_K3T2_Kontrolle	quant::K3T3::Maus_Caecum_Streptokokken_K3T3_Kontrolle
group	0	1	-	-	-	-	14336_ORYSJ	Eukaryota	Streptophyta	Liliopsida	Poales	Poaceae	Oryza	various	Eukaryota	Streptophyta	Liliopsida	Poales	Poaceae	Oryza	Oryza sativa	unclassified	unclassified	unclassified	unclassified	cellular processes and signaling	Signal transduction mechanisms	COG5040	Tyrosine 3-monooxygenase tryptophan 5-monooxygenase activation protein	59689.fgenesh2_kg.7__3560__AT5G38480.1	0.000142107	0.000115265	0.00026496	0.000290281	0.00024379	0.000322978	8.97706e-05	0.000149097	0.000369385	0.000140391
group	7	16	99	166	51.5	99.4	A0A010ZJ04_9CLOT;A0A084JN53_9FIRM;A0A0U5P744_9CLOT;A0A173YQD3_9CLOT;A0A174W6B5_9CLOT;A0A1I0L1V0_9FIRM;A0A1Y4R5I7_9FIRM;A0A2M8Z2K2_9FIRM;A0A2V3XWK7_9CLOT;A0A352P454_9FIRM;A0A353MVS4_CLOSP;A0A381JJ61_9FIRM;A0A3A9E9D8_9FIRM;A0A3D1FHC4_9FIRM;D3ATG1_9CLOT;R5TGG1_9CLOT	Bacteria	Firmicutes	Clostridia	Clostridiales	various	various	various	Bacteria	Firmicutes	Clostridia	Clostridiales	various	various	various	unclassified	unclassified	unclassified	unclassified	poorly characterized	Function unknown	0NJAV	GatB Yqey domain protein	various	0.000111289	0	0	0.000151552	0	0	0.000140605	0.000233525	0	0.000109945
group	13	4	387	387	98.97	99.22	A0A011ATI4_9CLOT;A0A1I0F0S2_9FIRM;A0A2M8Z7N6_9FIRM;A0A381JGE1_9FIRM	Bacteria	Firmicutes	Clostridia	Clostridiales	various	various	various	Bacteria	Firmicutes	Clostridia	Clostridiales	various	various	various	unclassified	unclassified	unclassified	unclassified	poorly characterized	Function unknown	05DIH	basic membrane	610130.Closa_0913	4.77362e-05	0	0	0	0.000109191	7.23292e-05	0.000120622	0	0	9.43195e-05
group	14	4	427	427	98.13	99.77	A0A011AXR5_9CLOT;A0A1I0KVE6_9FIRM;A0A2M8Z3Z2_9FIRM;A0A381JK90_9FIRM	Bacteria	Firmicutes	Clostridia	Clostridiales	various	various	various	Bacteria	Firmicutes	Clostridia	Clostridiales	various	various	various	unclassified	unclassified	Obg family GTPase CgtA, C-terminal extension	TIGR03595	poorly characterized	Function unknown	0EPNR	An essential GTPase which binds GTP, GDP and possibly (p)ppGpp with moderate affinity, with high nucleotide exchange rates and a fairly low GTP hydrolysis rate (By similarity). It may play a role in control of the cell cycle, stress response, ribosome biogenesis and in those bacteria that undergo differentiation, in morphogenesis control	742740.HMPREF9474_03959	8.65289e-05	0.00014037	5.3778e-05	0.000117835	0	0.000131107	0	0	7.49728e-05	8.5484e-05
group	41	1	-	-	-	-	A0A016A664_BACFG	Bacteria	Bacteroidetes	Bacteroidia	Bacteroidales	Bacteroidaceae	Bacteroides	Bacteroides fragilis	Bacteria	Bacteroidetes	Bacteroidia	Bacteroidales	Bacteroidaceae	Bacteroides	various	Protein synthesis	Ribosomal proteins: synthesis and modification	ribosomal protein uL18	TIGR00060	information storage and processing	Translation, ribosomal structure and biogenesis	COG0256	This is one of the proteins that binds and probably mediates the attachment of the 5S RNA into the large ribosomal subunit, where it forms part of the central protuberance (By similarity)	272559.BF3987	0.000324104	0.000525771	0.000604295	0	0.000185338	0.000982154	0	0.000170023	0.000280819	0.00032019
group	44	11	94	99	89.9	98.99	A0A016BJ36_BACFG;A0A2R3MII3_9BACE;A0A2R3MR94_9BACE;A0A374V125_9BACE;A0A3A6K9X4_9BACE;A0A3E5BA32_9BACE;E5X0V7_9BACE;F3PJF8_9BACE;I9K1A4_BACFG;I9PQ65_9BACE;K1FDD9_BACFG	Bacteria	various	various	various	various	various	various	Bacteria	various	various	various	various	various	various	unclassified	unclassified	unclassified	unclassified	information storage and processing	Translation, ribosomal structure and biogenesis	05VBI	Binds 16S rRNA, required for the assembly of 30S particles and may also be responsible for determining the conformation of the 16S rRNA at the A site (By similarity)	various	0.000186605	0	0.000231952	0	0.000213419	0.000282741	0	0	0	0.000184352
group	49	36	124	138	83.57	99.29	A0A017N4R3_BACFG;A0A0P0FG43_BACT4;A0A1C5RLC7_9BACE;A0A1C6HG28_9BACE;A0A1D3UK24_TANFO;A0A1M5CXQ4_9BACE;A0A1M5DAZ7_9BACE;A0A1M6L1A1_9BACE;A0A1Q6G743_9BACE;A0A1Y4AHJ0_9BACE;A0A1Y4JGZ2_9BACE;A0A2N8NLT7_9BACT;A0A2R4KHQ2_9BACT;A0A316RHB8_9FIRM;A0A351M341_9BACE;A0A374VE80_9BACE;A0A374W8P8_9BACE;A0A3A5Y1N0_9BACE;A0A3A6AI84_9BACE;A0A3C1UB58_9PORP;A0A3E4IQG8_9BACE;A0A3E4L1X0_9BACE;A0A3L7YX39_9BACE;A0A3P1YP…	Bacteria	various	various	various	various	various	various	Bacteria	various	various	various	various	various	various	Protein synthesis	Ribosomal proteins: synthesis and modification	ribosomal protein uS12	TIGR00981	information storage and processing	Translation, ribosomal structure and biogenesis	various	various	various	0.000133869	0.000217166	0.0001664	0.000182302	0.000153105	0.000202836	0.000169133	0.000140454	0	0.000132252
group	51	1	-	-	-	-	A0A017RS46_9CLOT	Bacteria	Firmicutes	Clostridia	Clostridiales	Clostridiaceae	Fervidicella	Fervidicella metallireducens	Bacteria	Firmicutes	Clostridia	Clostridiales	Clostridiaceae	Fervidicella	Fervidicella metallireducens	Protein synthesis	Ribosomal proteins: synthesis and modification	ribosomal protein uS7	TIGR01029	information storage and processing	Translation, ribosomal structure and biogenesis	0ERUJ	One of the primary rRNA binding proteins, it binds directly to 16S rRNA where it nucleates assembly of the head domain of the 30S subunit. Is located at the subunit interface close to the decoding center, probably blocks exit of the E-site tRNA (By similarity)	445335.CBN_3560	0.000236845	0.000192109	0.0001472	0.000322534	0.000135439	0.000179432	0.000149618	0	0.000410428	0.000116992
group	53	1	-	-	-	-	A0A017RTF2_9CLOT	Bacteria	Firmicutes	Clostridia	Clostridiales	Clostridiaceae	Fervidicella	Fervidicella metallireducens	Bacteria	Firmicutes	Clostridia	Clostridiales	Clostridiaceae	Fervidicella	Fervidicella metallireducens	unclassified	unclassified	unclassified	unclassified	poorly characterized	Function unknown	COG0840	Methyl-accepting chemotaxis	536227.CLCAR_0893	2.72879e-05	4.42673e-05	0	0	3.1209e-05	4.13462e-05	3.44761e-05	0	0	2.69584e-05
group	63	17	312	312	94.55	99.68	A0A024ITI1_RHIRD;A0A0D8KBN3_9RHIZ;A0A0D8KQQ7_9RHIZ;A0A0L6JZW5_9RHIZ;A0A0X7A500_9RHIZ;A0A178GZS8_AGRRH;A0A1B9SZV9_RHIRD;A0A1L9CMB3_9RHIZ;A0A1S7S8M8_9RHIZ;A0A1S7U207_9RHIZ;A0A2V5C525_9RHIZ;A0A2W5FF17_9RHIZ;A0A349XSI7_AGRSP;A0A3B8EM86_RHIRD;F0LB03_AGRSH;F7UGN0_RHIRD;H0H326_RHIRD	various	various	various	various	various	various	various	Bacteria	various	various	various	various	various	various	unclassified	unclassified	unclassified	unclassified	information storage and processing	Transcription	11N2I	sequence-specific DNA binding	various	5.92113e-05	9.60543e-05	7.36e-05	8.06336e-05	0	0	7.48088e-05	6.21237e-05	0	5.84962e-05
group	69	73	291	449	57.24	99.78	A0A029IHN6_ECOLX;A0A070FJ88_ECOLX;A0A0A0F626_ECOLX;A0A0E0VE98_ECOLX;A0A0E2THH5_ECOLX;A0A0J2AQC8_ECOLX;A0A0K4DRQ3_ECOLX;A0A0K4R9I1_ECOLX;A0A0K6DA34_ECOLX;A0A0K9TKV0_ECOLX;A0A161R6F6_ECOLX;A0A1L4J4D7_ECOLX;A0A1Q6BA70_ECOLX;A0A1S0WSQ4_ECOLX;A0A1S9JGA6_SHIBO;A0A1V2SWW6_ECOLX;A0A1X3KM20_ECOLX;A0A246NTQ4_ECOLX;A0A2H2V5P0_ECOLX;A0A2H4TS34_ECOLX;A0A2J1C918_ECOLX;A0A2S1VT44_ECOLX;A0A2S4N373_SHIFL;A0A2S5RK…	various	various	various	various	various	various	various	various	various	various	various	various	various	various	Amino acid biosynthesis	Aspartate family	aspartate kinase	TIGR00657	metabolism	Amino acid transport and metabolism	0QJ73	Aspartokinase	various	0.000288012	0.00033373	5.1143e-05	5.60305e-05	4.70568e-05	0	0	0	0	0
group	70	4	558	558	98.92	99.82	A0A031WFV7_CLODI;A0A160Y6G2_CLODI;A0A2S1QIQ1_CLODI;T3DJP9_CLODI	Bacteria	Firmicutes	Clostridia	Clostridiales	various	various	various	Bacteria	Firmicutes	Clostridia	Clostridiales	various	various	various	unclassified	unclassified	unclassified	unclassified	metabolism	Nucleotide transport and metabolism	0NDVT	formyltetrahydrofolate synthetase	931626.Awo_c09260	3.31074e-05	5.37078e-05	4.11527e-05	4.50854e-05	3.78647e-05	5.01638e-05	4.18286e-05	3.47358e-05	0	0
group	92	3	487	487	99.38	99.79	A0A067Z464_GLUOY;A0A149QTY5_GLUOY;A0A149TC64_9PROT	Bacteria	Proteobacteria	Alphaproteobacteria	Rhodospirillales	Acetobacteraceae	Gluconobacter	various	Bacteria	Proteobacteria	Alphaproteobacteria	Rhodospirillales	Acetobacteraceae	Gluconobacter	various	Energy metabolism	ATP-proton motive force interconversion	ATP synthase F1, beta subunit	TIGR01039	metabolism	Energy production and conversion	01RNF	Produces ATP from ADP in the presence of a proton gradient across the membrane. The catalytic sites are hosted primarily by the beta subunits (By similarity)	272568.Gdia_1313	3.79341e-05	6.15379e-05	4.71524e-05	0	0	0	4.79268e-05	3.98e-05	6.57359e-05	0
group	102	1	-	-	-	-	A0A069D1S1_WEIOS	Bacteria	Firmicutes	Bacilli	Lactobacillales	Leuconostocaceae	Weissella	Weissella oryzae	Bacteria	Firmicutes	Bacilli	Lactobacillales	Leuconostocaceae	Weissella	Weissella oryzae	Unknown function	General	small GTP-binding protein domain	TIGR00231	information storage and processing	Translation, ribosomal structure and biogenesis	COG0050	This protein promotes the GTP-dependent binding of aminoacyl-tRNA to the A-site of ribosomes during protein biosynthesis (By similarity)	1045854.WKK_05670	9.35388e-05	0	0	0	5.34899e-05	7.08643e-05	5.90895e-05	4.90699e-05	0	0
group	103	1	-	-	-	-	A0A069D2N7_9BACE	Bacteria	Bacteroidetes	Bacteroidia	Bacteroidales	Bacteroidaceae	Bacteroides	Bacteroides graminisolvens	Bacteria	Bacteroidetes	Bacteroidia	Bacteroidales	Bacteroidaceae	Bacteroides	Bacteroides graminisolvens	Protein synthesis	Ribosomal proteins: synthesis and modification	ribosomal protein bL12	TIGR00855	information storage and processing	Translation, ribosomal structure and biogenesis	057AV	Seems to be the binding site for several of the factors involved in protein synthesis and appears to be essential for accurate translation (By similarity)	226186.BT_2735	0.000148983	0	0	0	0	0	0.000188229	0.000156311	0.000258172	0.000147184
group	110	1	-	-	-	-	A0A069RB97_PEPLI	Bacteria	Firmicutes	Clostridia	Clostridiales	Peptostreptococcaceae	Peptoclostridium	Peptoclostridium litorale	Bacteria	Firmicutes	Clostridia	Clostridiales	Peptostreptococcaceae	Peptoclostridium	Peptoclostridium litorale	Unknown function	General	small GTP-binding protein domain	TIGR00231	information storage and processing	Translation, ribosomal structure and biogenesis	0EP2K	This protein promotes the GTP-dependent binding of aminoacyl-tRNA to the A-site of ribosomes during protein biosynthesis (By similarity)	499177.CLOST_2219	4.65338e-05	7.54885e-05	0	6.33695e-05	5.32204e-05	7.05073e-05	0	4.88226e-05	0	0
group	113	2	1047	1053	98.29	98.29	A0A069SFF0_9BACT;K6BTP7_9BACT	Bacteria	Bacteroidetes	Bacteroidia	Bacteroidales	Tannerellaceae	Parabacteroides	various	Bacteria	Bacteroidetes	Bacteroidia	Bacteroidales	Tannerellaceae	Parabacteroides	various	unclassified	unclassified	TonB-dependent outer membrane receptor, SusC/RagA subfamily, signature region	TIGR04057	metabolism	Inorganic ion transport and metabolism	05C27	TonB-dependent Receptor Plug	435591.BDI_2873	1.75441e-05	2.84605e-05	0	0	2.00651e-05	2.65825e-05	2.21656e-05	1.8407e-05	3.04021e-05	1.73322e-05
group	114	3	313	313	99.36	99.36	A0A069ZI14_9PORP;A0A134BCK1_9PORP;J6GZD2_9PORP	Bacteria	Bacteroidetes	Bacteroidia	Bacteroidales	Porphyromonadaceae	various	various	Bacteria	Bacteroidetes	Bacteroidia	Bacteroidales	Porphyromonadaceae	various	various	unclassified	unclassified	unclassified	unclassified	metabolism	Nucleotide transport and metabolism	0559Q	SAICAR synthetase	various	5.90221e-05	9.57474e-05	7.33649e-05	8.0376e-05	6.75032e-05	0	7.45698e-05	0	0	0
group	120	29	104	115	57.39	99.13	A0A072C7L2_RHILP;A0A0N1MEC9_9RHIZ;A0A192M2E0_9RHIZ;A0A192TEG1_9RHIZ;A0A1C3Y768_9RHIZ;A0A1S1PBX7_9RHIZ;A0A1W6KS61_9RHIZ;A0A1W6PXW8_9RHIZ;A0A235ANU3_9RHIZ;A0A246E043_9RHIZ;A0A246TCJ2_9RHIZ;A0A2A6GJT4_9RHIZ;A0A2A6HVV7_9RHIZ;A0A2A6IFF9_9RHIZ;A0A2A6JI32_9RHIZ;A0A2A6JM49_9RHIZ;A0A2A6KIP7_9RHIZ;A0A2A6LHC4_9RHIZ;A0A2A6R6B6_9RHIZ;A0A2U3CTY6_9RHIZ;A0A327XAN5_RHIET;A0A3E1B8L5_RHILT;A0A3E1BBN5_RHILT;B3PQ59_R…	Bacteria	Proteobacteria	Alphaproteobacteria	Rhizobiales	Rhizobiaceae	Rhizobium	various	Bacteria	Proteobacteria	Alphaproteobacteria	Rhizobiales	Rhizobiaceae	Rhizobium	various	unclassified	unclassified	unclassified	unclassified	information storage and processing	Transcription	various	various	various	0.000160643	0	0.00019968	0.000218762	0	0	0.00020296	0.000168544	0	0.000158703
group	123	5	124	125	85.6	99.2	A0A072YFM2_CLONO;A0A0A0I4I6_CLOBO;A0A151AME5_9CLOT;A0A1H5XI59_9CLOT;A0A2W4ML03_9FIRM	Bacteria	Firmicutes	Clostridia	Clostridiales	various	various	various	Bacteria	Firmicutes	Clostridia	Clostridiales	various	various	various	Protein synthesis	Ribosomal proteins: synthesis and modification	ribosomal protein uS12	TIGR00981	information storage and processing	Translation, ribosomal structure and biogenesis	COG0048	Interacts with and stabilizes bases of the 16S rRNA that are involved in tRNA selection in the A site and with the mRNA backbone. Located at the interface of the 30S and 50S subunits, it traverses the body of the 30S subunit contacting proteins on the other side and probably holding the rRNA structure together. The combined cluster of proteins S8, S12 and S17 appears to hold together the shoulder…	various	0.000147791	0.000239752	0	0.000201261	0.000169028	0.000223931	0.000186723	0.000155061	0	0.000146007
group	132	4	565	579	97.41	99.83	A0A076IZA8_9BACE;A0A3A6A5S2_9BACE;B6W5P7_9BACE;D1K3T1_9BACE	Bacteria	Bacteroidetes	Bacteroidia	Bacteroidales	Bacteroidaceae	Bacteroides	various	Bacteria	Bacteroidetes	Bacteroidia	Bacteroidales	Bacteroidaceae	Bacteroides	various	unclassified	unclassified	unclassified	unclassified	poorly characterized	Function unknown	09AMM	Ragb susd domain-containing protein	575611.HMPREF0649_00548	3.19066e-05	0	3.96601e-05	4.34502e-05	0	4.83444e-05	4.03115e-05	3.3476e-05	5.52908e-05	3.15213e-05
group	139	2	888	888	93.58	93.58	A0A077HL13_9CORY;A0A1N6N546_9CORY	Bacteria	Actinobacteria	Actinobacteria	Corynebacteriales	Corynebacteriaceae	Corynebacterium	various	Bacteria	Actinobacteria	Actinobacteria	Corynebacteriales	Corynebacteriaceae	Corynebacterium	various	Protein synthesis	tRNA aminoacylation	alanine--tRNA ligase	TIGR00344	information storage and processing	Translation, ribosomal structure and biogenesis	COG0013	Catalyzes the attachment of alanine to tRNA(Ala) in a two-step reaction alanine is first activated by ATP to form Ala- AMP and then transferred to the acceptor end of tRNA(Ala). Also edits incorrectly charged Ser-tRNA(Ala) and Gly-tRNA(Ala) via its editing domain (By similarity)	525263.HMPREF0298_1492	2.0804e-05	6.74976e-05	2.58595e-05	2.83307e-05	0	3.15218e-05	2.62842e-05	2.18272e-05	0	0
group	142	8	155	253	61.02	99.61	A0A077V4A0_STAAU;A0A0U1MIH0_STAAU;A0A380BTH1_9STAP;J7FL79_STAAU;J7FL81_STAAU;J7FMM4_STAAU;J7FPK2_STAAU;J7FRR0_STAAU	Bacteria	Firmicutes	Bacilli	Bacillales	Staphylococcaceae	Staphylococcus	various	Bacteria	Firmicutes	Bacilli	Bacillales	Staphylococcaceae	Staphylococcus	various	Energy metabolism	Glycolysis/gluconeogenesis	triose-phosphate isomerase	TIGR00419	metabolism	Carbohydrate transport and metabolism	COG0149	triosephosphate isomerase	985002.SAMSHR1132_07200	7.30194e-05	0.000118454	0	9.94375e-05	0	0	0	7.6611e-05	0.000126535	7.21377e-05
group	148	17	554	564	96.45	99.82	A0A078PMD6_BACOV;A0A173XQB0_9BACE;A0A1G6G572_BACOV;A0A1G7ZQC1_BACOV;A0A1Y4PUW1_BACOV;A0A1Y4VH47_9BACE;A0A1Y4VWP4_9BACE;A0A373G861_9BACE;A0A373GFI7_9BACE;A0A374WTL7_9BACE;A0A395W4P5_BACOV;A0A3A5RKD0_9BACE;A0A3E4ND10_9BACE;A7LWC0_BACO1;D4VGD3_9BACE;F7L5I2_BACOV;F7M411_9BACE	Bacteria	Bacteroidetes	Bacteroidia	Bacteroidales	Bacteroidaceae	Bacteroides	various	Bacteria	Bacteroidetes	Bacteroidia	Bacteroidales	Bacteroidaceae	Bacteroides	various	unclassified	unclassified	unclassified	unclassified	poorly characterized	Function unknown	055DA	Tetratricopeptide repeat protein	various	6.55103e-05	0.000106273	4.07149e-05	0.000133817	3.74619e-05	0	0	0	0	3.23596e-05
group	156	14	1036	1052	98.19	99.9	A0A078S223_BACUN;A0A139KD76_BACUN;A0A174HHC2_BACUN;A0A174PKZ4_BACUN;A0A1Q6IHB2_BACUN;A0A285SG06_9BACE;A0A374MKP3_BACUN;A0A3A5RU60_9BACE;A0A3A6K6X5_9BACE;A0A3E4QRF5_BACUN;A0A3E4RGR8_BACUN;A7UYH7_BACUC;E5V5R6_9BACE;R7EPE8_9BACE	Bacteria	various	various	various	various	various	various	Bacteria	various	various	various	various	various	various	unclassified	unclassified	unclassified	unclassified	poorly characterized	Function unknown	057V9	NA	585543.HMPREF0969_01298	1.75608e-05	2.84876e-05	2.18282e-05	0	2.00841e-05	0	2.21866e-05	0	0.000152155	1.73487e-05
group	162	1	-	-	-	-	A0A080N4J9_9BIFI	Bacteria	Actinobacteria	Actinobacteria	Bifidobacteriales	Bifidobacteriaceae	Bifidobacterium	Bifidobacterium bombi	Bacteria	Actinobacteria	Actinobacteria	Bifidobacteriales	Bifidobacteriaceae	Bifidobacterium	Bifidobacterium bombi	Protein synthesis	Ribosomal proteins: synthesis and modification	ribosomal protein uL11	TIGR01632	information storage and processing	Translation, ribosomal structure and biogenesis	08UIK	This protein binds directly to 23S ribosomal RNA (By similarity)	553190.HMPREF0424_1209a	0	0	0.000159467	0.000174706	0.000146726	0.000194385	0.000162086	0.000134601	0.000222315	0.000126742
group	176	2	460	460	99.57	99.57	A0A084JGA2_9CLOT;A0A351QW42_CLOSP	Bacteria	Firmicutes	Clostridia	Clostridiales	Clostridiaceae	Clostridium	various	Bacteria	Firmicutes	Clostridia	Clostridiales	Clostridiaceae	Clostridium	Clostridium sulfidigenes	Amino acid biosynthesis	Glutamate family	glutamate synthase (NADPH), homotetrameric	TIGR01316	metabolism	Amino acid transport and metabolism	0NDBT	Glutamate synthase	536227.CcarbDRAFT_5060	4.01607e-05	6.51499e-05	4.992e-05	5.46906e-05	4.59315e-05	0	5.07399e-05	4.21361e-05	6.95943e-05	0
group	177	1	-	-	-	-	A0A084JK23_9FIRM	Bacteria	Firmicutes	Clostridia	Clostridiales	Lachnospiraceae	Lachnoclostridium	[Clostridium] celerecrescens	Bacteria	Firmicutes	Clostridia	Clostridiales	Lachnospiraceae	Lachnoclostridium	[Clostridium] celerecrescens	unclassified	unclassified	unclassified	unclassified	metabolism	Carbohydrate transport and metabolism	0NF9R	extracellular solute-binding protein, family 1	585394.RHOM_04135	0	0	5.13718e-05	0	9.45347e-05	0.000125241	5.22155e-05	4.33615e-05	0	0
group	198	1	-	-	-	-	A0A087CHH9_9BIFI	Bacteria	Actinobacteria	Actinobacteria	Bifidobacteriales	Bifidobacteriaceae	Bifidobacterium	Bifidobacterium psychraerophilum	Bacteria	Actinobacteria	Actinobacteria	Bifidobacteriales	Bifidobacteriaceae	Bifidobacterium	Bifidobacterium psychraerophilum	unclassified	unclassified	HAD ATPase, P-type, family IC	TIGR01494	metabolism	Inorganic ion transport and metabolism	COG0474	P-type atpase	290399.Arth_1743	0	3.22247e-05	0	0	0	3.00983e-05	2.50971e-05	2.08415e-05	0	1.96245e-05
group	203	7	886	889	76.63	99.89	A0A088QEV8_9CORY;A0A0M2X5D9_9CORY;A0A2N6T1M1_9CORY;A0A2X3B3P8_9CLOT;A0A376C4W5_CORAY;E2MY63_CORAY;S2X5I5_9CORY	Bacteria	various	various	various	various	various	various	Bacteria	various	various	various	various	various	various	Protein synthesis	tRNA aminoacylation	alanine--tRNA ligase	TIGR00344	information storage and processing	Translation, ribosomal structure and biogenesis	COG0013	Catalyzes the attachment of alanine to tRNA(Ala) in a two-step reaction alanine is first activated by ATP to form Ala- AMP and then transferred to the acceptor end of tRNA(Ala). Also edits incorrectly charged Ser-tRNA(Ala) and Gly-tRNA(Ala) via its editing domain (By similarity)	various	2.07806e-05	3.37109e-05	2.58304e-05	2.82989e-05	0	3.14864e-05	2.62546e-05	2.18027e-05	0	0
group	206	7	464	474	58.95	99.16	A0A089PF61_9PROC;A0A0A2C498_PROMR;A0A318R3J8_PROMR;A0A354B3R9_9CYAN;A2BSB3_PROMS;A2C183_PROM1;Q46LS4_PROMT	Bacteria	Cyanobacteria	unclassified	Synechococcales	various	various	various	Bacteria	Cyanobacteria	unclassified	Synechococcales	various	various	various	unclassified	unclassified	nucleotide sugar dehydrogenase	TIGR03026	cellular processes and signaling	Cell wall/membrane/envelope biogenesis	0FKP8	Udp-glucose	various	3.89745e-05	6.32256e-05	4.84456e-05	5.30753e-05	0	5.90536e-05	0	4.08915e-05	0	0
group	219	4	699	701	87.87	99.29	A0A094Z310_9RHIZ;A0A0G3I5T9_LIBAF;C6XHJ4_LIBAP;E4UDZ4_LIBSC	Bacteria	Proteobacteria	Alphaproteobacteria	Rhizobiales	Rhizobiaceae	Liberibacter	various	Bacteria	Proteobacteria	Alphaproteobacteria	Rhizobiales	Rhizobiaceae	Liberibacter	various	Unknown function	General	small GTP-binding protein domain	TIGR00231	information storage and processing	Translation, ribosomal structure and biogenesis	05CEJ	Catalyzes the GTP-dependent ribosomal translocation step during translation elongation. During this step, the ribosome changes from the pre-translocational (PRE) to the post- translocational (POST) state as the newly formed A-site-bound peptidyl-tRNA and P-site-bound deacylated tRNA move to the P and E sites, respectively. Catalyzes the coordinated movement of the two tRNA molecules, the mRNA and…	various	7.9061e-05	4.27517e-05	3.27578e-05	7.17766e-05	3.01405e-05	3.99307e-05	0	0	0	0
group	227	31	204	204	85.78	99.51	A0A095Y417_9BACT;A0A096A661_9BACT;A0A096A6V6_9BACT;A0A0K1NKE1_9BACT;A0A133QQU1_9BACT;A0A137SYS9_9BACT;A0A1B1I8M3_9BACT;A0A1H0IMY1_9BACT;A0A1P8JFX0_PREIN;A0A250KKX8_9BACT;A0A264YAV0_9BACT;A0A2A6ECI2_PREIN;A0A2D3LHK7_PREIN;A0A2G9IHX5_PREIN;A0A2K0XFA9_9BACT;A0A2K9HBH2_9BACT;A0A2N6Q4F1_9BACT;A0A2T4TIN6_9BACT;A0A2U0U2Z5_9BACT;A0A347AZY3_9BACT;A0A349NFU1_9BACT;A0A379EYV8_9BACT;C9MRG3_9BACT;D8E061_PREBR…	Bacteria	Bacteroidetes	Bacteroidia	Bacteroidales	Prevotellaceae	Prevotella	various	Bacteria	Bacteroidetes	Bacteroidia	Bacteroidales	Prevotellaceae	Prevotella	various	unclassified	unclassified	50S ribosomal protein uL3	TIGR03625	information storage and processing	Translation, ribosomal structure and biogenesis	COG0087	One of the primary rRNA binding proteins, it binds directly near the 3'-end of the 23S rRNA, where it nucleates assembly of the 50S subunit (By similarity)	various	9.05584e-05	0	0	0.000123322	0.000103571	0	0	9.50127e-05	0	8.94649e-05
group	228	2	595	595	99.83	99.83	A0A095YQR9_9BACT;G6AG13_9BACT	Bacteria	Bacteroidetes	Bacteroidia	Bacteroidales	Prevotellaceae	Prevotella	Prevotella histicola	Bacteria	Bacteroidetes	Bacteroidia	Bacteroidales	Prevotellaceae	Prevotella	Prevotella histicola	unclassified	unclassified	unclassified	unclassified	information storage and processing	Translation, ribosomal structure and biogenesis	05CAV	thus facilitating recognition of the initiation point. It is needed to translate mRNA with a short Shine-Dalgarno (SD) purine-rich sequence (By similarity)	553171.HMPREF0648_1455	6.20972e-05	5.0368e-05	0	0.000126845	3.55101e-05	4.70444e-05	3.92275e-05	3.25758e-05	0	0
group	232	4	160	161	81.37	99.38	A0A095ZEH1_9BACT;A0A2N6Q9B6_9BACT;A0A2N6QNP7_9BACT;D1W5W4_9BACT	Bacteria	Bacteroidetes	Bacteroidia	Bacteroidales	Prevotellaceae	Prevotella	various	Bacteria	Bacteroidetes	Bacteroidia	Bacteroidales	Prevotellaceae	Prevotella	various	unclassified	unclassified	unclassified	unclassified	metabolism	Inorganic ion transport and metabolism	various	various	various	0	0	0	0.000156259	0.000131233	0	0.000144971	0.000120389	0.000198841	0.000113359
group	235	5	419	419	99.28	99.76	A0A096BEH9_9FIRM;A0A174SXA9_9FIRM;A0A174U9V8_9FIRM;G9YXQ6_9FIRM;U2B9P0_9CLOT	Bacteria	Firmicutes	Clostridia	Clostridiales	various	various	various	Bacteria	Firmicutes	Clostridia	Clostridiales	various	various	various	Fatty acid and phospholipid metabolism	Other	acetyl-CoA C-acyltransferase	TIGR01930	metabolism	Lipid transport and metabolism	0ND51	Acetyl-CoA acetyltransferase	552398.HMPREF0866_02480	8.8181e-05	0	0.00010961	0.000120084	0.000100852	0	0	4.62592e-05	0.000152808	0
group	238	2	131	131	87.02	87.02	A0A096BRH0_9BACT;A0A3P1ZAY0_9BACT	Bacteria	Bacteroidetes	Bacteroidia	Bacteroidales	Prevotellaceae	various	various	Bacteria	Bacteroidetes	Bacteroidia	Bacteroidales	Prevotellaceae	various	various	unclassified	unclassified	unclassified	unclassified	information storage and processing	Translation, ribosomal structure and biogenesis	09EF3	One of the primary rRNA binding proteins, it binds directly to 16S rRNA central domain where it helps coordinate assembly of the platform of the 30S subunit (By similarity)	various	0.000141022	0	0.000175292	0.000192043	0.000161286	0.00042735	0.000178171	0.000147959	0.000244377	0.000139319
group	239	2	398	398	98.49	98.49	A0A096BSZ1_9BACT;A0A096D3X0_9BACT	Bacteria	Bacteroidetes	Bacteroidia	Bacteroidales	Prevotellaceae	Prevotella	various	Bacteria	Bacteroidetes	Bacteroidia	Bacteroidales	Prevotellaceae	Prevotella	various	Unknown function	General	small GTP-binding protein domain	TIGR00231	information storage and processing	Translation, ribosomal structure and biogenesis	COG0050	This protein promotes the GTP-dependent binding of aminoacyl-tRNA to the A-site of ribosomes during protein biosynthesis (By similarity)	575614.HMPREF0669_01470	9.28337e-05	0.000150598	0	0.000126421	0.000106173	0	5.86441e-05	4.87e-05	0	0
group	246	2	382	382	98.69	98.69	A0A096D785_9BACT;A0A134BC03_9BACT	Bacteria	Bacteroidetes	Bacteroidia	Bacteroidales	Prevotellaceae	Prevotella	Prevotella amnii	Bacteria	Bacteroidetes	Bacteroidia	Bacteroidales	Prevotellaceae	Prevotella	Prevotella amnii	unclassified	unclassified	unclassified	unclassified	metabolism	Inorganic ion transport and metabolism	05ERQ	Periplasmic binding protein	679191.HMPREF9018_0201	0	7.84527e-05	6.01131e-05	0	0	7.32759e-05	6.11004e-05	5.07398e-05	8.38046e-05	4.7777e-05
group	248	6	587	587	97.44	99.83	A0A096DEJ5_9FIRM;A0A174EP73_9FIRM;A0A174L4J6_9FIRM;A0A1C7FPZ7_9FIRM;G9YS58_9FIRM;H1C6Z7_9FIRM	Bacteria	Firmicutes	Clostridia	Clostridiales	various	various	various	Bacteria	Firmicutes	Clostridia	Clostridiales	various	various	various	unclassified	unclassified	unclassified	unclassified	metabolism	Energy production and conversion	COG1274	Catalyzes the conversion of oxaloacetate (OAA) to phosphoenolpyruvate (PEP), the rate-limiting step in the metabolic pathway that produces glucose from lactate and other precursors derived from the citric acid cycle (By similarity)	428125.CLOLEP_03730	3.14717e-05	0.000153163	0	8.57161e-05	7.19881e-05	9.5371e-05	0	0.000132079	0	0
group	252	2	143	143	96.5	96.5	A0A098BZ52_9PORP;A0A357YJN8_9PORP	Bacteria	Bacteroidetes	Bacteroidia	Bacteroidales	Porphyromonadaceae	various	various	Bacteria	Bacteroidetes	various	various	various	various	various	Protein synthesis	Ribosomal proteins: synthesis and modification	ribosomal protein uL16	TIGR01164	information storage and processing	Translation, ribosomal structure and biogenesis	09EBW	Binds 23S rRNA and is also seen to make contacts with the A and possibly P site tRNAs (By similarity)	various	0.000129188	0	0.000160582	0.000175928	0.000147752	0.000195744	0.000163219	0.000135543	0	0.000127628
group	253	1	-	-	-	-	A0A098C298_9PORP	Bacteria	Bacteroidetes	Bacteroidia	Bacteroidales	Porphyromonadaceae	Fermentimonas	Fermentimonas caenicola	Bacteria	Bacteroidetes	Bacteroidia	Bacteroidales	Porphyromonadaceae	Fermentimonas	Fermentimonas caenicola	Unknown function	General	small GTP-binding protein domain	TIGR00231	information storage and processing	Translation, ribosomal structure and biogenesis	0559A	This protein promotes the GTP-dependent binding of aminoacyl-tRNA to the A-site of ribosomes during protein biosynthesis (By similarity)	203275.BFO_1939	4.67694e-05	0.000227612	0	6.36903e-05	5.34899e-05	0	0	4.90699e-05	0	0
group	263	1	-	-	-	-	A0A098YPQ8_9BACT	Bacteria	Bacteroidetes	Bacteroidia	Bacteroidales	Prevotellaceae	Prevotella	Prevotella timonensis	Bacteria	Bacteroidetes	Bacteroidia	Bacteroidales	Prevotellaceae	Prevotella	Prevotella timonensis	Energy metabolism	Glycolysis/gluconeogenesis	glyceraldehyde-3-phosphate dehydrogenase, type I	TIGR01534	metabolism	Carbohydrate transport and metabolism	COG0057	glyceraldehyde3phosphate dehydrogenase	679189.HMPREF9019_0700	5.44953e-05	8.8404e-05	0.000135476	7.42114e-05	0.000124652	8.25705e-05	6.88506e-05	0.000114352	0	5.38373e-05
group	266	1	-	-	-	-	A0A099BXN2_9BACT	Bacteria	Bacteroidetes	Bacteroidia	Bacteroidales	Prevotellaceae	Prevotella	various	Bacteria	Bacteroidetes	Bacteroidia	Bacteroidales	Prevotellaceae	Prevotella	various	Unknown function	General	small GTP-binding protein domain	TIGR00231	information storage and processing	Translation, ribosomal structure and biogenesis	COG0050	This protein promotes the GTP-dependent binding of aminoacyl-tRNA to the A-site of ribosomes during protein biosynthesis (By similarity)	575614.HMPREF0669_01470	0	7.60633e-05	5.82823e-05	6.3852e-05	5.36257e-05	7.10441e-05	5.92395e-05	4.91944e-05	0	0
group	270	2	101	101	99.01	99.01	A0A099BY62_9BACT;D3HY27_9BACT	Bacteria	Bacteroidetes	Bacteroidia	Bacteroidales	Prevotellaceae	Prevotella	various	Bacteria	Bacteroidetes	Bacteroidia	Bacteroidales	Prevotellaceae	Prevotella	various	Protein synthesis	Ribosomal proteins: synthesis and modification	ribosomal protein uS10	TIGR01049	information storage and processing	Translation, ribosomal structure and biogenesis	COG0051	tRNA binding	575611.HMPREF0649_01159	0.00018291	0.000296722	0	0	0.000209193	0.000277143	0	0.000191907	0	0.000180701
group	272	3	374	374	94.12	99.47	A0A099HT88_9CLOT;A0A1G9I7W3_9FIRM;A0A1X2JK50_PARBF	Bacteria	Firmicutes	Clostridia	Clostridiales	various	various	various	Bacteria	Firmicutes	Clostridia	Clostridiales	various	various	various	unclassified	unclassified	unclassified	unclassified	metabolism	Lipid transport and metabolism	COG1960	acyl-CoA dehydrogenase	499177.CLOST_1135	4.93955e-05	8.01309e-05	6.1399e-05	6.72665e-05	0	0	0	5.18251e-05	8.55973e-05	4.8799e-05
group	283	1	-	-	-	-	A0A099S720_9CLOT	Bacteria	Firmicutes	Clostridia	Clostridiales	Clostridiaceae	Clostridium	Clostridium sp. HMP27	Bacteria	Firmicutes	Clostridia	Clostridiales	Clostridiaceae	Clostridium	various	Protein synthesis	Ribosomal proteins: synthesis and modification	ribosomal protein bL27	TIGR00062	information storage and processing	Translation, ribosomal structure and biogenesis	05K46	50S ribosomal protein l27	536227.CcarbDRAFT_3898	0.00018291	0.000296722	0.000227359	0.000249086	0.000209193	0	0	0	0.000316964	0.000180701
group	289	22	89	90	65.56	98.89	A0A099WX68_PORCN;A0A143XL90_9BACT;A0A1H4AJI0_9BACT;A0A1M4YK98_9BACE;A0A1Q6FL54_9BACT;A0A1Q6FQG4_9BACT;A0A1Y3QU25_9BACT;A0A1Y3VP04_9BACT;A0A1Y4AGF9_9BACE;A0A1Y4JD47_9BACE;A0A1Y4U7P7_9BACT;A0A351RKR1_9BACT;A0A351YGH6_9BACE;A0A355IGX5_9BACT;A0A355IJH9_9BACT;A0A358M038_9BACT;A0A3D3K7I3_9BACT;A0A3D3YJA9_9BACT;A0A3D4TZB0_9BACT;A0A3P1SLU3_9BACT;D4IKY1_9BACT;F0R527_BACSH	various	various	various	various	various	various	various	Bacteria	Bacteroidetes	Bacteroidia	Bacteroidales	various	various	various	Protein synthesis	Ribosomal proteins: synthesis and modification	ribosomal protein uS15	TIGR00952	information storage and processing	Translation, ribosomal structure and biogenesis	COG0184	Forms an intersubunit bridge (bridge B4) with the 23S rRNA of the 50S subunit in the ribosome (By similarity)	various	0.000410531	0	0.000255147	0.00027953	0.000234761	0.000311015	0	0.000215362	0.000711408	0.000405574
group	297	1	-	-	-	-	A0A0A0IR92_CLONO	Bacteria	Firmicutes	Clostridia	Clostridiales	Clostridiaceae	Clostridium	Clostridium novyi	Bacteria	Firmicutes	Clostridia	Clostridiales	Clostridiaceae	Clostridium	Clostridium novyi	Protein synthesis	Ribosomal proteins: synthesis and modification	ribosomal protein uS7	TIGR01029	information storage and processing	Translation, ribosomal structure and biogenesis	0ERUJ	One of the primary rRNA binding proteins, it binds directly to 16S rRNA where it nucleates assembly of the head domain of the 30S subunit. Is located at the subunit interface close to the decoding center, probably blocks exit of the E-site tRNA (By similarity)	386415.NT01CX_1111	0	0	0.0001472	0	0	0	0.000149618	0.000124247	0.000205214	0.000233985
group	298	4	296	317	77.78	93.52	A0A0A0QZX3_SERMA;A0A0A0R2K4_ECOLX;A0A372HYA0_ECOLX;A0A3K3SPM0_ECOLX	Bacteria	various	various	various	various	various	various	Bacteria	various	various	various	various	various	various	unclassified	unclassified	unclassified	unclassified	various	various	various	various	various	5.82773e-05	0	0	0	6.66514e-05	0	7.36289e-05	6.11438e-05	0.000100989	5.75736e-05
group	308	1	-	-	-	-	A0A0A2AFZ5_PROMR	Bacteria	Cyanobacteria	unclassified	Synechococcales	Prochloraceae	Prochlorococcus	Prochlorococcus marinus	Bacteria	Cyanobacteria	unclassified	Synechococcales	Prochloraceae	Prochlorococcus	Prochlorococcus marinus	Protein synthesis	Ribosomal proteins: synthesis and modification	ribosomal protein uS7	TIGR01029	information storage and processing	Translation, ribosomal structure and biogenesis	08UHY	One of the primary rRNA binding proteins, it binds directly to 16S rRNA where it nucleates assembly of the head domain of the 30S subunit. Is located at the subunit interface close to the decoding center, probably blocks exit of the E-site tRNA (By similarity)	167546.P9301_17011	0.000236845	0.000384217	0.0002944	0.000322534	0.000135439	0	0.000299235	0	0.000410428	0.000233985
group	313	1	-	-	-	-	A0A0A2DQX4_9PORP	Bacteria	Bacteroidetes	Bacteroidia	Bacteroidales	Porphyromonadaceae	Porphyromonas	Porphyromonas sp. COT-108 OH1349	Bacteria	Bacteroidetes	Bacteroidia	Bacteroidales	Porphyromonadaceae	Porphyromonas	various	Unknown function	General	small GTP-binding protein domain	TIGR00231	information storage and processing	Translation, ribosomal structure and biogenesis	0559A	This protein promotes the GTP-dependent binding of aminoacyl-tRNA to the A-site of ribosomes during protein biosynthesis (By similarity)	242619.PG0387	4.67694e-05	0.000227612	0.000116269	0.000127381	5.34899e-05	7.08643e-05	5.90895e-05	4.90699e-05	8.10465e-05	4.62046e-05
group	319	2	370	370	99.73	99.73	A0A0A2EGT5_PORCN;A0A1T4KQ26_PORCN	Bacteria	Bacteroidetes	Bacteroidia	Bacteroidales	Porphyromonadaceae	Porphyromonas	Porphyromonas cangingivalis	Bacteria	Bacteroidetes	Bacteroidia	Bacteroidales	Porphyromonadaceae	Porphyromonas	Porphyromonas cangingivalis	unclassified	unclassified	unclassified	unclassified	cellular processes and signaling	Cell cycle control, cell division, chromosome partitioning	0557Z	ATP-binding protein, Mrp Nbp35 family	435591.BDI_3650	4.99295e-05	8.09972e-05	0	6.79937e-05	5.71041e-05	7.56524e-05	0	5.23854e-05	0	4.93266e-05
group	322	1	-	-	-	-	A0A0A2EPW5_9PORP	Bacteria	Bacteroidetes	Bacteroidia	Bacteroidales	Porphyromonadaceae	unclassified	Porphyromonadaceae bacterium COT-184 OH4590	Bacteria	Bacteroidetes	Bacteroidia	Bacteroidales	Porphyromonadaceae	unclassified	Porphyromonadaceae bacterium COT-184 OH4590	Unknown function	General	small GTP-binding protein domain	TIGR00231	information storage and processing	Translation, ribosomal structure and biogenesis	05CEJ	Catalyzes the GTP-dependent ribosomal translocation step during translation elongation. During this step, the ribosome changes from the pre-translocational (PRE) to the post- translocational (POST) state as the newly formed A-site-bound peptidyl-tRNA and P-site-bound deacylated tRNA move to the P and E sites, respectively. Catalyzes the coordinated movement of the two tRNA molecules, the mRNA and…	431947.PGN_1870	7.86124e-05	0.000170037	0	7.13693e-05	5.9939e-05	0.000119112	6.62138e-05	0	0	0
group	326	1	-	-	-	-	A0A0A2EZD2_9PORP	Bacteria	Bacteroidetes	Bacteroidia	Bacteroidales	Porphyromonadaceae	unclassified	Porphyromonadaceae bacterium COT-184 OH4590	Bacteria	Bacteroidetes	Bacteroidia	Bacteroidales	Porphyromonadaceae	unclassified	Porphyromonadaceae bacterium COT-184 OH4590	Protein synthesis	Ribosomal proteins: synthesis and modification	ribosomal protein uS7	TIGR01029	information storage and processing	Translation, ribosomal structure and biogenesis	08UHY	One of the primary rRNA binding proteins, it binds directly to 16S rRNA where it nucleates assembly of the head domain of the 30S subunit. Is located at the subunit interface close to the decoding center, probably blocks exit of the E-site tRNA (By similarity)	575590.HMPREF0156_00610	0	0	0	0.000159226	0.000133725	0	0.000147724	0.000122675	0.000202616	0.000115512
group	330	1	-	-	-	-	A0A0A2FFS7_9PORP	Bacteria	Bacteroidetes	Bacteroidia	Bacteroidales	Porphyromonadaceae	Porphyromonas	Porphyromonas gulae	Bacteria	Bacteroidetes	Bacteroidia	Bacteroidales	Porphyromonadaceae	Porphyromonas	Porphyromonas gulae	unclassified	unclassified	unclassified	unclassified	cellular processes and signaling	Posttranslational modification, protein turnover, chaperones	5554	ATPase histidine kinase DNA gyrase B HSP90 domain protein	431947.PGN_0041	5.40173e-05	4.38142e-05	0	0	6.17793e-05	4.09231e-05	0	5.66742e-05	0	0
group	337	1	-	-	-	-	A0A0A2GGB5_9PORP	Bacteria	Bacteroidetes	Bacteroidia	Bacteroidales	Porphyromonadaceae	Porphyromonas	Porphyromonas macacae	Bacteria	Bacteroidetes	Bacteroidia	Bacteroidales	Porphyromonadaceae	Porphyromonas	Porphyromonas macacae	Unknown function	General	small GTP-binding protein domain	TIGR00231	information storage and processing	Translation, ribosomal structure and biogenesis	0559A	This protein promotes the GTP-dependent binding of aminoacyl-tRNA to the A-site of ribosomes during protein biosynthesis (By similarity)	242619.PG0387	4.67694e-05	0	5.81347e-05	0.000127381	0.00010698	0	0	4.90699e-05	0	0
group	350	2	184	184	99.46	99.46	A0A0B0BR75_9BACT;R5WPS4_9BACT	Bacteria	Bacteroidetes	Bacteroidia	Bacteroidales	Rikenellaceae	Alistipes	various	Bacteria	Bacteroidetes	Bacteroidia	Bacteroidales	Rikenellaceae	various	various	unclassified	unclassified	unclassified	unclassified	metabolism	Energy production and conversion	09C87	Rubrerythrin	435591.BDI_1479	0	0	0	0.000136727	0.000114829	0	0.00012685	0.00010534	0	9.91893e-05
group	352	2	132	132	92.42	92.42	A0A0B0BTQ6_9BACT;G5H541_9BACT	Bacteria	Bacteroidetes	Bacteroidia	Bacteroidales	Rikenellaceae	Alistipes	various	Bacteria	Bacteroidetes	Bacteroidia	Bacteroidales	Rikenellaceae	various	various	Protein synthesis	Ribosomal proteins: synthesis and modification	ribosomal protein uS12	TIGR00981	information storage and processing	Translation, ribosomal structure and biogenesis	056Y7	Interacts with and stabilizes bases of the 16S rRNA that are involved in tRNA selection in the A site and with the mRNA backbone. Located at the interface of the 30S and 50S subunits, it traverses the body of the 30S subunit contacting proteins on the other side and probably holding the rRNA structure together. The combined cluster of proteins S8, S12 and S17 appears to hold together the shoulder…	445970.ALIPUT_00625	0.000139954	0.000227037	0.000173964	0.000190588	0.000160064	0.000212056	0.000176821	0.000146838	0	0.000138264
group	359	1	-	-	-	-	A0A0B2J8Q9_9BACT	Bacteria	Bacteroidetes	Bacteroidia	Bacteroidales	various	various	various	Bacteria	Bacteroidetes	Bacteroidia	Bacteroidales	various	various	various	Energy metabolism	Glycolysis/gluconeogenesis	glyceraldehyde-3-phosphate dehydrogenase, type I	TIGR01534	metabolism	Carbohydrate transport and metabolism	COG0057	glyceraldehyde3phosphate dehydrogenase	679937.Bcop_0944	0.000277386	0.000359987	0.000344793	0.000377743	0.000380694	0.000420291	0.000420547	0.000407442	0.000384545	0.000219229
group	366	2	291	291	98.97	98.97	A0A0B2JLW3_9BACT;R5I7R8_9BACT	Bacteria	Bacteroidetes	Bacteroidia	Bacteroidales	various	various	various	Bacteria	Bacteroidetes	Bacteroidia	Bacteroidales	various	various	various	unclassified	unclassified	unclassified	unclassified	metabolism	Energy production and conversion	COG2086	Electron transfer flavoprotein	various	6.34842e-05	0.000102986	7.89114e-05	8.64525e-05	7.26066e-05	0	8.02074e-05	6.66068e-05	0.000110012	0
group	371	3	238	238	97.06	99.58	A0A0B2JZ73_9FIRM;A0A1X1Q9Q3_9FIRM;A0A3D4AN24_9FIRM	Bacteria	Firmicutes	Negativicutes	Selenomonadales	Selenomonadaceae	Anaerovibrio	various	Bacteria	Firmicutes	Negativicutes	Selenomonadales	Selenomonadaceae	Anaerovibrio	various	Purines, pyrimidines, nucleosides, and nucleotides	Purine ribonucleotide biosynthesis	phosphoribosylaminoimidazolesuccinocarboxamide synthase	TIGR00081	metabolism	Nucleotide transport and metabolism	0NDWH	SAICAR synthetase	various	0.000155243	0	0.000192968	0.000211409	8.87752e-05	0.000117611	9.80687e-05	0.000162879	0	7.66842e-05
group	374	2	337	337	99.7	99.7	A0A0B2K433_9FIRM;A0A1M6F4J3_9FIRM	Bacteria	Firmicutes	Negativicutes	Selenomonadales	Selenomonadaceae	Anaerovibrio	Anaerovibrio lipolyticus	Bacteria	Firmicutes	Negativicutes	Selenomonadales	Selenomonadaceae	Anaerovibrio	Anaerovibrio lipolyticus	Energy metabolism	Glycolysis/gluconeogenesis	glyceraldehyde-3-phosphate dehydrogenase, type I	TIGR01534	metabolism	Carbohydrate transport and metabolism	COG0057	glyceraldehyde3phosphate dehydrogenase	585503.HMPREF7545_1358	0.000219275	0.000444643	0.000340701	0.000373259	0.000188088	0.000415303	0.000484814	0.000287576	0.00018999	0.00016247
group	382	1	-	-	-	-	A0A0B5QK88_CLOBE	Bacteria	Firmicutes	Clostridia	Clostridiales	Clostridiaceae	Clostridium	Clostridium beijerinckii	Bacteria	Firmicutes	Clostridia	Clostridiales	Clostridiaceae	Clostridium	Clostridium beijerinckii	unclassified	unclassified	unclassified	unclassified	cellular processes and signaling	Cell motility	0EQIK	Flagellin	748727.CLJU_c09630	6.7423e-05	5.46879e-05	8.38074e-05	9.18164e-05	0.000115667	0.000102158	4.25919e-05	3.53697e-05	0.000116837	6.66089e-05
group	389	4	463	463	85.75	99.78	A0A0C1QWK3_9CLOT;A0A0M0AAF6_CLOBO;A0A1D7XGX8_9CLOT;C5URT4_CLOBO	Bacteria	Firmicutes	Clostridia	Clostridiales	Clostridiaceae	Clostridium	various	Bacteria	Firmicutes	Clostridia	Clostridiales	Clostridiaceae	Clostridium	various	Energy metabolism	ATP-proton motive force interconversion	ATP synthase F1, beta subunit	TIGR01039	metabolism	Energy production and conversion	COG0055	Produces ATP from ADP in the presence of a proton gradient across the membrane. The catalytic sites are hosted primarily by the beta subunits (By similarity)	various	7.98009e-05	0.000129455	4.95966e-05	5.43362e-05	0	6.04566e-05	0.000100822	4.1863e-05	0	0
group	397	1	-	-	-	-	A0A0C1WBK6_9CYAN	Bacteria	Cyanobacteria	unclassified	various	various	various	various	Bacteria	Cyanobacteria	unclassified	various	various	various	various	unclassified	unclassified	unclassified	unclassified	poorly characterized	Function unknown	0XU5G	NA	63737.Npun_F4957	8.9246e-05	0.000144778	0.000110933	0.000121535	0.00010207	0.000135224	0.000112755	9.36357e-05	0.000154654	8.81683e-05
group	408	5	286	286	96.5	98.95	A0A0C3MC25_9PORP;A0A356DE83_9BACT;A0A3E4TD90_9BACT;F9Z512_ODOSD;R5VNK2_9BACT	Bacteria	Bacteroidetes	Bacteroidia	Bacteroidales	various	various	various	Bacteria	Bacteroidetes	Bacteroidia	Bacteroidales	various	various	various	unclassified	unclassified	RNA polymerase sigma factor, sigma-70 family	TIGR02937	information storage and processing	Transcription	099MA	RNA polymerase sigma	709991.Odosp_1601	0.000258376	0.000209573	0.000160582	0.00043982	0.00036938	9.7872e-05	0.000244829	0.000271085	0.00044774	0.000255256
group	411	6	1270	1270	95.04	99.92	A0A0C3ME98_9PORP;A0A1Q6ITF4_9BACT;A0A1Y3W1S7_9BACT;A0A318N2K3_9PORP;A0A373UBS3_9BACT;A0A3E4T6L5_9BACT	Bacteria	Bacteroidetes	Bacteroidia	Bacteroidales	various	various	various	Bacteria	Bacteroidetes	Bacteroidia	Bacteroidales	various	various	various	Transcription	DNA-dependent RNA polymerase	DNA-directed RNA polymerase, beta subunit	TIGR02013	information storage and processing	Transcription	various	various	various	1.45464e-05	0	1.80813e-05	0	3.32732e-05	2.20405e-05	3.67565e-05	1.52619e-05	0	0
group	425	3	144	146	64.38	67.81	A0A0C5CTS3_BACCO;A0A1I0A666_9FIRM;A0A369AX02_9FIRM	Bacteria	Firmicutes	various	various	various	various	various	Bacteria	Firmicutes	various	various	various	various	various	Protein synthesis	Ribosomal proteins: synthesis and modification	ribosomal protein uL13	TIGR01066	information storage and processing	Translation, ribosomal structure and biogenesis	various	various	various	0.000126534	0	0	0	0.000144716	0.000191722	0.000159865	0.000132757	0	0.000125006
group	430	4	990	1012	90.22	97.73	A0A0D0JEN7_STEMA;A0A0R0D1F5_9GAMM;A0A2N1GIY2_9GAMM;A0A3N1QYK0_STEMA	Bacteria	Proteobacteria	Gammaproteobacteria	Xanthomonadales	Xanthomonadaceae	Stenotrophomonas	various	Bacteria	Proteobacteria	Gammaproteobacteria	Xanthomonadales	Xanthomonadaceae	Stenotrophomonas	various	unclassified	unclassified	unclassified	unclassified	cellular processes and signaling	Signal transduction mechanisms	0QJB7	Nitrate nitrite sensor protein	391008.Smal_2339	1.82549e-05	0	0	2.48594e-05	0	2.76595e-05	0	0	3.16338e-05	1.80344e-05
group	441	1	-	-	-	-	A0A0D0S8Y5_9FIRM	Bacteria	Firmicutes	Clostridia	Clostridiales	Lachnospiraceae	unclassified	Lachnospiraceae bacterium TWA4	Bacteria	Firmicutes	Clostridia	Clostridiales	Lachnospiraceae	unclassified	Lachnospiraceae bacterium TWA4	unclassified	unclassified	50S ribosomal protein uL3	TIGR03625	information storage and processing	Translation, ribosomal structure and biogenesis	0NDJY	One of the primary rRNA binding proteins, it binds directly near the 3'-end of the 23S rRNA, where it nucleates assembly of the 50S subunit (By similarity)	717608.CLS_34820	0.000262662	0.000142033	0.000435322	0.000119231	0.00020027	0	0.000110618	9.18606e-05	0.000151722	0.00025949
group	457	1	-	-	-	-	A0A0D6NFK7_9PROT	Bacteria	Proteobacteria	Alphaproteobacteria	Rhodospirillales	Acetobacteraceae	Acetobacter	Acetobacter orientalis	Bacteria	Proteobacteria	Alphaproteobacteria	Rhodospirillales	Acetobacteraceae	Acetobacter	Acetobacter orientalis	unclassified	unclassified	unclassified	unclassified	poorly characterized	Function unknown	17FM2	Domain of unknown function (DUF3576)	634452.APA01_25470	0	0	0.000127573	0	0.000117381	0	0.000129669	0.000107681	0.000177852	0.000101393
group	486	5	230	230	95.65	99.57	A0A0E2H5G0_9FIRM;A0A3A6HS62_9FIRM;A0A3A9J265_9FIRM;A0A3E2V2F5_9FIRM;A0A3E2WBE2_9FIRM	Bacteria	Firmicutes	Clostridia	Clostridiales	various	various	various	Bacteria	Firmicutes	Clostridia	Clostridiales	various	various	various	unclassified	unclassified	unclassified	unclassified	metabolism	Energy production and conversion	0EPUZ	Inherit from firmNOG: NifU-related domain containing protein	various	0.000160643	0.0002606	0.00019968	0.000109381	0.000183726	0.000243403	0.00020296	0.000168544	0.000278377	0.000158703
group	489	7	384	394	95.94	99.75	A0A0E2H8Z5_9FIRM;A0A0U5K851_9CLOT;A0A174AEB1_9FIRM;A0A1C7GB71_9FIRM;A0A3E2UWC7_9CLOT;N9ZEZ2_9FIRM;R0DBS0_9FIRM	Bacteria	Firmicutes	Clostridia	Clostridiales	various	various	various	Bacteria	Firmicutes	Clostridia	Clostridiales	various	various	various	unclassified	unclassified	unclassified	unclassified	metabolism	Carbohydrate transport and metabolism	05DFW	ABC transporter	411902.CLOBOL_05392	9.37762e-05	0.000152127	0	6.3852e-05	0.000160877	0.000213132	0.000177718	9.83888e-05	8.12522e-05	4.63219e-05
group	493	5	343	346	95.95	99.71	A0A0E2HHF3_9FIRM;A0A174JS68_CLOSY;A0A2N0KC74_9CLOT;R0BNA2_9FIRM;U2DG64_CLOSY	Bacteria	Firmicutes	Clostridia	Clostridiales	various	various	various	Bacteria	Firmicutes	Clostridia	Clostridiales	various	various	various	unclassified	unclassified	unclassified	unclassified	metabolism	Carbohydrate transport and metabolism	0EQM8	Periplasmic binding protein LacI transcriptional regulator	742740.HMPREF9474_00558	5.33928e-05	0	0	0	6.10651e-05	0	6.74577e-05	0	0.000185048	5.27481e-05
group	496	2	272	272	99.63	99.63	A0A0E2HT43_9FIRM;R7PNJ5_9CLOT	Bacteria	Firmicutes	Clostridia	Clostridiales	various	various	various	Bacteria	Firmicutes	Clostridia	Clostridiales	various	various	various	unclassified	unclassified	unclassified	unclassified	cellular processes and signaling	Cell motility	0EQIK	Flagellin	245014.CK3_11350	0.000271675	0.00033054	0.000253271	0.000554949	0.000388392	0.000205819	0.00034324	0.000142519	0.000706177	6.70986e-05
group	502	2	185	185	92.43	92.43	A0A0E3M705_CLOSL;A0A162UR77_9CLOT	Bacteria	Firmicutes	Clostridia	Clostridiales	Clostridiaceae	Clostridium	various	Bacteria	Firmicutes	Clostridia	Clostridiales	Clostridiaceae	Clostridium	various	Protein synthesis	Translation factors	translation elongation factor P	TIGR00038	information storage and processing	Translation, ribosomal structure and biogenesis	0NECN	Involved in peptide bond synthesis. Stimulates efficient translation and peptide-bond synthesis on native or reconstituted 70S ribosomes in vitro. Probably functions indirectly by altering the affinity of the ribosome for aminoacyl-tRNA, thus increasing their reactivity as acceptors for peptidyl transferase (By similarity)	various	0	0.000161994	0.000124125	0	0	0.000151305	0.000126164	0.000104771	0.000173045	9.86531e-05
group	506	3	360	360	98.89	99.44	A0A0E3MB13_CLOSL;A0A2U8DY01_9CLOT;C6Q2A4_9CLOT	Bacteria	Firmicutes	Clostridia	Clostridiales	Clostridiaceae	Clostridium	various	Bacteria	Firmicutes	Clostridia	Clostridiales	Clostridiaceae	Clostridium	various	Amino acid biosynthesis	Serine family	phosphoserine transaminase	TIGR01364	metabolism	Amino acid transport and metabolism	COG1932	Catalyzes the reversible conversion of 3- phosphohydroxypyruvate to phosphoserine and of 3-hydroxy-2-oxo-4- phosphonooxybutanoate to phosphohydroxythreonine (By similarity)	768706.Desor_0886	0.000102633	0.000166494	6.37867e-05	6.98824e-05	0	0	6.48343e-05	0.000107681	0	5.06967e-05
group	507	1	-	-	-	-	A0A0E3W2I0_9FIRM	Bacteria	Firmicutes	Clostridia	Clostridiales	Syntrophomonadaceae	Syntrophomonas	Syntrophomonas zehnderi	Bacteria	Firmicutes	Clostridia	Clostridiales	Syntrophomonadaceae	Syntrophomonas	Syntrophomonas zehnderi	unclassified	unclassified	unclassified	unclassified	metabolism	Energy production and conversion	0GCZ5	Rubrerythrin	281689.Dace_0977	0.000101505	0	0.000126172	0.000138229	0.000232181	0	0.000256487	0.000106498	0.000351795	0.000200559
group	508	1	-	-	-	-	A0A0E3WER7_9STRE	Bacteria	Firmicutes	Bacilli	Lactobacillales	Streptococcaceae	Streptococcus	Streptococcus varani	Bacteria	Firmicutes	Bacilli	Lactobacillales	Streptococcaceae	Streptococcus	Streptococcus varani	unclassified	unclassified	unclassified	unclassified	poorly characterized	Function unknown	0NTMA	NA	658655.HMPREF0988_02240	0	0	3.42735e-05	3.75488e-05	0	0	0	2.89292e-05	4.77812e-05	2.724e-05
group	510	2	715	715	99.72	99.72	A0A0E4BIJ2_TANFO;A0A2A6E5Q5_TANFO	Bacteria	Bacteroidetes	Bacteroidia	Bacteroidales	Tannerellaceae	Tannerella	Tannerella forsythia	Bacteria	Bacteroidetes	Bacteroidia	Bacteroidales	Tannerellaceae	Tannerella	Tannerella forsythia	unclassified	unclassified	methylmalonyl-CoA mutase C-terminal domain	TIGR00640	metabolism	Lipid transport and metabolism	COG2185	Methylmalonyl-coA mutase	242619.PG1657	2.58376e-05	4.19146e-05	3.21164e-05	3.51856e-05	5.91007e-05	0.000117446	3.26438e-05	5.4217e-05	0	2.55256e-05
group	530	1	-	-	-	-	A0A0F2PK40_9FIRM	Bacteria	Firmicutes	Clostridia	Clostridiales	Peptococcaceae	unclassified	Peptococcaceae bacterium BRH_c4b	Bacteria	Firmicutes	Clostridia	Clostridiales	Peptococcaceae	unclassified	Peptococcaceae bacterium BRH_c4b	Cell envelope	Biosynthesis and degradation of murein sacculus and peptidoglycan	alanine racemase	TIGR00492	cellular processes and signaling	Cell wall/membrane/envelope biogenesis	0ND8Q	Catalyzes the interconversion of L-alanine and D- alanine. May also act on other amino acids (By similarity)	370438.PTH_0660	4.92638e-05	0	6.12352e-05	6.70871e-05	0	0	0	5.16869e-05	0	4.86689e-05
group	537	1	-	-	-	-	A0A0F2Q6D2_9CLOT	Bacteria	Firmicutes	Clostridia	Clostridiales	Clostridiaceae	unclassified	Clostridiaceae bacterium BRH_c20a	Bacteria	Firmicutes	Clostridia	Clostridiales	Clostridiaceae	unclassified	Clostridiaceae bacterium BRH_c20a	unclassified	unclassified	unclassified	unclassified	cellular processes and signaling	Defense mechanisms	COG1136	(ABC) transporter	138119.DSY3825	0	0.000120843	9.25936e-05	0	8.51956e-05	0	9.41143e-05	7.81556e-05	0	0
group	545	9	311	311	87.46	99.68	A0A0F3HEX1_9STRE;A0A0X8JXZ9_9STRE;A0A139RJL6_9STRE;A0A1E8ZPS2_9STRE;A0A1F0A1M4_9STRE;A0A1F0BDR1_9STRE;A0A1F0N7U6_9STRE;E1M8K0_9STRE;I2J607_9STRE	Bacteria	Firmicutes	Bacilli	Lactobacillales	Streptococcaceae	Streptococcus	various	Bacteria	Firmicutes	Bacilli	Lactobacillales	Streptococcaceae	Streptococcus	various	Protein fate	Protein modification and repair	biotin--[acetyl-CoA-carboxylase] ligase	TIGR00121	metabolism	Coenzyme transport and metabolism	05HJX	Biotin- acetyl-CoA-carboxylase ligase	871237.SIN_1242	5.94017e-05	0	7.38367e-05	0	6.79373e-05	0	7.50494e-05	6.23234e-05	0.000102937	5.86843e-05
group	546	1	-	-	-	-	A0A0F3HQ99_STRGN	Bacteria	Firmicutes	Bacilli	Lactobacillales	Streptococcaceae	Streptococcus	Streptococcus gordonii	Bacteria	Firmicutes	Bacilli	Lactobacillales	Streptococcaceae	Streptococcus	Streptococcus gordonii	Protein fate	Protein folding and stabilization	chaperonin GroL	TIGR02348	cellular processes and signaling	Posttranslational modification, protein turnover, chaperones	05CJ9	Prevents misfolding and promotes the refolding and proper assembly of unfolded polypeptides generated under stress conditions (By similarity)	467705.SGO_1885	3.4211e-05	0	4.25245e-05	4.65883e-05	0	5.18359e-05	4.32229e-05	3.58937e-05	0	0
group	556	1	-	-	-	-	A0A0F3NQ79_9RICK	Bacteria	Proteobacteria	Alphaproteobacteria	Rickettsiales	Anaplasmataceae	Candidatus Neoehrlichia	Candidatus Neoehrlichia lotoris	Bacteria	Proteobacteria	Alphaproteobacteria	Rickettsiales	Anaplasmataceae	Candidatus Neoehrlichia	Candidatus Neoehrlichia lotoris	Purines, pyrimidines, nucleosides, and nucleotides	Nucleotide and nucleoside interconversions	adenylate kinase	TIGR01351	metabolism	Nucleotide transport and metabolism	COG0563	Catalyzes the reversible transfer of the terminal phosphate group between ATP and AMP. Plays an important role in cellular energy homeostasis and in adenine nucleotide metabolism (By similarity)	205920.ECH_0429	0	0	0.000107305	0.000117559	9.87314e-05	0.000130801	0	0	0.000149595	8.52843e-05
group	558	1	-	-	-	-	A0A0F4KSC0_9LACO	Bacteria	Firmicutes	Bacilli	Lactobacillales	Lactobacillaceae	Lactobacillus	Lactobacillus mellis	Bacteria	Firmicutes	Bacilli	Lactobacillales	Lactobacillaceae	Lactobacillus	Lactobacillus mellis	unclassified	unclassified	unclassified	unclassified	poorly characterized	Function unknown	0XUG5	allergen V5 Tpx-1 family protein	936140.LfarK3_010100003817	5.10329e-05	8.27871e-05	6.34343e-05	6.94964e-05	5.8366e-05	7.73243e-05	6.44761e-05	5.35431e-05	8.84347e-05	5.04167e-05
group	568	11	196	196	96.43	99.49	A0A0F5F5P3_9GAMM;A0A0F5Y1K3_9GAMM;A0A1I4X486_9GAMM;A0A1T4M5N8_ENTAG;A0A1X1E9Y2_9GAMM;A0A2A7VAS9_ENTAG;A0A2V3SPN3_9GAMM;A0A2W4CJR5_9GAMM;A0A3M7UNE3_9GAMM;E0LZH7_9GAMM;E1SIK1_PANVC	Bacteria	Proteobacteria	Gammaproteobacteria	Enterobacterales	Erwiniaceae	Pantoea	various	Bacteria	Proteobacteria	Gammaproteobacteria	Enterobacterales	Erwiniaceae	Pantoea	various	Amino acid biosynthesis	Histidine family	imidazole glycerol phosphate synthase, glutamine amidotransferase subunit	TIGR01855	metabolism	Amino acid transport and metabolism	0QJ38	IGPS catalyzes the conversion of PRFAR and glutamine to IGP, AICAR and glutamate. The HisH subunit provides the glutamine amidotransferase activity that produces the ammonia necessary to HisF for the synthesis of IGP and AICAR (By similarity)	517433.PanABDRAFT_2544	9.42547e-05	0.000152903	0	0	0	0	0.000119083	9.88908e-05	0.000163334	9.31165e-05
group	597	3	126	141	66.2	91.55	A0A0H1SCA6_9MOLU;A0A0T7SBT8_9MOLU;A0A397FJP0_9MOLU	Bacteria	Tenericutes	Mollicutes	Mycoplasmatales	various	various	various	Bacteria	Tenericutes	Mollicutes	Mycoplasmatales	various	various	various	various	various	various	various	information storage and processing	Translation, ribosomal structure and biogenesis	various	various	various	0.000131021	0	0.00016286	0	0	0.000198521	0	0.000137465	0.000227045	0.000129439
group	601	1	-	-	-	-	A0A0H3A754_DESVV	Bacteria	Proteobacteria	Deltaproteobacteria	Desulfovibrionales	Desulfovibrionaceae	Desulfovibrio	various	Bacteria	Proteobacteria	Deltaproteobacteria	Desulfovibrionales	Desulfovibrionaceae	Desulfovibrio	various	unclassified	unclassified	unclassified	unclassified	cellular processes and signaling	Cell motility	05I03	Flagellin	882.DVU2082	6.22017e-05	0.000100906	7.73172e-05	0.000169412	0.00014228	9.42471e-05	7.8587e-05	6.52613e-05	0.000107789	0.000122901
group	603	1	-	-	-	-	A0A0H3J2L8_CLOPA	Bacteria	Firmicutes	Clostridia	Clostridiales	Clostridiaceae	Clostridium	Clostridium pasteurianum	Bacteria	Firmicutes	Clostridia	Clostridiales	Clostridiaceae	Clostridium	Clostridium pasteurianum	unclassified	unclassified	unclassified	unclassified	metabolism	Amino acid transport and metabolism	0F7DV	Dehydrogenase	536227.CLCAR_3424	6.05702e-05	9.82588e-05	0	8.24842e-05	6.92738e-05	9.17751e-05	7.65257e-05	6.35495e-05	0	5.98388e-05
group	613	1	-	-	-	-	A0A0H5SID4_HERHM	Bacteria	Firmicutes	Clostridia	Clostridiales	Lachnospiraceae	Herbinix	Herbinix hemicellulosilytica	Bacteria	Firmicutes	Clostridia	Clostridiales	Lachnospiraceae	Herbinix	Herbinix hemicellulosilytica	Transcription	DNA-dependent RNA polymerase	DNA-directed RNA polymerase, beta'' subunit	TIGR02388	information storage and processing	Transcription	05D27	DNA-dependent RNA polymerase catalyzes the transcription of DNA into RNA using the four ribonucleoside triphosphates as substrates (By similarity)	357809.Cphy_3686	0	2.30708e-05	1.76776e-05	1.9367e-05	1.62652e-05	2.15484e-05	1.79679e-05	0	0	1.40499e-05
group	621	1	-	-	-	-	A0A0H5SWI0_HERHM	Bacteria	Firmicutes	Clostridia	Clostridiales	Lachnospiraceae	Herbinix	Herbinix hemicellulosilytica	Bacteria	Firmicutes	Clostridia	Clostridiales	Lachnospiraceae	Herbinix	Herbinix hemicellulosilytica	unclassified	unclassified	unclassified	unclassified	metabolism	Carbohydrate transport and metabolism	0EQY2	Abc transporter	515622.bpr_I1173	0	8.3479e-05	0	0	0.000117708	0.000155941	0.00026006	0.000107981	8.91737e-05	0
group	640	1	-	-	-	-	A0A0J1G9W7_9FIRM	Bacteria	Firmicutes	Clostridia	Clostridiales	Lachnospiraceae	Robinsoniella	Robinsoniella sp. RHS	Bacteria	Firmicutes	Clostridia	Clostridiales	Lachnospiraceae	Robinsoniella	various	Protein fate	Protein folding and stabilization	chaperone protein DnaK	TIGR02350	cellular processes and signaling	Posttranslational modification, protein turnover, chaperones	0ENQB	Acts as a chaperone (By similarity)	658088.HMPREF0987_00006	0	0	7.41946e-05	0	3.41333e-05	4.52203e-05	3.77065e-05	3.13127e-05	0	2.94844e-05
group	641	7	154	204	56.04	94.69	A0A0J1GA92_9FIRM;A0A1I0C9K3_9FIRM;A0A1Y4SBV9_9FIRM;A0A350TKS9_9FIRM;A0A3C1XL08_9FIRM;A0A3D2IAJ4_9FIRM;C0D1D2_9FIRM	Bacteria	Firmicutes	Clostridia	Clostridiales	various	various	various	Bacteria	Firmicutes	various	various	various	various	various	unclassified	unclassified	unclassified	unclassified	poorly characterized	Function unknown	0ERS4	Metal dependent phosphohydrolase	various	9.05584e-05	0	0.00022513	0.000246644	0	0.000274425	0.000228827	0.000190025	0.000313857	0.000268395
group	650	23	123	134	88.06	99.25	A0A0J1IUL6_9FIRM;A0A174BEU4_9FIRM;A0A1C6BZE9_9CLOT;A0A1G6CFX0_EUBOX;A0A1M4U9K6_9CLOT;A0A1Q6KDT1_9FIRM;A0A1Q9JDJ0_9FIRM;A0A1Q9JUS4_9FIRM;A0A1Q9K306_9FIRM;A0A1Y4FG40_9FIRM;A0A1Y4RG26_9FIRM;A0A1Y4SFA1_9FIRM;A0A2T3F718_9FIRM;A0A318ERX6_9FIRM;A0A373MXR2_9FIRM;A0A3D5TAF9_9FIRM;A0A3E2ZRE2_9CLOT;C0CVG1_9FIRM;G2T4N3_ROSHA;R5KZN4_9FIRM;R5Z526_9FIRM;R6S1P3_9FIRM;R9KR14_9FIRM	Bacteria	Firmicutes	various	various	various	various	various	Bacteria	Firmicutes	various	various	various	various	various	Protein synthesis	Ribosomal proteins: synthesis and modification	ribosomal protein uS11	TIGR03632	information storage and processing	Translation, ribosomal structure and biogenesis	08UHH	Located on the platform of the 30S subunit, it bridges several disparate RNA helices of the 16S rRNA. Forms part of the Shine-Dalgarno cleft in the 70S ribosome (By similarity)	various	0.00082719	0.00134189	0.00119957	0.00131421	0.00141908	0.00146224	0.00139345	0.000578585	0.000716717	0.0012258
group	655	1	-	-	-	-	A0A0J1J6B7_9FIRM	Bacteria	Firmicutes	Clostridia	Clostridiales	Lachnospiraceae	Robinsoniella	various	Bacteria	Firmicutes	Clostridia	Clostridiales	Lachnospiraceae	Robinsoniella	various	Protein fate	Protein folding and stabilization	chaperonin GroL	TIGR02348	cellular processes and signaling	Posttranslational modification, protein turnover, chaperones	05CJ9	Prevents misfolding and promotes the refolding and proper assembly of unfolded polypeptides generated under stress conditions (By similarity)	622312.ROSEINA2194_01367	6.84219e-05	5.5498e-05	0	0	0	0.000207344	0.000172891	3.58937e-05	0	0.000135191
group	658	1	-	-	-	-	A0A0J6WVA7_9FIRM	Bacteria	Firmicutes	Negativicutes	Veillonellales	Veillonellaceae	Megasphaera	Megasphaera cerevisiae	Bacteria	Firmicutes	Negativicutes	Veillonellales	Veillonellaceae	Megasphaera	Megasphaera cerevisiae	unclassified	unclassified	unclassified	unclassified	metabolism	Carbohydrate transport and metabolism	COG0057	glyceraldehyde3phosphate dehydrogenase	699218.HMPREF0889_1684	5.4335e-05	8.8144e-05	6.75389e-05	7.39932e-05	6.21427e-05	0	6.86481e-05	5.70076e-05	9.4157e-05	5.36789e-05
group	668	2	179	179	99.44	99.44	A0A0J9CG16_9FIRM;A0A3E4NT30_9FIRM	Bacteria	Firmicutes	Clostridia	Clostridiales	various	various	various	Bacteria	Firmicutes	Clostridia	Clostridiales	various	various	various	unclassified	unclassified	unclassified	unclassified	information storage and processing	Translation, ribosomal structure and biogenesis	05CW6	This is 1 of the proteins that binds and probably mediates the attachment of the 5S RNA into the large ribosomal subunit, where it forms part of the central protuberance. In the 70S ribosome it contacts protein S13 of the 30S subunit (bridge B1b), connecting the 2 subunits	various	0.000619237	0.000502273	0.000513144	0.00098382	0.000472145	0.000625506	0.000521572	0.000433131	0.000715383	0.00040784
group	681	2	689	689	96.37	96.37	A0A0K1P7J5_9MOLU;A0A0K1W2U4_9MOLU	Bacteria	Tenericutes	Mollicutes	Entomoplasmatales	Spiroplasmataceae	Spiroplasma	various	Bacteria	Tenericutes	Mollicutes	Entomoplasmatales	Spiroplasmataceae	Spiroplasma	various	Unknown function	General	small GTP-binding protein domain	TIGR00231	information storage and processing	Translation, ribosomal structure and biogenesis	05CEJ	Catalyzes the GTP-dependent ribosomal translocation step during translation elongation. During this step, the ribosome changes from the pre-translocational (PRE) to the post- translocational (POST) state as the newly formed A-site-bound peptidyl-tRNA and P-site-bound deacylated tRNA move to the P and E sites, respectively. Catalyzes the coordinated movement of the two tRNA molecules, the mRNA and…	265311.Mfl622	2.68126e-05	0	3.33283e-05	3.65133e-05	3.06655e-05	4.06261e-05	3.38757e-05	0	0	0
group	693	19	89	89	78.65	98.88	A0A0K6BZZ2_BACFG;A0A108T923_BACSE;A0A1C6J9R7_9BACE;A0A1M4TLL5_9BACE;A0A1Q3M0G4_9BACT;A0A285RZ87_9BACE;A0A395USB7_BACVU;A0A3A5R4R4_9BACE;A0A3E4IQ39_9BACE;F3PT46_9BACE;F3ZQF2_9BACE;I9U923_BACVU;R5RZB3_9BACE;R6D0H6_9BACE;R7E982_9BACE;R7NZL4_9BACE;R9IDR4_9BACE;W4PBN8_9BACE;W4PQD0_9BACE	Bacteria	various	various	various	various	various	various	Bacteria	various	various	various	various	various	various	Protein synthesis	Ribosomal proteins: synthesis and modification	ribosomal protein uS15	TIGR00952	information storage and processing	Translation, ribosomal structure and biogenesis	COG0184	Forms an intersubunit bridge (bridge B4) with the 23S rRNA of the 50S subunit in the ribosome (By similarity)	various	0.000207572	0	0.000258014	0	0	0.00031451	0	0	0.000359701	0.000205066
group	694	1	-	-	-	-	A0A0K8J2P2_9FIRM	Bacteria	Firmicutes	Clostridia	Clostridiales	Lachnospiraceae	Herbinix	Herbinix luporum	Bacteria	Firmicutes	Clostridia	Clostridiales	Lachnospiraceae	Herbinix	Herbinix luporum	unclassified	unclassified	unclassified	unclassified	information storage and processing	Translation, ribosomal structure and biogenesis	0ESEA	30S ribosomal protein S9	357809.Cphy_3627	0.000142107	0	0	0	0.000487581	0.000430637	0	0.000298194	0	0.000421173
group	696	1	-	-	-	-	A0A0K8J336_9FIRM	Bacteria	Firmicutes	Clostridia	Clostridiales	Lachnospiraceae	Herbinix	Herbinix luporum	Bacteria	Firmicutes	Clostridia	Clostridiales	Lachnospiraceae	Herbinix	Herbinix luporum	unclassified	unclassified	unclassified	unclassified	poorly characterized	Function unknown	0IHB6	Involucrin repeat protein	5507.FOXG_00340P0	5.73724e-05	0	7.13143e-05	0	6.56165e-05	0.00017386	7.24856e-05	0	0	0
group	697	1	-	-	-	-	A0A0K8J3D3_9FIRM	Bacteria	Firmicutes	Clostridia	Clostridiales	Lachnospiraceae	Herbinix	Herbinix luporum	Bacteria	Firmicutes	Clostridia	Clostridiales	Lachnospiraceae	Herbinix	Herbinix luporum	Protein synthesis	Ribosomal proteins: synthesis and modification	ribosomal protein uS17	TIGR03635	information storage and processing	Translation, ribosomal structure and biogenesis	COG0186	One of the primary rRNA binding proteins, it binds specifically to the 5'-end of 16S ribosomal	357809.Cphy_3658	0	0	0.000273372	0	0.00025153	0.000333231	0	0.000230745	0	0.000217272
group	701	1	-	-	-	-	A0A0K8J7F7_9FIRM	Bacteria	Firmicutes	Clostridia	Clostridiales	Lachnospiraceae	Herbinix	Herbinix luporum	Bacteria	Firmicutes	Clostridia	Clostridiales	Lachnospiraceae	Herbinix	Herbinix luporum	Transcription	Transcription factors	transcription elongation factor GreA	TIGR01462	information storage and processing	Transcription	0ESER	Necessary for efficient RNA polymerase transcription elongation past template-encoded arresting sites. The arresting sites in DNA have the property of trapping a certain fraction of elongating RNA polymerases that pass through, resulting in locked ternary complexes. Cleavage of the nascent transcript by cleavage factors such as GreA or GreB allows the resumption of elongation from the new 3'termi…	658086.HMPREF0994_06447	0	0	0.000142629	0.000156259	0	0	0.000144971	0.000120389	0.000198841	0.000113359
group	704	1	-	-	-	-	A0A0K8J838_9FIRM	Bacteria	Firmicutes	Clostridia	Clostridiales	Lachnospiraceae	Herbinix	Herbinix luporum	Bacteria	Firmicutes	Clostridia	Clostridiales	Lachnospiraceae	Herbinix	Herbinix luporum	Protein fate	Protein folding and stabilization	chaperonin GroL	TIGR02348	cellular processes and signaling	Posttranslational modification, protein turnover, chaperones	05CJ9	Prevents misfolding and promotes the refolding and proper assembly of unfolded polypeptides generated under stress conditions (By similarity)	357809.Cphy_3289	3.4211e-05	0	0.000127573	4.65883e-05	3.91269e-05	0	0	0	5.9284e-05	0
group	707	1	-	-	-	-	A0A0K8J8Y3_9FIRM	Bacteria	Firmicutes	Clostridia	Clostridiales	Lachnospiraceae	Herbinix	Herbinix luporum	Bacteria	Firmicutes	Clostridia	Clostridiales	Lachnospiraceae	Herbinix	Herbinix luporum	Unknown function	General	small GTP-binding protein domain	TIGR00231	information storage and processing	Translation, ribosomal structure and biogenesis	0EP2K	This protein promotes the GTP-dependent binding of aminoacyl-tRNA to the A-site of ribosomes during protein biosynthesis (By similarity)	457421.CBFG_02201	9.30676e-05	0.000150977	5.78419e-05	6.33695e-05	0	0	0	4.88226e-05	0	0
group	708	21	42	62	53.23	98.39	A0A0K8QTX4_9BACT;A0A180FHJ1_9BACT;A0A2A4NFA6_9BACT;A0A2V1J3Y9_9BACT;A0A316N0X8_9BACT;A0A348VBD5_9PORP;A0A351YBI4_9BACE;A0A353KW09_9BACT;A0A354LZK3_9BACT;A0A354SLI7_9PORP;A0A355UN11_9BACT;A0A3C0BE62_9BACT;A0A3D0FNA9_9BACT;A0A3D0YKM3_9PORP;A0A3D4W3Y5_9BACT;A0A3N2MN53_9BACT;A0A3N2MV67_9BACT;F5J365_9BACT;F8WY82_9BACT;R7D1L9_9BACE;R7J3S4_9BACT	Bacteria	various	various	various	various	various	various	Bacteria	various	various	various	various	various	various	Protein synthesis	Ribosomal proteins: synthesis and modification	ribosomal protein bL33	TIGR01023	information storage and processing	Translation, ribosomal structure and biogenesis	09HBY	50S ribosomal protein L33	various	0.000297966	0.00048337	0	0	0	0.000451474	0	0.000312622	0	0.000294368
group	710	6	133	152	63.82	96.71	A0A0K8QW39_9BACT;A0A1Q6ILD4_9BACT;A0A356DKK6_9BACT;A0A3C0BBZ5_9BACT;F9ZA89_ODOSD;R5URJ6_9BACT	Bacteria	Bacteroidetes	Bacteroidia	Bacteroidales	various	various	various	Bacteria	Bacteroidetes	various	various	various	various	various	unclassified	unclassified	methylmalonyl-CoA epimerase	TIGR03081	metabolism	Amino acid transport and metabolism	COG0346	glyoxalase bleomycin resistance protein dioxygenase	various	0	0	0.000151074	0	0	0.000184154	0.000153555	0.000127517	0.000210614	0.000120071
group	718	1	-	-	-	-	A0A0K9N9A1_9FIRM	Bacteria	Firmicutes	Clostridia	Clostridiales	various	various	various	Bacteria	Firmicutes	Clostridia	Clostridiales	various	various	various	unclassified	unclassified	unclassified	unclassified	information storage and processing	Translation, ribosomal structure and biogenesis	0ESEA	30S ribosomal protein S9	553973.CLOHYLEM_06998	0.000142107	0.00023053	0	0.000193521	0.000325054	0.000215318	0	0.000149097	0	0
group	719	1	-	-	-	-	A0A0K9N9G2_9FIRM	Bacteria	Firmicutes	Clostridia	Clostridiales	Lachnospiraceae	Dorea	Dorea sp. D27	Bacteria	Firmicutes	Clostridia	Clostridiales	Lachnospiraceae	Dorea	Dorea sp. D27	unclassified	unclassified	unclassified	unclassified	metabolism	Carbohydrate transport and metabolism	0NET5	L-fucose isomerase	553973.CLOHYLEM_04475	3.73966e-05	0	0	5.09265e-05	4.27703e-05	5.66627e-05	4.72477e-05	3.9236e-05	0	0
group	721	1	-	-	-	-	A0A0K9NBC5_9FIRM	Bacteria	Firmicutes	Clostridia	Clostridiales	Lachnospiraceae	Dorea	Dorea sp. D27	Bacteria	Firmicutes	Clostridia	Clostridiales	Lachnospiraceae	Dorea	Dorea sp. D27	Protein synthesis	Translation factors	translation elongation factor Ts	TIGR00116	information storage and processing	Translation, ribosomal structure and biogenesis	0NDYP	Associates with the EF-Tu.GDP complex and induces the exchange of GDP to GTP. It remains bound to the aminoacyl-tRNA.EF- Tu.GTP complex up to the GTP hydrolysis stage on the ribosome (By similarity)	553973.CLOHYLEM_06342	0.000237607	9.63632e-05	0.000147673	0	0	0	0.000225148	0	0.000205874	0.000176053
group	723	1	-	-	-	-	A0A0K9NCP3_9FIRM	Bacteria	Firmicutes	Clostridia	Clostridiales	Lachnospiraceae	Dorea	Dorea sp. D27	Bacteria	Firmicutes	Clostridia	Clostridiales	Lachnospiraceae	Dorea	Dorea sp. D27	unclassified	unclassified	unclassified	unclassified	metabolism	Energy production and conversion	05KY8	Rubrerythrin	553973.CLOHYLEM_06194	0.000102633	0	0	0.00027953	0	0	0.000129669	0.000215362	0.000355704	0
group	733	2	274	274	97.08	97.08	A0A0L6I034_9MICO;A0A2A4E3M2_9MICO	Bacteria	Actinobacteria	Actinobacteria	Micrococcales	Microbacteriaceae	Microbacterium	various	Bacteria	Actinobacteria	Actinobacteria	Micrococcales	Microbacteriaceae	Microbacterium	various	unclassified	unclassified	unclassified	unclassified	cellular processes and signaling	Cell motility	05I03	Flagellin	471856.Jden_2035	6.7423e-05	0	0	9.18164e-05	7.71113e-05	0	0	7.07394e-05	0.000116837	6.66089e-05
group	734	1	-	-	-	-	A0A0L6JGW6_9FIRM	Bacteria	Firmicutes	Clostridia	Clostridiales	Hungateiclostridiaceae	Pseudobacteroides	Pseudobacteroides cellulosolvens	Bacteria	Firmicutes	Clostridia	Clostridiales	Hungateiclostridiaceae	Pseudobacteroides	Pseudobacteroides cellulosolvens	unclassified	unclassified	amino acid adenylation domain	TIGR01733	metabolism	Secondary metabolites biosynthesis, transport and catabolism	0P14H	B12 binding domain	509191.AcelC_020100013965	8.62864e-06	1.39976e-05	0	1.17504e-05	0	0	1.09016e-05	0	0	8.52444e-06
group	735	2	369	1027	10.14	10.14	A0A0L6JN89_9FIRM;A0A3D5MNN2_9FIRM	Bacteria	Firmicutes	Clostridia	Clostridiales	various	various	various	Bacteria	Firmicutes	various	various	various	various	various	unclassified	unclassified	unclassified	unclassified	various	various	various	various	various	1.79882e-05	0	0	2.44963e-05	2.0573e-05	2.72555e-05	2.27267e-05	0	0	0
group	742	1	-	-	-	-	A0A0L6W3Q7_9FIRM	Bacteria	Firmicutes	Clostridia	Clostridiales	Peptococcaceae	Thermincola	Thermincola ferriacetica	Bacteria	Firmicutes	Clostridia	Clostridiales	Peptococcaceae	Thermincola	Thermincola ferriacetica	unclassified	unclassified	unclassified	unclassified	cellular processes and signaling	Cell motility	0EQIK	Flagellin	635013.TherJR_2793	6.66928e-05	0.000108191	0	9.0822e-05	7.62762e-05	0	8.42612e-05	6.99733e-05	0	0
group	747	1	-	-	-	-	A0A0L6ZAU1_9CLOT	Bacteria	Firmicutes	Clostridia	Clostridiales	Clostridiaceae	Clostridium	Clostridium homopropionicum	Bacteria	Firmicutes	Clostridia	Clostridiales	Clostridiaceae	Clostridium	Clostridium homopropionicum	Transcription	DNA-dependent RNA polymerase	DNA-directed RNA polymerase, beta'' subunit	TIGR02388	information storage and processing	Transcription	05D27	DNA-dependent RNA polymerase catalyzes the transcription of DNA into RNA using the four ribonucleoside triphosphates as substrates (By similarity)	536227.CcarbDRAFT_4684	0	2.54405e-05	1.94934e-05	2.13563e-05	1.79359e-05	2.37618e-05	1.98135e-05	1.64538e-05	0	1.54931e-05
group	750	1	-	-	-	-	A0A0L7AZC1_BIFBR	Bacteria	Actinobacteria	Actinobacteria	Bifidobacteriales	Bifidobacteriaceae	Bifidobacterium	Bifidobacterium breve	Bacteria	Actinobacteria	Actinobacteria	Bifidobacteriales	Bifidobacteriaceae	Bifidobacterium	Bifidobacterium breve	unclassified	unclassified	unclassified	unclassified	information storage and processing	Transcription	COG3629	Transcriptional regulator	1133850.SHJG_0817	2.13571e-05	3.46462e-05	2.65471e-05	2.9084e-05	2.4426e-05	3.236e-05	2.69831e-05	2.24076e-05	3.70097e-05	2.10992e-05
group	751	3	229	232	98.28	99.57	A0A0L7EB73_CLOBO;C5VRE2_CLOBO;F7ML81_CLOBO	Bacteria	Firmicutes	Clostridia	Clostridiales	Clostridiaceae	Clostridium	various	Bacteria	Firmicutes	Clostridia	Clostridiales	Clostridiaceae	Clostridium	various	Protein synthesis	Ribosomal proteins: synthesis and modification	ribosomal protein uL1	TIGR01169	information storage and processing	Translation, ribosomal structure and biogenesis	05C64	Binds directly to 23S rRNA. The L1 stalk is quite mobile in the ribosome, and is involved in E site tRNA release (By similarity)	various	0.000159258	0.000258353	9.89794e-05	0.000108438	9.10712e-05	0	0	0	0	7.86674e-05
group	753	1	-	-	-	-	A0A0L8BJ46_ENSAD	Bacteria	Proteobacteria	Alphaproteobacteria	Rhizobiales	Rhizobiaceae	Ensifer	Ensifer adhaerens	Bacteria	Proteobacteria	Alphaproteobacteria	Rhizobiales	Rhizobiaceae	Ensifer	Ensifer adhaerens	unclassified	unclassified	unclassified	unclassified	metabolism	Coenzyme transport and metabolism	07T0D	ABC, transporter	266834.SMc03871	7.76215e-05	0.00012592	9.64841e-05	0.000105705	8.87752e-05	0.000117611	9.80687e-05	8.14395e-05	0.00013451	7.66842e-05
group	765	4	203	978	7.36	94.46	A0A0M2H1U1_9MICO;A0A0S9QW03_9MICO;A0A1G7YS41_9BACT;A0A1Y4WKZ6_9FIRM	Bacteria	various	various	various	various	various	various	Bacteria	various	various	various	various	various	various	various	various	various	various	various	various	various	various	various	0	3.06431e-05	0	2.57236e-05	2.16038e-05	0	0	1.98186e-05	0	1.86614e-05
group	772	2	131	131	96.18	96.18	A0A0M2NFE0_9FIRM;A0A136Q7H8_9FIRM	Bacteria	Firmicutes	Clostridia	Clostridiales	various	various	various	Bacteria	Firmicutes	Clostridia	Clostridiales	various	various	various	Protein synthesis	Ribosomal proteins: synthesis and modification	ribosomal protein uL16	TIGR01164	information storage and processing	Translation, ribosomal structure and biogenesis	COG0197	Binds 23S rRNA and is also seen to make contacts with the A and possibly P site tRNAs (By similarity)	various	0.000141022	0	0.000350583	0.000384087	0.000322573	0.000213675	0.000178171	0.000295917	0	0.000278639
group	773	2	875	875	94.17	94.17	A0A0M2NFJ2_9FIRM;A0A136Q0G1_9FIRM	Bacteria	Firmicutes	Clostridia	Clostridiales	various	various	various	Bacteria	Firmicutes	Clostridia	Clostridiales	various	various	various	Energy metabolism	Other	pyruvate, phosphate dikinase	TIGR01828	metabolism	Carbohydrate transport and metabolism	08HRN	Catalyzes the phosphorylation of pyruvate to phosphoenolpyruvate (By similarity)	697281.Mahau_0283	2.1113e-05	0	2.62437e-05	0	0	3.19902e-05	2.66747e-05	2.21515e-05	0	0
group	779	1	-	-	-	-	A0A0M2U3K4_9FIRM	Bacteria	Firmicutes	Clostridia	Clostridiales	unclassified	unclassified	Clostridiales bacterium PH28_bin88	Bacteria	Firmicutes	Clostridia	Clostridiales	unclassified	unclassified	Clostridiales bacterium PH28_bin88	Energy metabolism	ATP-proton motive force interconversion	ATP synthase F1, beta subunit	TIGR01039	metabolism	Energy production and conversion	COG0055	Produces ATP from ADP in the presence of a proton gradient across the membrane. The catalytic sites are hosted primarily by the beta subunits (By similarity)	264732.Moth_2378	7.84455e-05	0	0	0	4.48588e-05	5.94297e-05	0	0	6.7969e-05	3.87491e-05
group	796	2	156	163	95.09	95.09	A0A0M6WDD3_9FIRM;A0A350WHG5_9FIRM	Bacteria	Firmicutes	Clostridia	Clostridiales	various	various	various	Bacteria	Firmicutes	Clostridia	Clostridiales	various	various	various	Protein synthesis	Ribosomal proteins: synthesis and modification	ribosomal protein uS7	TIGR01029	information storage and processing	Translation, ribosomal structure and biogenesis	0ERUJ	One of the primary rRNA binding proteins, it binds directly to 16S rRNA where it nucleates assembly of the head domain of the 30S subunit. Is located at the subunit interface close to the decoding center, probably blocks exit of the E-site tRNA (By similarity)	622312.ROSEINA2194_01990	0.000340011	0.000367717	0.000704393	0.000771708	0.000518491	0.000515179	0.000286385	0.000237823	0.000589203	0.000447873
group	804	1	-	-	-	-	A0A0M6WKQ4_9FIRM	Bacteria	Firmicutes	Clostridia	Clostridiales	Lachnospiraceae	Roseburia	Roseburia inulinivorans	Bacteria	Firmicutes	Clostridia	Clostridiales	Lachnospiraceae	Roseburia	Roseburia inulinivorans	unclassified	unclassified	unclassified	unclassified	cellular processes and signaling	Cell motility	0EQIK	Flagellin	622312.ROSEINA2194_01473	4.5841e-05	7.43646e-05	5.69807e-05	6.2426e-05	0.000209712	0.000208373	0.000173749	0	0	0.000135862
group	805	5	350	350	98.86	99.71	A0A0M6WLT9_9FIRM;A0A174BWK5_9FIRM;A0A1Q6PKR3_9FIRM;A0A348SAP4_9FIRM;D6E604_9FIRM	Bacteria	Firmicutes	Clostridia	Clostridiales	various	various	various	Bacteria	Firmicutes	Clostridia	Clostridiales	various	various	various	DNA metabolism	DNA replication, recombination, and repair	protein RecA	TIGR02012	information storage and processing	Replication, recombination and repair	05C68	Can catalyze the hydrolysis of ATP in the presence of single-stranded DNA, the ATP-dependent uptake of single-stranded DNA by duplex DNA, and the ATP-dependent hybridization of homologous single-stranded DNAs. It interacts with LexA causing its activation and leading to its autocatalytic cleavage (By similarity)	245014.CK3_01850	0.00021113	8.56256e-05	0.000196828	0	0.000120734	7.99754e-05	0.000266747	0.000110758	0	0.00010429
group	825	2	85	85	98.82	98.82	A0A0N1P5Z8_CLODI;A0A0N1P7N7_CLODI	Bacteria	Firmicutes	Clostridia	Clostridiales	Peptostreptococcaceae	Clostridioides	Clostridioides difficile	Bacteria	Firmicutes	Clostridia	Clostridiales	Peptostreptococcaceae	Clostridioides	Clostridioides difficile	Protein synthesis	Ribosomal proteins: synthesis and modification	ribosomal protein uS15	TIGR00952	information storage and processing	Translation, ribosomal structure and biogenesis	0EU2N	Forms an intersubunit bridge (bridge B4) with the 23S rRNA of the 50S subunit in the ribosome (By similarity)	272563.CD1316	0.00021734	0	0	0.000295973	0	0.000658621	0.000549185	0	0	0.000429431
group	829	2	290	290	99.66	99.66	A0A0N8X0B7_9FIRM;A0A1Q6LJE1_9CLOT	Bacteria	Firmicutes	Clostridia	Clostridiales	various	various	various	Bacteria	Firmicutes	Clostridia	Clostridiales	various	various	various	Energy metabolism	Glycolysis/gluconeogenesis	ketose-bisphosphate aldolase	TIGR00167	metabolism	Carbohydrate transport and metabolism	05D2N	Aldolase	213810.RUM_09960	0	0.000103341	7.91835e-05	0	7.28569e-05	9.6522e-05	8.0484e-05	6.68365e-05	0.000110391	0
group	830	1	-	-	-	-	A0A0N8X139_9FIRM	Bacteria	Firmicutes	Clostridia	Clostridiales	various	various	various	Bacteria	Firmicutes	Clostridia	Clostridiales	various	various	various	unclassified	unclassified	unclassified	unclassified	poorly characterized	Function unknown	0NDEA	NA	411459.RUMOBE_02671	5.49819e-05	8.91933e-05	6.83429e-05	7.48741e-05	6.28825e-05	8.33077e-05	0	0	0	0
group	839	3	148	148	98.65	99.32	A0A0P0GI07_9BACE;A0A3E4IQK1_9BACE;K9DX19_9BACE	Bacteria	Bacteroidetes	Bacteroidia	Bacteroidales	Bacteroidaceae	Bacteroides	various	Bacteria	Bacteroidetes	Bacteroidia	Bacteroidales	Bacteroidaceae	Bacteroides	various	Protein synthesis	Ribosomal proteins: synthesis and modification	ribosomal protein uL15	TIGR01071	information storage and processing	Translation, ribosomal structure and biogenesis	09FEM	Binds to the 23S rRNA (By similarity)	471870.BACINT_01790	0.000124824	0.000202493	0.000155157	0.000339969	0.00028552	0.000189131	0	0.000130963	0	0.000246633
group	842	4	1050	1050	99.71	99.9	A0A0P0M5I3_BACVU;A0A1H7LVM3_BACVU;A0A380ZPN1_BACVU;A0A3E4JKF0_BACVU	Bacteria	Bacteroidetes	Bacteroidia	Bacteroidales	Bacteroidaceae	Bacteroides	Bacteroides vulgatus	Bacteria	Bacteroidetes	Bacteroidia	Bacteroidales	Bacteroidaceae	Bacteroides	Bacteroides vulgatus	unclassified	unclassified	TonB-dependent outer membrane receptor, SusC/RagA subfamily, signature region	TIGR04057	metabolism	Inorganic ion transport and metabolism	05C27	TonB-dependent Receptor Plug	471870.BACINT_04284	1.75942e-05	2.85419e-05	2.18697e-05	2.39597e-05	4.02448e-05	2.66585e-05	2.22289e-05	1.84596e-05	3.04889e-05	1.73817e-05
group	843	1	-	-	-	-	A0A0P1BYI8_9CYAN	Bacteria	Cyanobacteria	unclassified	Nostocales	Aphanizomenonaceae	Chrysosporum	Chrysosporum ovalisporum	Bacteria	Cyanobacteria	unclassified	Nostocales	Aphanizomenonaceae	Chrysosporum	Chrysosporum ovalisporum	Energy metabolism	Glycolysis/gluconeogenesis	glyceraldehyde-3-phosphate dehydrogenase, type I	TIGR01534	metabolism	Carbohydrate transport and metabolism	COG0057	glyceraldehyde3phosphate dehydrogenase	240292.Ava_0495	5.32389e-05	8.63658e-05	6.61764e-05	7.25005e-05	0	0	0	0	0	5.25961e-05
group	850	1	-	-	-	-	A0A0P8WE77_9CLOT	Bacteria	Firmicutes	Clostridia	Clostridiales	Clostridiaceae	Oxobacter	Oxobacter pfennigii	Bacteria	Firmicutes	Clostridia	Clostridiales	Clostridiaceae	Oxobacter	Oxobacter pfennigii	unclassified	unclassified	unclassified	unclassified	metabolism	Nucleotide transport and metabolism	0NDVT	formyltetrahydrofolate synthetase	499177.CLOST_1162	3.31074e-05	0	4.11527e-05	4.50854e-05	0	5.01638e-05	4.18286e-05	0	0	0
group	851	5	102	111	55.86	91.89	A0A0P8WK59_9CLOT;A0A140L2J7_9CLOT;A0A1H3S2V4_9FIRM;A0A1M4M8Y7_9FIRM;A0A1M6NIC9_9CLOT	Bacteria	Firmicutes	Clostridia	Clostridiales	various	various	various	Bacteria	Firmicutes	Clostridia	Clostridiales	various	various	various	Protein synthesis	Ribosomal proteins: synthesis and modification	ribosomal protein uL24	TIGR01079	information storage and processing	Translation, ribosomal structure and biogenesis	various	various	various	0.000332863	0.000269991	0	0	0.000190347	0.000504349	0.000210273	0.000349236	0	0
group	859	2	1187	1196	98.83	98.83	A0A0Q1BCX6_9FIRM;R6M0D6_9CLOT	Bacteria	Firmicutes	Clostridia	Clostridiales	various	various	various	Bacteria	Firmicutes	Clostridia	Clostridiales	various	various	various	unclassified	unclassified	pyruvate:ferredoxin (flavodoxin) oxidoreductase	TIGR02176	metabolism	Energy production and conversion	0NDB2	Oxidoreductase required for the transfer of electrons from pyruvate to flavodoxin (By similarity)	657318.EUR_09880	3.08928e-05	0	3.84e-05	0	8.83299e-05	0.000117021	3.90307e-05	0	0	0
group	868	2	541	541	99.82	99.82	A0A0Q1FCU8_9FIRM;A0A1Q6LLN7_9CLOT	Bacteria	Firmicutes	Clostridia	Clostridiales	various	various	various	Bacteria	Firmicutes	Clostridia	Clostridiales	various	various	various	Protein fate	Protein folding and stabilization	chaperonin GroL	TIGR02348	cellular processes and signaling	Posttranslational modification, protein turnover, chaperones	05CJ9	Prevents misfolding and promotes the refolding and proper assembly of unfolded polypeptides generated under stress conditions (By similarity)	515620.EUBELI_00520	0.000239034	5.53955e-05	0.000339567	4.65022e-05	0.000351491	0.000413921	0.000215715	3.58273e-05	5.91744e-05	0.000202412
group	869	1	-	-	-	-	A0A0Q1FD06_9FIRM	Bacteria	Firmicutes	Clostridia	Clostridiales	various	various	various	Bacteria	Firmicutes	Clostridia	Clostridiales	various	various	various	Protein fate	Protein folding and stabilization	chaperone protein DnaK	TIGR02350	cellular processes and signaling	Posttranslational modification, protein turnover, chaperones	0ENQB	Acts as a chaperone (By similarity)	553973.CLOHYLEM_04670	0	0	3.67411e-05	0	6.76112e-05	4.47862e-05	3.73446e-05	3.10121e-05	0	5.84027e-05
group	871	2	471	471	99.79	99.79	A0A0Q1FRY3_9FIRM;R5RT44_9CLOT	Bacteria	Firmicutes	Clostridia	Clostridiales	various	various	various	Bacteria	Firmicutes	Clostridia	Clostridiales	various	various	various	unclassified	unclassified	unclassified	unclassified	metabolism	Energy production and conversion	COG5016	Oxaloacetate decarboxylase	717608.CLS_22690	3.92227e-05	0	4.87542e-05	0	4.48588e-05	0.000118859	0	4.1152e-05	0	0
group	877	1	-	-	-	-	A0A0Q1GHG4_9FIRM	Bacteria	Firmicutes	Clostridia	Clostridiales	various	various	various	Bacteria	Firmicutes	Clostridia	Clostridiales	various	various	various	Unknown function	General	small GTP-binding protein domain	TIGR00231	information storage and processing	Translation, ribosomal structure and biogenesis	0EP2K	This protein promotes the GTP-dependent binding of aminoacyl-tRNA to the A-site of ribosomes during protein biosynthesis (By similarity)	657324.CIY_05260	0.000608002	0.000834578	0.000813886	0.000636903	0.000802348	0.000850371	0.000827253	0.000686978	0.000324186	0.000277228
group	882	1	-	-	-	-	A0A0Q1HRN2_9FIRM	Bacteria	Firmicutes	Clostridia	Clostridiales	various	various	various	Bacteria	Firmicutes	Clostridia	Clostridiales	various	various	various	unclassified	unclassified	unclassified	unclassified	metabolism	Energy production and conversion	0ENZ8	Electron transfer flavoprotein	411490.ANACAC_00252	0.00056625	0.000229647	0.00052789	0.000192779	0.000890474	0.00107247	0.000625986	0.000371314	0.000245313	0.000699266
group	887	1	-	-	-	-	A0A0Q4DQE0_9MICO	Bacteria	Actinobacteria	Actinobacteria	Micrococcales	Microbacteriaceae	Microbacterium	various	Bacteria	Actinobacteria	Actinobacteria	Micrococcales	Microbacteriaceae	Microbacterium	various	unclassified	unclassified	unclassified	unclassified	poorly characterized	Function unknown	COG1690	Catalytic subunit of the tRNA-splicing ligase complex that acts by directly joining spliced tRNA halves to mature-sized tRNAs by incorporating the precursor-derived splice junction phosphate into the mature tRNA as a canonical 3',5'- phosphodiester. May act as a RNA ligase with broad substrate specificity, and may function toward other RNAs (By similarity)	979556.MTES_0446	4.74908e-05	7.7041e-05	5.90314e-05	6.46727e-05	5.43149e-05	7.19573e-05	6.00009e-05	4.98267e-05	0	0
group	895	1	-	-	-	-	A0A0Q5AZW8_9MICO	Bacteria	Actinobacteria	Actinobacteria	Micrococcales	Microbacteriaceae	Rathayibacter	Rathayibacter sp. Leaf294	Bacteria	Actinobacteria	Actinobacteria	Micrococcales	Microbacteriaceae	Rathayibacter	various	unclassified	unclassified	unclassified	unclassified	poorly characterized	Function unknown	11FRB	conserved transmembrane protein	979556.MTES_0463	0	0	3.29458e-05	0	0	4.01598e-05	0	2.78086e-05	4.59302e-05	2.61848e-05
group	899	3	166	203	34.98	99.01	A0A0Q5L8K1_9MICO;A0A2D8Q957_9PROT;A0A3B9IQ08_9PROT	Bacteria	various	various	various	various	various	various	Bacteria	various	various	various	various	various	various	DNA metabolism	DNA replication, recombination, and repair	crossover junction endodeoxyribonuclease RuvC	TIGR00228	information storage and processing	Replication, recombination and repair	various	various	various	0.000182009	0.00014763	0	0.000123929	0.000208163	0	0	0	0	0.000179811
group	909	5	358	381	36.22	75.51	A0A0Q6Q0T2_9MICO;A0A1G6UKE4_9MICO;A0A387BBB0_9MICO;A0A3M8LCR2_9MICO;D5T576_LEUKI	Bacteria	various	various	various	various	various	various	Bacteria	various	various	various	various	various	various	unclassified	unclassified	unclassified	unclassified	metabolism	Carbohydrate transport and metabolism	COG3839	(ABC) transporter	various	9.69759e-05	0	0.000120542	6.60307e-05	0	0	0.000183782	0.000101746	0	4.79024e-05
group	928	5	136	580	14.41	93.45	A0A0Q9EV59_9RHIZ;A0A1J0AC99_9CYAN;A0A1K1N2E9_RUMFL;K4L3H5_9FIRM;W7UWS9_RUMFL	Bacteria	various	various	various	various	various	various	Bacteria	various	various	various	various	various	various	various	various	various	various	various	various	various	various	various	3.18516e-05	0	3.95917e-05	0	3.64285e-05	0	4.0242e-05	0	0	3.14669e-05
group	929	1	-	-	-	-	A0A0R0A7M4_9GAMM	Bacteria	Proteobacteria	Gammaproteobacteria	Xanthomonadales	Xanthomonadaceae	Stenotrophomonas	Stenotrophomonas panacihumi	Bacteria	Proteobacteria	Gammaproteobacteria	Xanthomonadales	Xanthomonadaceae	Stenotrophomonas	Stenotrophomonas panacihumi	Protein fate	Protein folding and stabilization	chaperone protein DnaK	TIGR02350	cellular processes and signaling	Posttranslational modification, protein turnover, chaperones	0QJ3C	Acts as a chaperone (By similarity)	383407.Xoryp_010100008465	2.89107e-05	4.68998e-05	0	0	0	4.3805e-05	3.65264e-05	0	0	5.71231e-05
group	940	12	184	240	11.18	99.67	A0A0R1GT17_9LACO;A0A0R1XWH5_9LACO;A0A109DE15_9LACO;A0A1C2D3J0_9LACO;A0A1C5LPX2_9FIRM;A0A226SN79_9LACO;A0A226UF39_9LACO;A0A328UG57_9FIRM;C7XK56_9LACO;N2AHG5_9LACO;R2RI48_9ENTE;V5GCJ4_9LACO	Bacteria	various	various	various	various	various	various	Bacteria	various	various	various	various	various	various	various	various	various	various	various	various	various	various	various	7.69746e-05	0.000124871	9.56801e-05	0.000104824	8.80355e-05	0	9.72515e-05	8.07608e-05	0	0
group	960	1	-	-	-	-	A0A0R1RV85_9LACO	Bacteria	Firmicutes	Bacilli	Lactobacillales	Lactobacillaceae	Lactobacillus	Lactobacillus rossiae	Bacteria	Firmicutes	Bacilli	Lactobacillales	Lactobacillaceae	Lactobacillus	Lactobacillus rossiae	Protein synthesis	Ribosomal proteins: synthesis and modification	ribosomal protein uS2	TIGR01011	information storage and processing	Translation, ribosomal structure and biogenesis	COG0052	30S ribosomal protein S2	712938.LC40_0476	7.07813e-05	0.000114824	8.79817e-05	9.63896e-05	8.09521e-05	0	8.94266e-05	7.42628e-05	0.000122657	6.99266e-05
group	964	1	-	-	-	-	A0A0R1U020_9LACO	Bacteria	Firmicutes	Bacilli	Lactobacillales	Lactobacillaceae	Lactobacillus	Lactobacillus pantheris	Bacteria	Firmicutes	Bacilli	Lactobacillales	Lactobacillaceae	Lactobacillus	Lactobacillus pantheris	Protein fate	Protein folding and stabilization	chaperone protein DnaK	TIGR02350	cellular processes and signaling	Posttranslational modification, protein turnover, chaperones	05CFG	Acts as a chaperone (By similarity)	543734.LCABL_17780	2.96532e-05	9.62085e-05	0	8.0763e-05	0	0	0	6.22234e-05	5.13858e-05	5.85901e-05
group	973	1	-	-	-	-	A0A0R1WK77_9LACO	Bacteria	Firmicutes	Bacilli	Lactobacillales	Lactobacillaceae	Lactobacillus	Lactobacillus hayakitensis	Bacteria	Firmicutes	Bacilli	Lactobacillales	Lactobacillaceae	Lactobacillus	Lactobacillus hayakitensis	Protein synthesis	Ribosomal proteins: synthesis and modification	ribosomal protein bL12	TIGR00855	information storage and processing	Translation, ribosomal structure and biogenesis	0NKQV	Seems to be the binding site for several of the factors involved in protein synthesis and appears to be essential for accurate translation (By similarity)	362948.LSL_1237	0	0	0.000182248	0	0	0.000222154	0.000185241	0	0.000254074	0.000144848
group	1001	1	-	-	-	-	A0A0R2I3S6_9LACO	Bacteria	Firmicutes	Bacilli	Lactobacillales	Lactobacillaceae	Lactobacillus	Lactobacillus secaliphilus	Bacteria	Firmicutes	Bacilli	Lactobacillales	Lactobacillaceae	Lactobacillus	Lactobacillus secaliphilus	Protein synthesis	Ribosomal proteins: synthesis and modification	ribosomal protein uL18	TIGR00060	information storage and processing	Translation, ribosomal structure and biogenesis	COG0256	This is one of the proteins that binds and probably mediates the attachment of the 5S RNA into the large ribosomal subunit, where it forms part of the central protuberance (By similarity)	575594.HMPREF0501_00822	0.000313117	0.000253974	0.000389207	0.000426401	0	0	0.000395599	0.000164259	0.0002713	0.000309336
group	1008	2	371	371	97.3	97.3	A0A0R2K341_CARML;A0A2N5JFF8_CARML	Bacteria	Firmicutes	Bacilli	Lactobacillales	Carnobacteriaceae	Carnobacterium	Carnobacterium maltaromaticum	Bacteria	Firmicutes	Bacilli	Lactobacillales	Carnobacteriaceae	Carnobacterium	Carnobacterium maltaromaticum	unclassified	unclassified	unclassified	unclassified	metabolism	Amino acid transport and metabolism	0P69C	ABC transporter, ATP-binding protein	66692.ABC0352	4.97949e-05	8.07788e-05	6.18955e-05	6.78105e-05	0	0	6.2912e-05	5.22442e-05	0	0
group	1013	1	-	-	-	-	A0A0R3JY87_9CLOT	Bacteria	Firmicutes	Clostridia	Clostridiales	Clostridiaceae	Caloramator	Caloramator mitchellensis	Bacteria	Firmicutes	Clostridia	Clostridiales	Clostridiaceae	Caloramator	Caloramator mitchellensis	Protein synthesis	Ribosomal proteins: synthesis and modification	ribosomal protein uS7	TIGR01029	information storage and processing	Translation, ribosomal structure and biogenesis	0ERUJ	One of the primary rRNA binding proteins, it binds directly to 16S rRNA where it nucleates assembly of the head domain of the 30S subunit. Is located at the subunit interface close to the decoding center, probably blocks exit of the E-site tRNA (By similarity)	592027.CLG_B1910	0	0	0.0002944	0	0.000270878	0.000179432	0	0.000248495	0.000410428	0.000233985
group	1028	1	-	-	-	-	A0A0S2W5X7_9FIRM	Bacteria	Firmicutes	Clostridia	Clostridiales	unclassified	Intestinimonas	Intestinimonas butyriciproducens	Bacteria	Firmicutes	Clostridia	Clostridiales	unclassified	Intestinimonas	Intestinimonas butyriciproducens	unclassified	unclassified	microcompartment protein PduB	TIGR04501	metabolism	Amino acid transport and metabolism	COG4816	Utilization Protein	272942.RCAP_rcc02208	6.86763e-05	0.000111409	8.53651e-05	9.3523e-05	7.85446e-05	0	8.67671e-05	7.20542e-05	0.000119009	6.7847e-05
group	1029	1	-	-	-	-	A0A0S2W6L7_9FIRM	Bacteria	Firmicutes	Clostridia	Clostridiales	various	various	various	Bacteria	Firmicutes	Clostridia	Clostridiales	various	various	various	unclassified	unclassified	unclassified	unclassified	metabolism	Energy production and conversion	05KY8	Rubrerythrin	717962.CC1_32070	0.000821063	0	0.000893014	0.000978354	0.000939045	0.000777539	0.00090768	0.000646086	0.000533556	0.000709754
group	1031	1	-	-	-	-	A0A0S2W7P6_9FIRM	Bacteria	Firmicutes	Clostridia	Clostridiales	various	various	various	Bacteria	Firmicutes	Clostridia	Clostridiales	various	various	various	unclassified	unclassified	unclassified	unclassified	metabolism	Energy production and conversion	0ENZ8	Electron transfer flavoprotein	610130.Closa_3939	6.91907e-05	0.000112243	8.60046e-05	9.42235e-05	7.9133e-05	0	0	0	0.0001199	0
group	1035	3	132	132	95.45	97.73	A0A0S2W7X3_9FIRM;A0A1Y4LA07_9FIRM;F4XGW1_9FIRM	Bacteria	Firmicutes	Clostridia	Clostridiales	various	various	various	Bacteria	Firmicutes	Clostridia	Clostridiales	various	various	various	unclassified	unclassified	unclassified	unclassified	information storage and processing	Translation, ribosomal structure and biogenesis	0ESEJ	One of the primary rRNA binding proteins, it binds directly to 16S rRNA central domain where it helps coordinate assembly of the platform of the 30S subunit (By similarity)	552398.HMPREF0866_02862	0.000139954	0	0.000173964	0.000190588	0.000160064	0.000212056	0.000176821	0.000146838	0.000242526	0.000276528
group	1037	1	-	-	-	-	A0A0S2W8I2_9FIRM	Bacteria	Firmicutes	Clostridia	Clostridiales	various	various	various	Bacteria	Firmicutes	Clostridia	Clostridiales	various	various	various	unclassified	unclassified	unclassified	unclassified	metabolism	Energy production and conversion	0P6M4	Produces ATP from ADP in the presence of a proton gradient across the membrane. The V-type beta chain is a regulatory subunit (By similarity)	720554.Clocl_0108	0.000160643	0.00019545	0.00019968	0.000164072	0.000137795	0.000121702	0.00015222	0.00021068	0.000139189	0.000119027
group	1038	2	262	262	98.47	98.47	A0A0S2W8S5_9FIRM;A0A2U1CGS2_9FIRM	Bacteria	Firmicutes	Clostridia	Clostridiales	various	various	various	Bacteria	Firmicutes	Clostridia	Clostridiales	various	various	various	unclassified	unclassified	unclassified	unclassified	poorly characterized	Function unknown	0ES26	Single-stranded nucleic acid binding R3H domain-containing protein	411467.BACCAP_00401	0.000141022	0.000228771	8.76459e-05	0	0	0	0	0	0.000122188	0.000139319
group	1054	1	-	-	-	-	A0A0S8K1Y8_9BACE	Bacteria	Bacteroidetes	Bacteroidia	Bacteroidales	Bacteroidaceae	Bacteroides	Bacteroides sp. SM23_62	Bacteria	Bacteroidetes	Bacteroidia	Bacteroidales	Bacteroidaceae	Bacteroides	Bacteroides sp. SM23_62	Protein synthesis	Ribosomal proteins: synthesis and modification	ribosomal protein uS5	TIGR01021	information storage and processing	Translation, ribosomal structure and biogenesis	055DJ	Located at the back of the 30S subunit body where it stabilizes the conformation of the head with respect to the body (By similarity)	694427.Palpr_2474	0.000108035	0	0	0.000147121	0.000247117	0.000327385	0	0.000340045	0	0.00021346
group	1083	2	413	413	99.76	99.76	A0A0U3FS53_EUBLI;A0A2A5TDK5_9FIRM	Bacteria	Firmicutes	Clostridia	Clostridiales	various	various	various	Bacteria	Firmicutes	Clostridia	Clostridiales	various	various	various	Amino acid biosynthesis	Glutamate family	argininosuccinate synthase	TIGR00032	metabolism	Amino acid transport and metabolism	COG0137	Citrulline--aspartate ligase	887929.HMP0721_0763	4.4731e-05	7.2564e-05	5.5601e-05	0	5.11586e-05	6.77758e-05	0	0	0	4.41909e-05
group	1088	5	88	88	89.77	97.73	A0A0U5HDW9_9CLOT;A0A1C5X5R1_9CLOT;A0A2Y9B8H1_9FIRM;A0A391NXG2_9FIRM;A0A3E2X1E5_9CLOT	Bacteria	Firmicutes	Clostridia	Clostridiales	various	various	various	Bacteria	Firmicutes	Clostridia	Clostridiales	various	various	various	Protein synthesis	Ribosomal proteins: synthesis and modification	ribosomal protein uS15	TIGR00952	information storage and processing	Translation, ribosomal structure and biogenesis	0EU2N	Forms an intersubunit bridge (bridge B4) with the 23S rRNA of the 50S subunit in the ribosome (By similarity)	various	0.000419862	0	0.000260946	0	0	0.000636168	0.000265231	0	0.000727577	0
group	1093	4	372	372	98.39	99.46	A0A0U5JTM5_9CLOT;A0A2X2U7L9_9FIRM;R5F8I3_9CLOT;R7PQ43_9CLOT	Bacteria	Firmicutes	Clostridia	Clostridiales	various	various	various	Bacteria	Firmicutes	Clostridia	Clostridiales	various	various	various	unclassified	unclassified	unclassified	unclassified	metabolism	Carbohydrate transport and metabolism	0EQM8	Periplasmic binding protein LacI transcriptional regulator	411902.CLOBOL_03306	0	0	0	0	5.67971e-05	7.52457e-05	6.27429e-05	5.21037e-05	8.60575e-05	0
group	1123	1	-	-	-	-	A0A0V8QFW6_9FIRM	Bacteria	Firmicutes	Clostridia	Clostridiales	Ruminococcaceae	Acetivibrio	Acetivibrio ethanolgignens	Bacteria	Firmicutes	Clostridia	Clostridiales	Ruminococcaceae	Acetivibrio	Acetivibrio ethanolgignens	Energy metabolism	ATP-proton motive force interconversion	ATP synthase F1, alpha subunit	TIGR00962	metabolism	Energy production and conversion	0NDJF	Produces ATP from ADP in the presence of a proton gradient across the membrane. The alpha chain is a regulatory subunit (By similarity)	357809.Cphy_3738	7.36013e-05	5.96991e-05	4.57435e-05	0	4.20887e-05	5.57597e-05	4.64947e-05	3.86107e-05	0	3.63562e-05
group	1126	1	-	-	-	-	A0A0V8QGQ3_9FIRM	Bacteria	Firmicutes	Clostridia	Clostridiales	Ruminococcaceae	Acetivibrio	Acetivibrio ethanolgignens	Bacteria	Firmicutes	Clostridia	Clostridiales	Ruminococcaceae	Acetivibrio	Acetivibrio ethanolgignens	unclassified	unclassified	[FeFe] hydrogenase, group A	TIGR02512	metabolism	Energy production and conversion	COG4624	metallo-sulfur cluster assembly	552398.HMPREF0866_02338	0.000108511	0	0	0	3.10257e-05	4.11034e-05	6.85473e-05	5.69239e-05	9.40187e-05	2.68e-05
group	1135	1	-	-	-	-	A0A0W1JJW3_DESHA	Bacteria	Firmicutes	Clostridia	Clostridiales	Peptococcaceae	Desulfitobacterium	Desulfitobacterium hafniense	Bacteria	Firmicutes	Clostridia	Clostridiales	Peptococcaceae	Desulfitobacterium	Desulfitobacterium hafniense	unclassified	unclassified	unclassified	unclassified	cellular processes and signaling	Cell motility	0EQIK	Flagellin	748727.CLJU_c09630	2.96532e-05	0	3.68591e-05	0	6.78283e-05	0.00013479	0.000149858	3.11117e-05	0	8.78852e-05
group	1138	2	394	394	99.75	99.75	A0A0X1TKQ4_9FIRM;A0A174RZ69_9FIRM	Bacteria	Firmicutes	Erysipelotrichia	Erysipelotrichales	Erysipelotrichaceae	Turicibacter	various	Bacteria	Firmicutes	Erysipelotrichia	Erysipelotrichales	Erysipelotrichaceae	Turicibacter	various	Unknown function	General	small GTP-binding protein domain	TIGR00231	information storage and processing	Translation, ribosomal structure and biogenesis	COG0050	This protein promotes the GTP-dependent binding of aminoacyl-tRNA to the A-site of ribosomes during protein biosynthesis (By similarity)	491915.Aflv_0103	4.68881e-05	0	0	0	5.36257e-05	7.10441e-05	0.000118479	4.91944e-05	0	4.63219e-05
group	1139	1	-	-	-	-	A0A0X1U841_CLOPR	Bacteria	Firmicutes	Clostridia	Clostridiales	Lachnospiraceae	Anaerotignum	Clostridium propionicum	Bacteria	Firmicutes	Clostridia	Clostridiales	Lachnospiraceae	Anaerotignum	Anaerotignum propionicum	unclassified	unclassified	unclassified	unclassified	cellular processes and signaling	Cell motility	0EQIK	Flagellin	658086.HMPREF0994_00631	6.767e-05	0.000109776	4.20572e-05	4.60763e-05	0.000116091	0.000102533	4.27479e-05	3.54993e-05	5.86326e-05	3.34264e-05
group	1142	2	366	366	93.44	93.44	A0A0X6ZY72_9RHIZ;A0A176X6W7_RHIRD	Bacteria	Proteobacteria	Alphaproteobacteria	Rhizobiales	Rhizobiaceae	Agrobacterium	various	Bacteria	Proteobacteria	Alphaproteobacteria	Rhizobiales	Rhizobiaceae	Agrobacterium	various	unclassified	unclassified	unclassified	unclassified	metabolism	Carbohydrate transport and metabolism	COG3839	(ABC) transporter	176299.Atu0308	5.04752e-05	8.18824e-05	0	6.87368e-05	0	7.64792e-05	6.37714e-05	5.29579e-05	8.74682e-05	4.98657e-05
group	1157	3	551	575	69.74	79.48	A0A0Y0MY50_9MICO;A0A1H1RG16_9MICO;A0A2S6JRJ1_9MICO	Bacteria	Actinobacteria	Actinobacteria	Micrococcales	Microbacteriaceae	Microterricola	various	Bacteria	Actinobacteria	Actinobacteria	Micrococcales	Microbacteriaceae	Microterricola	various	unclassified	unclassified	unclassified	unclassified	cellular processes and signaling	Defense mechanisms	05T2T	Hnh endonuclease	326424.FRAAL3032	3.21285e-05	5.21199e-05	0	0	3.67452e-05	4.86807e-05	4.05919e-05	3.37089e-05	0	3.17406e-05
group	1163	1	-	-	-	-	A0A101HTI0_9FIRM	Bacteria	Firmicutes	Clostridia	Clostridiales	Peptococcaceae	Pelotomaculum	Pelotomaculum thermopropionicum	Bacteria	Firmicutes	Clostridia	Clostridiales	Peptococcaceae	Pelotomaculum	Pelotomaculum thermopropionicum	unclassified	unclassified	pyruvate:ferredoxin (flavodoxin) oxidoreductase	TIGR02176	metabolism	Energy production and conversion	0NDB2	Oxidoreductase required for the transfer of electrons from pyruvate to flavodoxin (By similarity)	370438.PTH_1369	1.76615e-05	2.8651e-05	2.19534e-05	2.40513e-05	0	2.67604e-05	2.23139e-05	1.85302e-05	0	0
group	1168	1	-	-	-	-	A0A101VBY9_9FIRM	Bacteria	Firmicutes	Clostridia	Clostridiales	Peptococcaceae	Desulfitibacter	Desulfitibacter sp. BRH_c19	Bacteria	Firmicutes	Clostridia	Clostridiales	Peptococcaceae	Desulfitibacter	Desulfitibacter sp. BRH_c19	unclassified	unclassified	unclassified	unclassified	metabolism	Amino acid transport and metabolism	0ZJP5	Phosphotransferase enzyme family	768706.Desor_1647	4.56146e-05	7.39974e-05	5.66993e-05	6.21177e-05	0.000104338	6.91146e-05	0	9.57165e-05	7.90454e-05	4.50638e-05
group	1174	1	-	-	-	-	A0A101W493_9FIRM	Bacteria	Firmicutes	Clostridia	Clostridiales	Gracilibacteraceae	Gracilibacter	Gracilibacter sp. BRH_c7a	Bacteria	Firmicutes	Clostridia	Clostridiales	Gracilibacteraceae	Gracilibacter	Gracilibacter sp. BRH_c7a	unclassified	unclassified	unclassified	unclassified	metabolism	Energy production and conversion	05KY8	Rubrerythrin	138119.DSY3407	0.000204132	0.000496723	0.000380606	0.000277985	0.000233464	0.000309297	0.000257904	0.000535431	0.000353739	0.000201667
group	1178	6	243	243	98.77	99.59	A0A108T9C3_BACSE;A0A1Y3YZ76_9BACE;A0A2R3MHU3_9BACE;A0A2R3MR11_9BACE;A0A374VD54_9BACE;F3PSZ8_9BACE	Bacteria	various	various	various	various	various	various	Bacteria	various	various	various	various	various	various	Protein synthesis	Ribosomal proteins: synthesis and modification	ribosomal protein uS3	TIGR01009	information storage and processing	Translation, ribosomal structure and biogenesis	09B7S	Binds the lower part of the 30S subunit head. Binds mRNA in the 70S ribosome, positioning it for translation (By similarity)	various	0.000152049	0.000123329	0	0	0.000173897	0.000115191	9.60508e-05	7.97638e-05	0	0
group	1202	3	895	895	98.66	99.33	A0A127NXF2_9CORY;A0A1F1E8Z9_9CORY;A0A2A4AGC7_9CORY	Bacteria	Actinobacteria	Actinobacteria	Corynebacteriales	Corynebacteriaceae	Corynebacterium	various	Bacteria	Actinobacteria	Actinobacteria	Corynebacteriales	Corynebacteriaceae	Corynebacterium	various	Protein synthesis	tRNA aminoacylation	alanine--tRNA ligase	TIGR00344	information storage and processing	Translation, ribosomal structure and biogenesis	COG0013	Catalyzes the attachment of alanine to tRNA(Ala) in a two-step reaction alanine is first activated by ATP to form Ala- AMP and then transferred to the acceptor end of tRNA(Ala). Also edits incorrectly charged Ser-tRNA(Ala) and Gly-tRNA(Ala) via its editing domain (By similarity)	525268.HMPREF0308_1286	2.06412e-05	3.34849e-05	2.56572e-05	2.81091e-05	0	3.12753e-05	2.60786e-05	2.16565e-05	0	0
group	1205	2	842	846	95.52	95.52	A0A132GDQ6_9GAMM;A0A385CW40_9GAMM	Bacteria	Proteobacteria	Gammaproteobacteria	various	various	various	various	Bacteria	Proteobacteria	Gammaproteobacteria	various	various	various	various	Unknown function	General	small GTP-binding protein domain	TIGR00231	information storage and processing	Translation, ribosomal structure and biogenesis	COG0532	One of the essential components for the initiation of protein synthesis. Protects formylmethionyl-tRNA from spontaneous hydrolysis and promotes its binding to the 30S ribosomal subunits. Also involved in the hydrolysis of GTP during the formation of the 70S ribosomal complex (By similarity)	various	0	3.54243e-05	2.71433e-05	5.94744e-05	2.49746e-05	3.30868e-05	2.75891e-05	2.29109e-05	0	2.15731e-05
group	1222	1	-	-	-	-	A0A133Y733_9FIRM	Bacteria	Firmicutes	Clostridia	Clostridiales	unclassified	unclassified	Clostridiales bacterium KA00274	Bacteria	Firmicutes	Clostridia	Clostridiales	unclassified	unclassified	Clostridiales bacterium KA00274	Transcription	DNA-dependent RNA polymerase	DNA-directed RNA polymerase, beta'' subunit	TIGR02388	information storage and processing	Transcription	05D27	DNA-dependent RNA polymerase catalyzes the transcription of DNA into RNA using the four ribonucleoside triphosphates as substrates (By similarity)	699246.HMPREF0868_0196	0	2.50576e-05	1.92e-05	2.10349e-05	1.7666e-05	2.34042e-05	1.95153e-05	0	0	1.52599e-05
group	1223	2	778	778	97.56	97.56	A0A133YA08_9BACT;D1PST9_9BACT	Bacteria	Bacteroidetes	Bacteroidia	Bacteroidales	various	various	various	Bacteria	Bacteroidetes	Bacteroidia	Bacteroidales	various	various	various	unclassified	unclassified	unclassified	unclassified	metabolism	Carbohydrate transport and metabolism	0562T	beta-glucosidase	585502.HMPREF0645_0046	4.74908e-05	0	0	0	2.71575e-05	3.59787e-05	9.00013e-05	9.96534e-05	0	0
group	1234	2	163	193	83.42	83.42	A0A133ZPU4_9FIRM;H1LXY9_9FIRM	Bacteria	Firmicutes	Clostridia	Clostridiales	Lachnospiraceae	various	various	Bacteria	Firmicutes	Clostridia	Clostridiales	Lachnospiraceae	various	various	unclassified	unclassified	unclassified	unclassified	cellular processes and signaling	Signal transduction mechanisms	06FN3	tellurium resistance protein	887325.HMPREF0381_0486	9.57198e-05	0	0	0	0.000109474	0.000145033	0.000120934	0.000100428	0	9.45639e-05
group	1238	3	133	133	98.5	99.25	A0A134A0S4_9FIRM;A0A3P3QU83_9FIRM;F3B613_9FIRM	Bacteria	Firmicutes	Clostridia	Clostridiales	Lachnospiraceae	various	various	Bacteria	Firmicutes	Clostridia	Clostridiales	Lachnospiraceae	various	various	unclassified	unclassified	unclassified	unclassified	information storage and processing	Translation, ribosomal structure and biogenesis	0ESEJ	One of the primary rRNA binding proteins, it binds directly to 16S rRNA central domain where it helps coordinate assembly of the platform of the 30S subunit (By similarity)	575593.HMPREF0491_02477	0.000138902	0	0.000172656	0	0.000158861	0.000210462	0.000175491	0.000145734	0.000240702	0.000137224
group	1240	1	-	-	-	-	A0A134A6A8_9ACTN	Bacteria	Actinobacteria	Coriobacteriia	Coriobacteriales	Atopobiaceae	Olsenella	Olsenella sp. DNF00959	Bacteria	Actinobacteria	Coriobacteriia	Coriobacteriales	Atopobiaceae	Olsenella	Olsenella sp. DNF00959	Amino acid biosynthesis	Aspartate family	aspartate--ammonia ligase	TIGR00669	metabolism	Amino acid transport and metabolism	00VJ9	Aspartate-ammonia ligase	471855.Shel_24030	0	0.000178919	0	7.50976e-05	0	0	0	0.000115717	9.55623e-05	0.00010896
group	1243	2	518	566	90.46	90.46	A0A134DGD7_9MICO;A0A2K9DL17_9MICO	Bacteria	Actinobacteria	Actinobacteria	Micrococcales	Microbacteriaceae	Microbacterium	Microbacterium hominis	Bacteria	Actinobacteria	Actinobacteria	Micrococcales	Microbacteriaceae	Microbacterium	Microbacterium hominis	unclassified	unclassified	unclassified	unclassified	metabolism	Inorganic ion transport and metabolism	00EX0	)-transporter	134676.ACPL_4749	0	5.29487e-05	4.05711e-05	0	3.73295e-05	4.94548e-05	4.12374e-05	3.42449e-05	5.65607e-05	0
group	1250	1	-	-	-	-	A0A136Q6R7_9FIRM	Bacteria	Firmicutes	Clostridia	Clostridiales	Christensenellaceae	Christensenella	Christensenella minuta	Bacteria	Firmicutes	Clostridia	Clostridiales	Christensenellaceae	Christensenella	Christensenella minuta	unclassified	unclassified	unclassified	unclassified	metabolism	Energy production and conversion	05KY8	Rubrerythrin	445973.CLOBAR_01622	0.000513164	0	0.00038272	0.00055906	0.000117381	0.000155508	0.000648343	0.000646086	0	0.00030418
group	1251	1	-	-	-	-	A0A136WCX4_9FIRM	Bacteria	Firmicutes	Clostridia	Clostridiales	Lachnospiraceae	Anaerotignum	Anaerotignum neopropionicum	Bacteria	Firmicutes	Clostridia	Clostridiales	Lachnospiraceae	Anaerotignum	Anaerotignum neopropionicum	unclassified	unclassified	unclassified	unclassified	metabolism	Nucleotide transport and metabolism	COG0138	bifunctional purine biosynthesis protein PURH	457412.RSAG_01852	9.37762e-05	7.60633e-05	0	0	5.36257e-05	0	0	9.83888e-05	0	9.26438e-05
group	1252	1	-	-	-	-	A0A136WDC9_9FIRM	Bacteria	Firmicutes	Clostridia	Clostridiales	Lachnospiraceae	Anaerotignum	Anaerotignum neopropionicum	Bacteria	Firmicutes	Clostridia	Clostridiales	Lachnospiraceae	Anaerotignum	Anaerotignum neopropionicum	Energy metabolism	Glycolysis/gluconeogenesis	glyceraldehyde-3-phosphate dehydrogenase, type I	TIGR01534	metabolism	Carbohydrate transport and metabolism	0EP6Z	Glyceraldehyde-3-phosphate dehydrogenase, type I	720554.Clocl_1152	0	8.94595e-05	6.85469e-05	7.50976e-05	6.30702e-05	8.35564e-05	6.96727e-05	0.000115717	0	5.44801e-05
group	1257	1	-	-	-	-	A0A137SV01_9FIRM	Bacteria	Firmicutes	Clostridia	Clostridiales	unclassified	unclassified	Clostridiales bacterium KA00134	Bacteria	Firmicutes	Clostridia	Clostridiales	unclassified	unclassified	Clostridiales bacterium KA00134	Transcription	DNA-dependent RNA polymerase	DNA-directed RNA polymerase, beta'' subunit	TIGR02388	information storage and processing	Transcription	05D27	DNA-dependent RNA polymerase catalyzes the transcription of DNA into RNA using the four ribonucleoside triphosphates as substrates (By similarity)	575609.HMPREF0629_00641	0	2.50996e-05	1.92322e-05	4.21402e-05	1.76956e-05	2.34434e-05	1.9548e-05	0	0	1.52855e-05
group	1261	1	-	-	-	-	A0A139JXA0_BACUN	Bacteria	various	various	various	various	various	various	Bacteria	various	various	various	various	various	various	Protein synthesis	Ribosomal proteins: synthesis and modification	ribosomal protein uL11	TIGR01632	information storage and processing	Translation, ribosomal structure and biogenesis	08UIK	This protein binds directly to 23S ribosomal RNA (By similarity)	585543.HMPREF0969_01284	0.000125673	0	0	0	0.000287463	0.000190418	0.000158778	0.000131854	0.000217778	0.000124155
group	1266	4	172	173	98.27	99.42	A0A139L5A1_BACOV;A0A1G6GBM1_BACOV;A0A1Y4PDZ7_BACOV;A0A3A9H8B2_BACOV	Bacteria	Bacteroidetes	Bacteroidia	Bacteroidales	Bacteroidaceae	Bacteroides	various	Bacteria	Bacteroidetes	Bacteroidia	Bacteroidales	Bacteroidaceae	Bacteroides	various	unclassified	unclassified	unclassified	unclassified	information storage and processing	Translation, ribosomal structure and biogenesis	COG0244	50s ribosomal protein L10	various	0.000320357	0	0.000265471	0.00043626	0.00048852	0.0004854	0.000404746	0.000336114	0.000555145	0.000316488
group	1267	12	710	729	95.75	99.86	A0A139LB08_9BACE;A0A1C6L803_9BACE;A0A1M6GA81_9BACE;A0A3E4IHG7_9BACE;A0A3E4L0T7_9BACE;A0A3E5BIK7_9BACE;B3C8J9_9BACE;E2NL21_9BACE;I9Q7G0_9BACE;K9E5M9_9BACE;R5M4C2_9BACE;R7DU81_9BACE	Bacteria	Bacteroidetes	Bacteroidia	Bacteroidales	Bacteroidaceae	Bacteroides	various	Bacteria	Bacteroidetes	Bacteroidia	Bacteroidales	Bacteroidaceae	Bacteroides	various	unclassified	unclassified	unclassified	unclassified	metabolism	Amino acid transport and metabolism	09AST	glutamine synthetase	585543.HMPREF0969_03121	5.06829e-05	4.11097e-05	3.14996e-05	3.45099e-05	8.69486e-05	0	0	0	0	0
group	1279	1	-	-	-	-	A0A140DSM2_9FIRM	Bacteria	Firmicutes	Erysipelotrichia	Erysipelotrichales	Erysipelotrichaceae	Faecalibaculum	Faecalibaculum rodentium	Bacteria	Firmicutes	Erysipelotrichia	Erysipelotrichales	Erysipelotrichaceae	Faecalibaculum	Faecalibaculum rodentium	Transcription	DNA-dependent RNA polymerase	DNA-directed RNA polymerase, beta'' subunit	TIGR02388	information storage and processing	Transcription	05D27	DNA-dependent RNA polymerase catalyzes the transcription of DNA into RNA using the four ribonucleoside triphosphates as substrates (By similarity)	518637.EUBIFOR_00955	0	2.31599e-05	1.77459e-05	1.94418e-05	1.63281e-05	2.16317e-05	1.80374e-05	0	0	1.41042e-05
group	1291	1	-	-	-	-	A0A143X2S4_9FIRM	Bacteria	Firmicutes	Clostridia	Clostridiales	unclassified	unclassified	Clostridiales bacterium CHKCI006	Bacteria	Firmicutes	Clostridia	Clostridiales	unclassified	unclassified	Clostridiales bacterium CHKCI006	Protein synthesis	Ribosomal proteins: synthesis and modification	ribosomal protein uS7	TIGR01029	information storage and processing	Translation, ribosomal structure and biogenesis	08UHY	One of the primary rRNA binding proteins, it binds directly to 16S rRNA where it nucleates assembly of the head domain of the 30S subunit. Is located at the subunit interface close to the decoding center, probably blocks exit of the E-site tRNA (By similarity)	702450.CUW_0272	0.000236845	0	0.0002944	0	0.000270878	0	0.000299235	0	0	0.000116992
group	1292	1	-	-	-	-	A0A143X4B4_9FIRM	Bacteria	Firmicutes	Clostridia	Clostridiales	unclassified	unclassified	Clostridiales bacterium CHKCI006	Bacteria	Firmicutes	Clostridia	Clostridiales	unclassified	unclassified	Clostridiales bacterium CHKCI006	unclassified	unclassified	unclassified	unclassified	metabolism	Energy production and conversion	0ERT5	Rubrerythrin	476272.RUMHYD_01632	0.000102633	0	0.000127573	0.000139765	0.000117381	0	0.000259337	0.000107681	0	0.000101393
group	1296	1	-	-	-	-	A0A143XF66_9BACT	Bacteria	Bacteroidetes	Bacteroidia	Bacteroidales	Rikenellaceae	Alistipes	Alistipes sp. CHKCI003	Bacteria	Bacteroidetes	Bacteroidia	Bacteroidales	Rikenellaceae	Alistipes	Alistipes sp. CHKCI003	unclassified	unclassified	unclassified	unclassified	metabolism	Amino acid transport and metabolism	09CBW	Dehydrogenase	445970.ALIPUT_00383	0.000165933	0.00035891	0	0	0.000126518	8.38066e-05	0	0.000174095	0	0.000109286
group	1298	1	-	-	-	-	A0A143XG24_9BACT	Bacteria	Bacteroidetes	Bacteroidia	Bacteroidales	Rikenellaceae	Alistipes	Alistipes sp. CHKCI003	Bacteria	Bacteroidetes	Bacteroidia	Bacteroidales	Rikenellaceae	Alistipes	Alistipes sp. CHKCI003	Energy metabolism	Glycolysis/gluconeogenesis	glyceraldehyde-3-phosphate dehydrogenase, type I	TIGR01534	metabolism	Carbohydrate transport and metabolism	COG0057	glyceraldehyde3phosphate dehydrogenase	908612.HMPREF9720_0020	5.48187e-05	0	0	7.46519e-05	6.26959e-05	0	0.000138518	0.00011503	0	5.41568e-05
group	1303	1	-	-	-	-	A0A143XIC3_9FIRM	Bacteria	Firmicutes	Clostridia	Clostridiales	unclassified	unclassified	Clostridiales bacterium CHKCI001	Bacteria	Firmicutes	Clostridia	Clostridiales	unclassified	unclassified	Clostridiales bacterium CHKCI001	unclassified	unclassified	unclassified	unclassified	metabolism	Carbohydrate transport and metabolism	0NET5	L-fucose isomerase	411470.RUMGNA_00833	3.73966e-05	6.06659e-05	4.64842e-05	5.09265e-05	4.27703e-05	5.66627e-05	0	3.9236e-05	0	3.6945e-05
group	1305	3	426	426	92.72	99.53	A0A143XJ96_9FIRM;A0A1Y4B5V1_9FIRM;A0A1Y4V262_9FIRM	Bacteria	Firmicutes	Clostridia	Clostridiales	Eubacteriaceae	various	various	Bacteria	Firmicutes	Clostridia	Clostridiales	Eubacteriaceae	various	various	unclassified	unclassified	unclassified	unclassified	metabolism	Carbohydrate transport and metabolism	COG1653	transporter activity	478749.BRYFOR_05659	8.6732e-05	0.000140699	5.39043e-05	5.90556e-05	9.91949e-05	0	0.000109579	0.000136497	0	8.56846e-05
group	1313	1	-	-	-	-	A0A143XL39_9BACT	Bacteria	Bacteroidetes	Bacteroidia	Bacteroidales	Rikenellaceae	Alistipes	Alistipes sp. CHKCI003	Bacteria	Bacteroidetes	Bacteroidia	Bacteroidales	Rikenellaceae	Alistipes	Alistipes sp. CHKCI003	Protein synthesis	Ribosomal proteins: synthesis and modification	ribosomal protein uL14	TIGR01067	information storage and processing	Translation, ribosomal structure and biogenesis	09ECR	Binds to 23S rRNA. Forms part of two intersubunit bridges in the 70S ribosome (By similarity)	908612.HMPREF9720_2530	0.000305354	0	0.000379557	0	0	0.000462668	0	0.000160187	0	0.000150833
group	1316	1	-	-	-	-	A0A143XM81_9FIRM	Bacteria	Firmicutes	Clostridia	Clostridiales	unclassified	unclassified	Clostridiales bacterium CHKCI001	Bacteria	Firmicutes	Clostridia	Clostridiales	unclassified	unclassified	Clostridiales bacterium CHKCI001	Transcription	DNA-dependent RNA polymerase	DNA-directed RNA polymerase, beta'' subunit	TIGR02388	information storage and processing	Transcription	05D27	DNA-dependent RNA polymerase catalyzes the transcription of DNA into RNA using the four ribonucleoside triphosphates as substrates (By similarity)	610130.Closa_3784	0	2.42271e-05	1.85636e-05	2.03377e-05	1.70804e-05	2.26285e-05	3.7737e-05	0	0	1.47541e-05
group	1318	1	-	-	-	-	A0A143XMR3_9BACT	Bacteria	Bacteroidetes	Bacteroidia	Bacteroidales	Rikenellaceae	Alistipes	Alistipes sp. CHKCI003	Bacteria	Bacteroidetes	Bacteroidia	Bacteroidales	Rikenellaceae	Alistipes	Alistipes sp. CHKCI003	Unknown function	General	small GTP-binding protein domain	TIGR00231	information storage and processing	Translation, ribosomal structure and biogenesis	05CEJ	Catalyzes the GTP-dependent ribosomal translocation step during translation elongation. During this step, the ribosome changes from the pre-translocational (PRE) to the post- translocational (POST) state as the newly formed A-site-bound peptidyl-tRNA and P-site-bound deacylated tRNA move to the P and E sites, respectively. Catalyzes the coordinated movement of the two tRNA molecules, the mRNA and…	908612.HMPREF9720_2542	0	0	3.26182e-05	3.57353e-05	3.00121e-05	3.97605e-05	3.31539e-05	2.75321e-05	0	0
group	1321	3	126	132	90.91	95.45	A0A143XNS7_9BACT;A0A1Q6ES88_9BACT;A0A1Y4AUP1_9BACT	Bacteria	Bacteroidetes	Bacteroidia	Bacteroidales	various	various	various	Bacteria	Bacteroidetes	Bacteroidia	Bacteroidales	various	various	various	unclassified	unclassified	unclassified	unclassified	information storage and processing	Translation, ribosomal structure and biogenesis	09EF3	One of the primary rRNA binding proteins, it binds directly to 16S rRNA central domain where it helps coordinate assembly of the platform of the 30S subunit (By similarity)	various	0.000139954	0.000227037	0.000347927	0.000381177	0.000160064	0.000424112	0.000353642	0.000293676	0.000485051	0.000414792
group	1322	9	330	330	94.85	99.7	A0A143XNX1_9BACT;A0A1H4C7Z6_9BACT;A0A1Y3QUZ5_9BACT;A0A1Y3VBC4_9BACT;A0A1Y3X0W2_9BACT;A0A358R7L5_9BACT;A0A373HXH7_9BACT;A0A373ZXL5_9BACT;I3YM44_ALIFI	Bacteria	Bacteroidetes	Bacteroidia	Bacteroidales	Rikenellaceae	Alistipes	various	Bacteria	various	various	various	various	various	various	Transcription	DNA-dependent RNA polymerase	DNA-directed RNA polymerase, alpha subunit	TIGR02027	information storage and processing	Transcription	05CTF	DNA-dependent RNA polymerase catalyzes the transcription of DNA into RNA using the four ribonucleoside triphosphates as substrates (By similarity)	various	0.000167945	0.000272445	6.95855e-05	0.000228706	0.000256103	0.000169645	0.000212185	0.000234941	0.000291031	0.000221222
group	1323	2	295	303	88.45	88.45	A0A143XPC8_9BACT;A0A1Y4ABA5_9BACT	Bacteria	Bacteroidetes	Bacteroidia	Bacteroidales	Rikenellaceae	Alistipes	various	Bacteria	Bacteroidetes	Bacteroidia	Bacteroidales	Rikenellaceae	Alistipes	various	Protein synthesis	Ribosomal proteins: synthesis and modification	ribosomal protein uS2	TIGR01011	information storage and processing	Translation, ribosomal structure and biogenesis	COG0052	30S ribosomal protein S2	various	0.00012194	0	0	8.30287e-05	6.97311e-05	0	0	6.3969e-05	0	0.000120468
group	1325	15	411	411	90.75	99.76	A0A143XPG0_9BACT;A0A174AU36_9BACT;A0A1H4CYZ9_9BACT;A0A1Y3R1A3_9BACT;A0A1Y3VJG7_9BACT;A0A1Y3WWV5_9BACT;A0A1Y4AB65_9BACT;A0A1Y4U9U3_9BACT;A0A358M1E0_9BACT;A0A359G603_9BACT;A0A373HRI9_9BACT;A0A373ZT52_9BACT;I3YQ92_ALIFI;R6VN68_9BACT;R6Z6D3_9BACT	Bacteria	Bacteroidetes	Bacteroidia	Bacteroidales	Rikenellaceae	Alistipes	various	Bacteria	Bacteroidetes	Bacteroidia	Bacteroidales	Rikenellaceae	various	various	unclassified	unclassified	unclassified	unclassified	metabolism	Carbohydrate transport and metabolism	099Q3	phosphohexokinase	various	0	7.29171e-05	5.58716e-05	6.12109e-05	5.14076e-05	0	0	0.000141479	0	0
group	1326	1	-	-	-	-	A0A143XPG1_9BACT	Bacteria	Bacteroidetes	Bacteroidia	Bacteroidales	Rikenellaceae	Alistipes	Alistipes sp. CHKCI003	Bacteria	Bacteroidetes	Bacteroidia	Bacteroidales	Rikenellaceae	Alistipes	Alistipes sp. CHKCI003	Protein synthesis	Ribosomal proteins: synthesis and modification	ribosomal protein bL12	TIGR00855	information storage and processing	Translation, ribosomal structure and biogenesis	09FCU	Seems to be the binding site for several of the factors involved in protein synthesis and appears to be essential for accurate translation (By similarity)	445970.ALIPUT_01308	0.000147791	0	0.000183706	0	0.000338056	0.000223931	0.000186723	0.000310121	0.000256107	0.00043802
group	1328	1	-	-	-	-	A0A143XQH1_9FIRM	Bacteria	Firmicutes	Clostridia	Clostridiales	unclassified	unclassified	Clostridiales bacterium CHKCI001	Bacteria	Firmicutes	Clostridia	Clostridiales	unclassified	unclassified	Clostridiales bacterium CHKCI001	unclassified	unclassified	unclassified	unclassified	metabolism	Energy production and conversion	05KY8	Rubrerythrin	717962.CC1_32070	0.000205266	0.000499482	0.000255147	0.00027953	0.000234761	0.000311015	0.000259337	0.000215362	0.000355704	0.000202787
group	1331	1	-	-	-	-	A0A143XS31_9BACT	Bacteria	Bacteroidetes	Bacteroidia	Bacteroidales	Rikenellaceae	Alistipes	Alistipes sp. CHKCI003	Bacteria	Bacteroidetes	Bacteroidia	Bacteroidales	Rikenellaceae	Alistipes	Alistipes sp. CHKCI003	Energy metabolism	Glycolysis/gluconeogenesis	phosphopyruvate hydratase	TIGR01060	metabolism	Carbohydrate transport and metabolism	099YR	Catalyzes the reversible conversion of 2- phosphoglycerate into phosphoenolpyruvate. It is essential for the degradation of carbohydrates via glycolysis (By similarity)	445970.ALIPUT_00880	8.53299e-05	0	5.30328e-05	0.000174303	4.87956e-05	0.000193936	5.39038e-05	0.000179054	0	0.000168599
group	1335	2	103	103	98.06	98.06	A0A143XTQ3_9BACT;A0A1Y4ASL0_9BACT	Bacteria	Bacteroidetes	Bacteroidia	Bacteroidales	Rikenellaceae	Alistipes	various	Bacteria	Bacteroidetes	Bacteroidia	Bacteroidales	Rikenellaceae	Alistipes	various	Protein synthesis	Ribosomal proteins: synthesis and modification	ribosomal protein bL21	TIGR00061	information storage and processing	Translation, ribosomal structure and biogenesis	05KK9	This protein binds to 23S rRNA in the presence of protein L20 (By similarity)	908612.HMPREF9720_1759	0.000358717	0.000290961	0.000222944	0	0.000410262	0.000271761	0.000226605	0.000376361	0	0.000354385
group	1337	1	-	-	-	-	A0A143XTW1_9BACT	Bacteria	Bacteroidetes	Bacteroidia	Bacteroidales	Rikenellaceae	Alistipes	Alistipes sp. CHKCI003	Bacteria	Bacteroidetes	Bacteroidia	Bacteroidales	Rikenellaceae	Alistipes	Alistipes sp. CHKCI003	unclassified	unclassified	unclassified	unclassified	cellular processes and signaling	Cell wall/membrane/envelope biogenesis	09G29	outer membrane chaperone skp (omph)	585502.HMPREF0645_1899	9.57198e-05	0	0.00011898	0	0	0	0.000120934	0.000100428	0.000331745	0
group	1342	1	-	-	-	-	A0A143XVF9_9BACT	Bacteria	Bacteroidetes	Bacteroidia	Bacteroidales	Rikenellaceae	Alistipes	Alistipes sp. CHKCI003	Bacteria	Bacteroidetes	Bacteroidia	Bacteroidales	Rikenellaceae	Alistipes	Alistipes sp. CHKCI003	Protein synthesis	Ribosomal proteins: synthesis and modification	ribosomal protein bL9	TIGR00158	information storage and processing	Translation, ribosomal structure and biogenesis	09EBK	Binds to the 23S rRNA (By similarity)	908612.HMPREF9720_2953	0.000126534	0.000205267	0.000314565	0	0.000434147	0.000575166	0	0.000398272	0	0.000375017
group	1345	1	-	-	-	-	A0A143XWG8_9BACT	Bacteria	Bacteroidetes	Bacteroidia	Bacteroidales	Rikenellaceae	Alistipes	Alistipes sp. CHKCI003	Bacteria	Bacteroidetes	Bacteroidia	Bacteroidales	Rikenellaceae	Alistipes	Alistipes sp. CHKCI003	Protein synthesis	Ribosomal proteins: synthesis and modification	ribosomal protein bS18	TIGR00165	information storage and processing	Translation, ribosomal structure and biogenesis	057ID	Binds as a heterodimer with protein S6 to the central domain of the 16S rRNA, where it helps stabilize the platform of the 30S subunit (By similarity)	445970.ALIPUT_02379	0	0	0.000246916	0.000270513	0.000227188	0.000601965	0.000501943	0.000208415	0	0.000392491
group	1346	1	-	-	-	-	A0A143XWS6_9FIRM	Bacteria	Firmicutes	Clostridia	Clostridiales	unclassified	unclassified	Clostridiales bacterium CHKCI001	Bacteria	Firmicutes	Clostridia	Clostridiales	unclassified	unclassified	Clostridiales bacterium CHKCI001	Energy metabolism	ATP-proton motive force interconversion	ATP synthase F1, beta subunit	TIGR01039	metabolism	Energy production and conversion	COG0055	Produces ATP from ADP in the presence of a proton gradient across the membrane. The catalytic sites are hosted primarily by the beta subunits (By similarity)	511680.BUTYVIB_00544	8.01471e-05	0.000130017	0.000149435	0	9.16638e-05	0.000182157	0.00010126	8.40893e-05	0	7.91793e-05
group	1347	1	-	-	-	-	A0A143XX77_9BACT	Bacteria	Bacteroidetes	Bacteroidia	Bacteroidales	Rikenellaceae	Alistipes	Alistipes sp. CHKCI003	Bacteria	Bacteroidetes	Bacteroidia	Bacteroidales	Rikenellaceae	Alistipes	Alistipes sp. CHKCI003	Cellular processes	Other	reactive intermediate/imine deaminase	TIGR00004	information storage and processing	Translation, ribosomal structure and biogenesis	COG0251	Endoribonuclease LPSP	717959.AL1_22100	0.000148983	0	0.000185187	0.000202885	0	0	0.000188229	0	0	0.000147184
group	1349	1	-	-	-	-	A0A143XXM1_9FIRM	Bacteria	Firmicutes	Clostridia	Clostridiales	unclassified	unclassified	Clostridiales bacterium CHKCI001	Bacteria	Firmicutes	Clostridia	Clostridiales	unclassified	unclassified	Clostridiales bacterium CHKCI001	unclassified	unclassified	unclassified	unclassified	metabolism	Energy production and conversion	0ENZ8	Electron transfer flavoprotein	411490.ANACAC_00252	0.000213161	0	0.00026496	0	0.000406317	0.000322978	8.97706e-05	7.45484e-05	0	0.000140391
group	1351	1	-	-	-	-	A0A143XXS8_9FIRM	Bacteria	Firmicutes	Clostridia	Clostridiales	unclassified	unclassified	Clostridiales bacterium CHKCI001	Bacteria	Firmicutes	Clostridia	Clostridiales	unclassified	unclassified	Clostridiales bacterium CHKCI001	Energy metabolism	Other	pyruvate, phosphate dikinase	TIGR01828	metabolism	Carbohydrate transport and metabolism	08HRN	Catalyzes the phosphorylation of pyruvate to phosphoenolpyruvate (By similarity)	657323.CK1_19040	2.11372e-05	0	2.62737e-05	0	0	0	2.67052e-05	2.21769e-05	0	2.0882e-05
group	1354	1	-	-	-	-	A0A143XZ25_9FIRM	Bacteria	Firmicutes	Clostridia	Clostridiales	unclassified	unclassified	Clostridiales bacterium CHKCI001	Bacteria	Firmicutes	Clostridia	Clostridiales	unclassified	unclassified	Clostridiales bacterium CHKCI001	Transcription	DNA-dependent RNA polymerase	DNA-directed RNA polymerase, alpha subunit	TIGR02027	information storage and processing	Transcription	0NDG7	DNA-dependent RNA polymerase catalyzes the transcription of DNA into RNA using the four ribonucleoside triphosphates as substrates (By similarity)	610130.Closa_3738	5.7912e-05	9.39465e-05	7.1985e-05	7.88642e-05	6.62336e-05	8.77473e-05	0.000146334	6.07605e-05	0.000100355	5.72126e-05
group	1360	3	879	879	97.04	99.89	A0A143Y0H6_9FIRM;A0A1Y4B127_9FIRM;A0A1Y4V2Y5_9FIRM	Bacteria	Firmicutes	Clostridia	Clostridiales	Eubacteriaceae	various	various	Bacteria	Firmicutes	Clostridia	Clostridiales	Eubacteriaceae	various	various	Protein fate	Protein and peptide secretion and trafficking	preprotein translocase, SecA subunit	TIGR00963	cellular processes and signaling	Intracellular trafficking, secretion, and vesicular transport	COG0653	Part of the Sec protein translocase complex. Interacts with the SecYEG preprotein conducting channel. Has a central role in coupling the hydrolysis of ATP to the transfer of proteins into and across the cell membrane, serving	411469.EUBHAL_01766	0	0	2.61242e-05	0	2.4037e-05	3.18446e-05	2.65533e-05	2.20507e-05	0	0
group	1362	1	-	-	-	-	A0A143Y0X3_9FIRM	Bacteria	Firmicutes	Clostridia	Clostridiales	unclassified	unclassified	Clostridiales bacterium CHKCI001	Bacteria	Firmicutes	Clostridia	Clostridiales	unclassified	unclassified	Clostridiales bacterium CHKCI001	Protein synthesis	Ribosomal proteins: synthesis and modification	ribosomal protein uS3	TIGR01009	information storage and processing	Translation, ribosomal structure and biogenesis	0ENVZ	Binds the lower part of the 30S subunit head. Binds mRNA in the 70S ribosome, positioning it for translation (By similarity)	457421.CBFG_05897	0	0	0	0	9.69198e-05	0.000128401	0.000107066	8.8911e-05	0	8.37194e-05
group	1363	1	-	-	-	-	A0A143Y0Y5_9FIRM	Bacteria	Firmicutes	Clostridia	Clostridiales	Eubacteriaceae	various	various	Bacteria	Firmicutes	Clostridia	Clostridiales	Eubacteriaceae	various	various	unclassified	unclassified	unclassified	unclassified	metabolism	Lipid transport and metabolism	COG1960	acyl-CoA dehydrogenase	445972.ANACOL_01114	2.9047e-05	4.7121e-05	3.61057e-05	0	3.32209e-05	4.40116e-05	3.66987e-05	3.04758e-05	0	2.86963e-05
group	1364	21	130	134	88.97	99.26	A0A143Y114_9FIRM;A0A1C6A4D2_9CLOT;A0A1C6II42_9FIRM;A0A1I0P6H3_9FIRM;A0A1Y4RP26_9FIRM;A0A2K2TMF2_9CLOT;A0A373BZI2_9CLOT;A0A373LEB8_9FIRM;A0A395YKT4_9CLOT;A0A3A9GPM5_9FIRM;D9QZN4_CLOSW;R5JVS2_9CLOT;R5NLZ7_9FIRM;R5Z646_9FIRM;R6KH98_9CLOT;R6RSH9_9CLOT;R7IWV7_9FIRM;R7N872_9FIRM;R7R499_9FIRM;R9J9L8_9FIRM;R9L288_9FIRM	Bacteria	various	various	various	various	various	various	Bacteria	various	various	various	various	various	various	Protein synthesis	Ribosomal proteins: synthesis and modification	ribosomal protein uS11	TIGR03632	information storage and processing	Translation, ribosomal structure and biogenesis	08UHH	Located on the platform of the 30S subunit, it bridges several disparate RNA helices of the 16S rRNA. Forms part of the Shine-Dalgarno cleft in the 70S ribosome (By similarity)	various	0.000137865	0.000447298	0.000171367	0	0.000157675	0.000208891	0.000174182	0	0	0
group	1365	1	-	-	-	-	A0A143Y160_9FIRM	Bacteria	Firmicutes	Clostridia	Clostridiales	unclassified	unclassified	Clostridiales bacterium CHKCI001	Bacteria	Firmicutes	Clostridia	Clostridiales	unclassified	unclassified	Clostridiales bacterium CHKCI001	unclassified	unclassified	unclassified	unclassified	information storage and processing	Translation, ribosomal structure and biogenesis	0ESEJ	One of the primary rRNA binding proteins, it binds directly to 16S rRNA central domain where it helps coordinate assembly of the platform of the 30S subunit (By similarity)	537007.BLAHAN_06367	0.000138902	0.00022533	0.000172656	0.000189155	0.000158861	0.000210462	0.000175491	0.000145734	0.000240702	0.000137224
group	1367	1	-	-	-	-	A0A143Y2R7_9FIRM	Bacteria	Firmicutes	Clostridia	Clostridiales	unclassified	unclassified	Clostridiales bacterium CHKCI001	Bacteria	Firmicutes	Clostridia	Clostridiales	unclassified	unclassified	Clostridiales bacterium CHKCI001	unclassified	unclassified	unclassified	unclassified	metabolism	Carbohydrate transport and metabolism	05DIX	extracellular solute-binding protein family 1	411471.SUBVAR_07180	4.03361e-05	6.54344e-05	0	5.49294e-05	0	0	5.09615e-05	0	0	3.9849e-05
group	1374	1	-	-	-	-	A0A143ZRH3_9FIRM	Bacteria	Firmicutes	Clostridia	Clostridiales	Eubacteriaceae	unclassified	Eubacteriaceae bacterium CHKCI005	Bacteria	Firmicutes	Clostridia	Clostridiales	various	various	various	Protein synthesis	Ribosomal proteins: synthesis and modification	ribosomal protein uS4	TIGR01017	information storage and processing	Translation, ribosomal structure and biogenesis	05G6W	One of the primary rRNA binding proteins, it binds directly to 16S rRNA where it nucleates assembly of the body of the 30S subunit (By similarity)	411467.BACCAP_02904	0.000184739	0	0.000229632	0.000251577	0.000211285	0.000139957	0.000116702	0	0.000160067	9.12541e-05
group	1385	3	146	146	97.26	98.63	A0A150YBF0_9FIRM;A0A1Y3W4F9_9FIRM;A0A3E3K2P0_9FIRM	Bacteria	Firmicutes	Clostridia	Clostridiales	various	various	various	Bacteria	Firmicutes	Clostridia	Clostridiales	various	various	various	Protein synthesis	Ribosomal proteins: synthesis and modification	ribosomal protein uL15	TIGR01071	information storage and processing	Translation, ribosomal structure and biogenesis	0ET41	Binds to the 23S rRNA (By similarity)	various	0.000126534	0.000205267	0.000157282	0.000344626	0.000289432	0.000191722	0.000159865	0.000132757	0	0.000250011
group	1392	1	-	-	-	-	A0A151AVJ4_9CLOT	Bacteria	Firmicutes	Clostridia	Clostridiales	Clostridiaceae	Clostridium	Clostridium tepidiprofundi	Bacteria	Firmicutes	Clostridia	Clostridiales	Clostridiaceae	Clostridium	Clostridium tepidiprofundi	unclassified	unclassified	unclassified	unclassified	metabolism	Amino acid transport and metabolism	0F7DV	Dehydrogenase	536227.CcarbDRAFT_5169	6.097e-05	9.89074e-05	0	8.30287e-05	6.97311e-05	9.23808e-05	7.70309e-05	6.3969e-05	0	6.02338e-05
group	1393	1	-	-	-	-	A0A151B5J7_9CLOT	Bacteria	Firmicutes	Clostridia	Clostridiales	Clostridiaceae	Clostridium	Clostridium tepidiprofundi	Bacteria	Firmicutes	Clostridia	Clostridiales	Clostridiaceae	Clostridium	Clostridium tepidiprofundi	Protein synthesis	Ribosomal proteins: synthesis and modification	ribosomal protein uL18	TIGR00060	information storage and processing	Translation, ribosomal structure and biogenesis	COG0256	This is one of the proteins that binds and probably mediates the attachment of the 5S RNA into the large ribosomal subunit, where it forms part of the central protuberance (By similarity)	929506.CbC4_0244	0.000307899	0	0.00038272	0	0	0	0.000389006	0.000161522	0.000266778	0.00030418
group	1400	1	-	-	-	-	A0A161L8C0_9BACT	Bacteria	Bacteroidetes	Bacteroidia	Bacteroidales	Paludibacteraceae	Paludibacter	Paludibacter jiangxiensis	Bacteria	Bacteroidetes	Bacteroidia	Bacteroidales	Paludibacteraceae	Paludibacter	Paludibacter jiangxiensis	Transcription	DNA-dependent RNA polymerase	DNA-directed RNA polymerase, beta subunit	TIGR02013	information storage and processing	Transcription	055EE	DNA-dependent RNA polymerase catalyzes the transcription of DNA into RNA using the four ribonucleoside triphosphates as substrates (By similarity)	694427.Palpr_1725	1.45464e-05	0	1.80813e-05	0	1.66366e-05	0	1.83782e-05	1.52619e-05	0	0
group	1411	1	-	-	-	-	A0A162NBM3_9CLOT	Bacteria	Firmicutes	Clostridia	Clostridiales	Clostridiaceae	Clostridium	Clostridium ljungdahlii	Bacteria	Firmicutes	Clostridia	Clostridiales	Clostridiaceae	Clostridium	Clostridium ljungdahlii	Amino acid biosynthesis	Glutamate family	glutamate synthase (NADPH), homotetrameric	TIGR01316	metabolism	Amino acid transport and metabolism	05BZ8	glutamate synthase	526218.Sterm_0793	4.75519e-05	7.71401e-05	2.95537e-05	3.2378e-05	0	0	0	4.98908e-05	0	0
group	1412	1	-	-	-	-	A0A162RPB9_9CLOT	Bacteria	Firmicutes	Clostridia	Clostridiales	Clostridiaceae	Clostridium	Clostridium magnum	Bacteria	Firmicutes	Clostridia	Clostridiales	Clostridiaceae	Clostridium	Clostridium magnum	Cell envelope	Biosynthesis and degradation of surface polysaccharides and lipopolysaccharides	GDP-mannose 4,6-dehydratase	TIGR01472	cellular processes and signaling	Cell wall/membrane/envelope biogenesis	1AMPI	GDP-mannose 4,6-dehydratase	158190.SpiGrapes_1659	5.04752e-05	0.000245647	0	0	5.77282e-05	7.64792e-05	0.000127543	5.29579e-05	0	0
group	1416	1	-	-	-	-	A0A162U1Z5_9CLOT	Bacteria	Firmicutes	Clostridia	Clostridiales	Clostridiaceae	Clostridium	Clostridium magnum	Bacteria	Firmicutes	Clostridia	Clostridiales	Clostridiaceae	Clostridium	Clostridium magnum	unclassified	unclassified	unclassified	unclassified	metabolism	Energy production and conversion	0EQFX	CO dehydrogenase acetyl-CoA synthase delta subunit	536227.CLCAR_0177	4.10531e-05	6.65977e-05	5.10294e-05	0	0	6.22031e-05	5.18674e-05	4.30724e-05	0	0
group	1422	5	757	777	94.85	99.87	A0A166TC77_9CLOT;A0A1A6AJ14_9CLOT;A0A3M0S437_9CLOT;D8GTT7_CLOLD;U5RWR1_9CLOT	Bacteria	Firmicutes	Clostridia	Clostridiales	Clostridiaceae	Clostridium	various	Bacteria	Firmicutes	Clostridia	Clostridiales	Clostridiaceae	Clostridium	various	Amino acid biosynthesis	Glutamate family	glutamate synthase (NADPH), homotetrameric	TIGR01316	metabolism	Amino acid transport and metabolism	05BZ8	glutamate synthase	526218.Sterm_0793	2.3776e-05	3.85701e-05	2.95537e-05	3.2378e-05	2.71924e-05	3.6025e-05	3.00391e-05	2.49454e-05	0	2.34888e-05
group	1429	3	143	709	6.46	99.72	A0A170T4C1_9SYNE;A0A2R7MNG3_9MICO;A0A2T7WL68_MICTE	Bacteria	various	various	various	various	various	various	Bacteria	various	various	various	various	various	various	unclassified	unclassified	various	various	various	various	various	various	various	0	0	0	3.54833e-05	2.98004e-05	0	3.29201e-05	2.73379e-05	4.51529e-05	2.57416e-05
group	1436	21	169	181	54.14	99.45	A0A173QT74_9FIRM;A0A1C5LH31_9CLOT;A0A1C5Q6K7_9CLOT;A0A1C6AF51_9CLOT;A0A1C6DLZ4_9FIRM;A0A1M6KAS4_9FIRM;A0A1Y4RE53_9FIRM;A0A1Y4SDV6_9FIRM;A0A1Y4UQL8_9FIRM;A0A255IH95_9FIRM;A0A2T3FKX8_9FIRM;A0A395YLL6_9CLOT;A0A396KQX8_9CLOT;A0A3A6KGK7_9FIRM;A6BI47_9FIRM;B6FYQ8_9FIRM;N1ZJ34_9CLOT;R5FWH2_9CLOT;R6RNJ5_9CLOT;R7B3W1_9CLOT;R7B916_9CLOT	Bacteria	Firmicutes	Clostridia	Clostridiales	various	various	various	Bacteria	Firmicutes	Clostridia	Clostridiales	various	various	various	Purines, pyrimidines, nucleosides, and nucleotides	Salvage of nucleosides and nucleotides	hypoxanthine phosphoribosyltransferase	TIGR01203	metabolism	Nucleotide transport and metabolism	0NI2B	Hypoxanthine phosphoribosyltransferase	various	0.000102066	0	0.000126869	0.000138993	0.000116732	0.000154649	0	0.000107086	0	0.000100833
group	1437	2	360	360	99.72	99.72	A0A173QY95_9FIRM;D4KV90_9FIRM	Bacteria	Firmicutes	Clostridia	Clostridiales	Lachnospiraceae	Roseburia	various	Bacteria	Firmicutes	Clostridia	Clostridiales	Lachnospiraceae	Roseburia	various	Amino acid biosynthesis	Serine family	phosphoserine transaminase	TIGR01364	metabolism	Amino acid transport and metabolism	COG1932	Catalyzes the reversible conversion of 3- phosphohydroxypyruvate to phosphoserine and of 3-hydroxy-2-oxo-4- phosphonooxybutanoate to phosphohydroxythreonine (By similarity)	511680.BUTYVIB_01623	0.000102633	8.32471e-05	6.37867e-05	0	5.86903e-05	0.000155508	6.48343e-05	5.38405e-05	0	5.06967e-05
group	1440	3	334	336	92.26	99.7	A0A173R2W4_9FIRM;A0A1Q6NB70_9FIRM;A0A1Q6UNF7_9FIRM	Bacteria	Firmicutes	Clostridia	Clostridiales	various	various	various	Bacteria	Firmicutes	Clostridia	Clostridiales	various	various	various	unclassified	unclassified	unclassified	unclassified	metabolism	Carbohydrate transport and metabolism	0XPC7	Periplasmic binding protein LacI transcriptional regulator	411461.DORFOR_01286	0.000109964	8.91933e-05	0	0	6.28825e-05	8.33077e-05	0	0.000115373	0	0
group	1444	1	-	-	-	-	A0A173RAA9_9FIRM	Bacteria	Firmicutes	Clostridia	Clostridiales	Lachnospiraceae	Blautia	various	Bacteria	Firmicutes	Clostridia	Clostridiales	Lachnospiraceae	Blautia	various	Biosynthesis of cofactors, prosthetic groups, and carriers	Other	FeS cluster assembly scaffold protein NifU	TIGR03419	metabolism	Energy production and conversion	0NJAM	SUF system FeS assembly protein, NifU family	476272.RUMHYD_01716	0.000125673	0	0.000156212	0	0.000143731	0.000190418	0	0.000263709	0.000217778	0.000124155
group	1449	1	-	-	-	-	A0A173RHV1_EUBRA	Bacteria	Firmicutes	Clostridia	Clostridiales	Eubacteriaceae	Eubacterium	Eubacterium ramulus	Bacteria	Firmicutes	Clostridia	Clostridiales	Eubacteriaceae	Eubacterium	Eubacterium ramulus	Protein fate	Protein folding and stabilization	chaperone protein DnaK	TIGR02350	cellular processes and signaling	Posttranslational modification, protein turnover, chaperones	0ENQB	Acts as a chaperone (By similarity)	1042156.CXIVA_21660	0.000236466	9.59006e-05	7.34823e-05	0	0.000371862	0.000313504	0.000224067	9.30364e-05	5.12214e-05	0.000175208
group	1451	7	1524	1532	98.96	99.93	A0A173RN74_9FIRM;A0A1Q6SEK9_9FIRM;A0A349QM83_9FIRM;C7GGB3_9FIRM;D4KNA2_9FIRM;D4KZR2_9FIRM;R6BEP7_9FIRM	Bacteria	Firmicutes	Clostridia	Clostridiales	Lachnospiraceae	Roseburia	various	Bacteria	Firmicutes	Clostridia	Clostridiales	Lachnospiraceae	Roseburia	various	unclassified	unclassified	unclassified	unclassified	metabolism	Amino acid transport and metabolism	0NDJ7	Glutamate synthase	657318.EUR_18430	0	1.9562e-05	1.4989e-05	3.28429e-05	0	1.82711e-05	0	1.26518e-05	0	0
group	1477	4	494	494	99.6	99.8	A0A173U513_9FIRM;A0A350RNC6_9FIRM;C7GDQ7_9FIRM;D4KJV3_9FIRM	Bacteria	Firmicutes	Clostridia	Clostridiales	Lachnospiraceae	various	various	Bacteria	Firmicutes	Clostridia	Clostridiales	Lachnospiraceae	Roseburia	various	unclassified	unclassified	unclassified	unclassified	metabolism	Carbohydrate transport and metabolism	0NET5	L-fucose isomerase	718255.RO1_27280	3.73966e-05	6.06659e-05	4.64842e-05	5.09265e-05	4.27703e-05	5.66627e-05	0	3.9236e-05	0	0
group	1487	6	311	311	94.21	99.68	A0A173UXX0_9FIRM;A0A349QRA3_9FIRM;A0A395VA94_9FIRM;A0A3D4Y3K9_9FIRM;C7GBS4_9FIRM;R6BF35_9FIRM	Bacteria	Firmicutes	Clostridia	Clostridiales	Lachnospiraceae	Roseburia	various	Bacteria	Firmicutes	Clostridia	Clostridiales	Lachnospiraceae	Roseburia	various	Protein synthesis	Translation factors	translation elongation factor Ts	TIGR00116	information storage and processing	Translation, ribosomal structure and biogenesis	0NDYP	Associates with the EF-Tu.GDP complex and induces the exchange of GDP to GTP. It remains bound to the aminoacyl-tRNA.EF- Tu.GTP complex up to the GTP hydrolysis stage on the ribosome (By similarity)	various	0	9.63632e-05	0	8.08929e-05	0	0	0	0.000124647	0.000102937	5.86843e-05
group	1488	3	561	573	96.51	99.13	A0A173VAP8_9FIRM;C7GE47_9FIRM;D4KJM7_9FIRM	Bacteria	Firmicutes	Clostridia	Clostridiales	Lachnospiraceae	Roseburia	various	Bacteria	Firmicutes	Clostridia	Clostridiales	Lachnospiraceae	Roseburia	various	unclassified	unclassified	unclassified	unclassified	metabolism	Carbohydrate transport and metabolism	0ZS3T	extracellular solute-binding protein family 1	718255.RO1_26330	9.67221e-05	0.000104604	0.000120226	8.78104e-05	7.3747e-05	9.77012e-05	0.000122201	0.00010148	0	0.000127405
group	1490	9	494	494	98.38	99.8	A0A173VP19_9FIRM;A0A175A0W1_9FIRM;A0A373I153_9FIRM;A0A373QPH6_9FIRM;A0A373SXL2_9FIRM;A0A373T0Y9_9FIRM;A0A374A6S9_9FIRM;A0A374G688_9FIRM;A0A374LHF6_9FIRM	Bacteria	Firmicutes	Clostridia	Clostridiales	various	various	various	Bacteria	Firmicutes	Clostridia	Clostridiales	various	various	various	unclassified	unclassified	unclassified	unclassified	metabolism	Carbohydrate transport and metabolism	0NET5	L-fucose isomerase	657313.RTO_31780	7.47932e-05	6.06659e-05	9.29685e-05	0.000101853	4.27703e-05	0.000113325	9.44953e-05	7.8472e-05	6.48044e-05	3.6945e-05
group	1495	4	160	178	89.89	99.44	A0A173VZG8_9FIRM;A0A174HZM3_9FIRM;A0A1C6GD99_9FIRM;D4L058_9FIRM	Bacteria	Firmicutes	Clostridia	Clostridiales	various	various	various	Bacteria	Firmicutes	Clostridia	Clostridiales	various	various	various	unclassified	unclassified	unclassified	unclassified	poorly characterized	Function unknown	0EWCG	NA	511680.BUTYVIB_01328	0.000103786	0.000168365	0.000129007	0	0	0	0	0.000108891	0	0.000102533
group	1510	2	189	189	99.47	99.47	A0A173X1J8_9CLOT;A0A374P7J2_9CLOT	Bacteria	Firmicutes	Clostridia	Clostridiales	Clostridiaceae	Hungatella	various	Bacteria	Firmicutes	Clostridia	Clostridiales	Clostridiaceae	Hungatella	various	unclassified	unclassified	unclassified	unclassified	metabolism	Secondary metabolites biosynthesis, transport and catabolism	0NHJN	Involved in 1,2-propanediol (1,2-PD) degradation by catalyzing the conversion of propanoyl-CoA to propanoyl-phosphate (By similarity)	610130.Closa_1893	9.77456e-05	0	0.000121498	0	0.000111791	0	0	0.000102553	0	9.65652e-05
group	1511	5	76	76	72.37	96.05	A0A173X265_9CLOT;A0A174KIK7_9CLOT;A0A371ATK0_9FIRM;N2A051_9FIRM;R6LF71_9FIRM	Bacteria	Firmicutes	Clostridia	Clostridiales	various	various	various	Bacteria	Firmicutes	Clostridia	Clostridiales	various	various	various	Fatty acid and phospholipid metabolism	Biosynthesis	acyl carrier protein	TIGR00517	metabolism	Lipid transport and metabolism	05VNB	Carrier of the growing fatty acid chain in fatty acid biosynthesis (By similarity)	various	0.000243078	0.000394328	0.000302148	0.000331022	0	0	0.00030711	0.000255034	0.000421229	0.000240142
group	1513	3	323	323	96.59	98.45	A0A173XMP1_9BACT;A0A1Y3QVR7_9BACT;I3YR67_ALIFI	Bacteria	Bacteroidetes	Bacteroidia	Bacteroidales	various	various	various	Bacteria	Bacteroidetes	Bacteroidia	Bacteroidales	various	various	various	unclassified	unclassified	unclassified	unclassified	poorly characterized	Function unknown	05DI5	UPF0365 protein	709991.Odosp_3519	0.00011439	0	7.10935e-05	7.78876e-05	6.54133e-05	0	0.000144522	0.000240032	0	0.000226016
group	1530	1	-	-	-	-	A0A173ZJU1_9FIRM	Bacteria	Firmicutes	Clostridia	Clostridiales	Lachnospiraceae	Roseburia	Roseburia inulinivorans	Bacteria	Firmicutes	Clostridia	Clostridiales	Lachnospiraceae	Roseburia	Roseburia inulinivorans	unclassified	unclassified	unclassified	unclassified	cellular processes and signaling	Cell motility	0EQIK	Flagellin	622312.ROSEINA2194_01473	0.000278501	0.000150598	0	0	0.000530867	0.000632971	0.000586441	0.0001461	0.000160871	0.000275138
group	1539	2	122	122	99.18	99.18	A0A174ABD0_9CLOT;A0A174TRY6_9CLOT	Bacteria	Firmicutes	Clostridia	Clostridiales	Clostridiaceae	various	various	Bacteria	Firmicutes	Clostridia	Clostridiales	Clostridiaceae	various	various	Protein synthesis	Ribosomal proteins: synthesis and modification	ribosomal protein uL14	TIGR01067	information storage and processing	Translation, ribosomal structure and biogenesis	0NI2N	Binds to 23S rRNA. Forms part of two intersubunit bridges in the 70S ribosome (By similarity)	various	0.000302851	0.000245647	0.000188223	0	0.000346369	0.000458875	0.000191314	0.000158874	0	0.000448791
group	1542	4	98	183	45.9	99.45	A0A174AH40_9FIRM;A0A374JYI4_9FIRM;A0A396PFC7_9FIRM;A0A3A5ZU56_9FIRM	Bacteria	Firmicutes	Clostridia	Clostridiales	Lachnospiraceae	Coprococcus	various	Bacteria	Firmicutes	Clostridia	Clostridiales	Lachnospiraceae	Coprococcus	various	unclassified	unclassified	unclassified	unclassified	unclassified	unclassified	unclassified	unclassified	unclassified	0.00010095	0.000327529	0.000250964	0.000137474	0	0	0.000127543	0.000211832	0	0
group	1547	3	193	193	98.96	99.48	A0A174B221_9BACT;A0A1Y3R137_9BACT;A0A373HR45_9BACT	Bacteria	Bacteroidetes	Bacteroidia	Bacteroidales	Rikenellaceae	Alistipes	various	Bacteria	Bacteroidetes	Bacteroidia	Bacteroidales	Rikenellaceae	Alistipes	various	unclassified	unclassified	unclassified	unclassified	cellular processes and signaling	Cell wall/membrane/envelope biogenesis	09G29	outer membrane chaperone skp (omph)	563008.HMPREF0665_00084	9.57198e-05	0	0.00011898	0	0	0	0	0.000200856	0.000497617	0.000189128
group	1550	3	272	272	98.16	99.26	A0A174B7G7_9FIRM;A0A227LVK1_9FIRM;G5FBJ6_9CLOT	Bacteria	Firmicutes	Clostridia	Clostridiales	various	various	various	Bacteria	Firmicutes	Clostridia	Clostridiales	various	various	various	unclassified	unclassified	unclassified	unclassified	cellular processes and signaling	Cell motility	0EQIK	Flagellin	245014.CK3_11350	0.000339594	0.0005509	0.000253271	0.000462457	0.000388392	0.000205819	0.000429051	0.000498817	0.000823874	0.00046969
group	1554	1	-	-	-	-	A0A174BD92_9FIRM	Bacteria	Firmicutes	Clostridia	Clostridiales	Lachnospiraceae	Roseburia	Roseburia hominis	Bacteria	Firmicutes	Clostridia	Clostridiales	Lachnospiraceae	Roseburia	Roseburia hominis	Protein synthesis	Ribosomal proteins: synthesis and modification	ribosomal protein uL6	TIGR03654	information storage and processing	Translation, ribosomal structure and biogenesis	08R5J	This protein binds to the 23S rRNA, and is important in its secondary structure. It is located near the subunit interface in the base of the L7 L12 stalk, and near the tRNA binding site of the peptidyltransferase center (By similarity)	585394.RHOM_14535	0.000206412	0	0	0.000140546	0.000118036	0.000312753	0.000130393	0.000108283	0	0.00010196
group	1555	2	623	623	99.84	99.84	A0A174BDY2_9CLOT;A0A374P6B6_9CLOT	Bacteria	Firmicutes	Clostridia	Clostridiales	Clostridiaceae	Hungatella	Hungatella hathewayi	Bacteria	Firmicutes	Clostridia	Clostridiales	Clostridiaceae	Hungatella	Hungatella hathewayi	Protein fate	Protein folding and stabilization	chaperone protein DnaK	TIGR02350	cellular processes and signaling	Posttranslational modification, protein turnover, chaperones	0ENQB	Acts as a chaperone (By similarity)	411902.CLOBOL_02016	0.000177919	0.000240521	0.000110577	4.03815e-05	0.000101742	0.00022465	3.74644e-05	9.33351e-05	5.13858e-05	5.85901e-05
group	1556	1	-	-	-	-	A0A174BGZ6_9FIRM	Bacteria	Firmicutes	Clostridia	Clostridiales	Lachnospiraceae	Roseburia	Roseburia hominis	Bacteria	Firmicutes	Clostridia	Clostridiales	Lachnospiraceae	Roseburia	Roseburia hominis	Protein synthesis	Ribosomal proteins: synthesis and modification	ribosomal protein bL17	TIGR00059	information storage and processing	Translation, ribosomal structure and biogenesis	0ET92	50S ribosomal protein L17	585394.RHOM_14450	0.000207572	0.00033673	0.000129007	0.000282671	0.000118699	0.000157255	0	0	0	0.000512664
group	1558	1	-	-	-	-	A0A174BMB6_9BACE	Bacteria	Bacteroidetes	Bacteroidia	Bacteroidales	Bacteroidaceae	Bacteroides	various	Bacteria	Bacteroidetes	Bacteroidia	Bacteroidales	Bacteroidaceae	Bacteroides	various	Protein synthesis	Ribosomal proteins: synthesis and modification	ribosomal protein uS2	TIGR01011	information storage and processing	Translation, ribosomal structure and biogenesis	COG0052	30S ribosomal protein S2	272559.BF3785	0.000132906	0.000107802	0.000165203	0.000180991	0.000228005	0	8.39581e-05	6.97216e-05	0.000460624	6.56505e-05
group	1569	3	337	337	99.41	99.7	A0A174DLU4_ANAHA;E5VKY3_9FIRM;L1Q8Q0_ANAHA	Bacteria	Firmicutes	various	various	various	various	various	Bacteria	Firmicutes	various	various	various	various	various	Energy metabolism	Glycolysis/gluconeogenesis	glyceraldehyde-3-phosphate dehydrogenase, type I	TIGR01534	metabolism	Carbohydrate transport and metabolism	0EP6Z	Glyceraldehyde-3-phosphate dehydrogenase, type I	245018.CL2_29530	5.48187e-05	0.000177857	0	0	0.000125392	8.30605e-05	6.92592e-05	5.75151e-05	0	5.41568e-05
group	1570	1	-	-	-	-	A0A174DLW0_9FIRM	Bacteria	Firmicutes	Clostridia	Clostridiales	various	various	various	Bacteria	Firmicutes	Clostridia	Clostridiales	various	various	various	unclassified	unclassified	unclassified	unclassified	information storage and processing	Translation, ribosomal structure and biogenesis	08VZM	50s ribosomal protein L10	556261.HMPREF0240_00267	0.000190453	0	0	0	0.00021782	0.000144286	0.000240622	9.99103e-05	0	0.000188153
group	1572	3	96	96	96.88	97.92	A0A174DPC1_9BACT;A0A1Y4ATH8_9BACT;A0A355IEB1_9BACT	Bacteria	Bacteroidetes	Bacteroidia	Bacteroidales	Rikenellaceae	Alistipes	various	Bacteria	Bacteroidetes	Bacteroidia	Bacteroidales	Rikenellaceae	Alistipes	various	unclassified	unclassified	unclassified	unclassified	information storage and processing	Translation, ribosomal structure and biogenesis	COG0089	One of the early assembly proteins it binds 23S rRNA. One of the proteins that surrounds the polypeptide exit tunnel on the outside of the ribosome. Forms the main docking site for trigger factor binding to the ribosome (By similarity)	717959.AL1_17810	0	0	0.0007176	0	0.000220089	0.000583154	0	0.000201902	0	0.000190113
group	1574	2	1419	1419	99.86	99.86	A0A174E2Q1_9BACT;A0A1Y3QZN6_9BACT	Bacteria	Bacteroidetes	Bacteroidia	Bacteroidales	Rikenellaceae	Alistipes	various	Bacteria	Bacteroidetes	Bacteroidia	Bacteroidales	Rikenellaceae	Alistipes	various	Transcription	DNA-dependent RNA polymerase	DNA-directed RNA polymerase, beta'' subunit	TIGR02388	information storage and processing	Transcription	05D27	DNA-dependent RNA polymerase catalyzes the transcription of DNA into RNA using the four ribonucleoside triphosphates as substrates (By similarity)	742767.HMPREF9456_00578	5.20759e-05	0	3.23653e-05	0	4.46692e-05	0.000118357	1.64484e-05	9.56153e-05	0	0
group	1581	5	454	468	95.09	99.79	A0A174EWQ0_9CLOT;A0A174PZ76_9CLOT;A0A2V3YBW0_9CLOT;D3ARM0_9CLOT;R5T7T0_9CLOT	Bacteria	Firmicutes	Clostridia	Clostridiales	Clostridiaceae	various	various	Bacteria	Firmicutes	Clostridia	Clostridiales	Clostridiaceae	various	various	unclassified	unclassified	unclassified	unclassified	metabolism	Carbohydrate transport and metabolism	0NF9R	extracellular solute-binding protein, family 1	585394.RHOM_04135	3.94742e-05	6.40362e-05	4.90667e-05	5.37557e-05	4.51464e-05	5.98107e-05	4.98725e-05	4.14158e-05	6.84046e-05	3.89975e-05
group	1583	4	1183	1183	99.49	99.92	A0A174F451_9FIRM;A0A373GZY4_9FIRM;A0A373S1H4_9FIRM;A0A396PRQ5_9FIRM	Bacteria	Firmicutes	Clostridia	Clostridiales	Lachnospiraceae	various	various	Bacteria	Firmicutes	Clostridia	Clostridiales	Lachnospiraceae	various	various	unclassified	unclassified	pyruvate:ferredoxin (flavodoxin) oxidoreductase	TIGR02176	metabolism	Energy production and conversion	0NDB2	Oxidoreductase required for the transfer of electrons from pyruvate to flavodoxin (By similarity)	537007.BLAHAN_05024	6.24646e-05	0.000101332	3.8822e-05	4.2532e-05	3.57202e-05	2.36614e-05	1.97298e-05	1.63843e-05	0	1.54276e-05
group	1587	1	-	-	-	-	A0A174FXX5_CLOSY	Bacteria	Firmicutes	Clostridia	Clostridiales	Lachnospiraceae	Lachnoclostridium	Clostridium symbiosum	Bacteria	Firmicutes	Clostridia	Clostridiales	Lachnospiraceae	Lachnoclostridium	[Clostridium] symbiosum	unclassified	unclassified	unclassified	unclassified	poorly characterized	Function unknown	0P0AG	NA	742740.HMPREF9474_02028	0	0	0	0.000237337	0	0	0.000220192	0.000182855	0.000604026	0.000172178
group	1592	4	520	520	99.62	99.81	A0A174GEF7_9BACT;A0A1Y3QSD6_9BACT;A0A373HRK6_9BACT;R6YBW1_9BACT	Bacteria	Bacteroidetes	Bacteroidia	Bacteroidales	Rikenellaceae	Alistipes	various	Bacteria	Bacteroidetes	Bacteroidia	Bacteroidales	Rikenellaceae	Alistipes	various	unclassified	unclassified	unclassified	unclassified	metabolism	Lipid transport and metabolism	COG4799	carboxylase	411477.PARMER_02986	0.000142107	0	0	4.83802e-05	0.000121895	5.38296e-05	8.97706e-05	0.000149097	0	3.50977e-05
group	1593	1	-	-	-	-	A0A174GEZ8_CLOSY	Bacteria	Firmicutes	Clostridia	Clostridiales	various	various	various	Bacteria	Firmicutes	Clostridia	Clostridiales	various	various	various	unclassified	unclassified	unclassified	unclassified	information storage and processing	Translation, ribosomal structure and biogenesis	0ESEA	30S ribosomal protein S9	742740.HMPREF9474_00385	0.000142107	0	0	0	0.000162527	0.000215318	0.000179541	0.000149097	0	0.000140391
group	1602	3	315	315	99.05	99.68	A0A174HWK0_CLOSY;E7GGS0_CLOSY;G5FDJ8_9CLOT	Bacteria	Firmicutes	Clostridia	Clostridiales	various	various	various	Bacteria	Firmicutes	Clostridia	Clostridiales	various	various	various	unclassified	unclassified	unclassified	unclassified	metabolism	Amino acid transport and metabolism	0F7DV	Dehydrogenase	742740.HMPREF9474_00113	0.000175942	0.000380558	0.000145798	0	0	0	7.40963e-05	6.1532e-05	0	0
group	1607	1	-	-	-	-	A0A174IK43_9FIRM	Bacteria	Firmicutes	Clostridia	Clostridiales	various	various	various	Bacteria	Firmicutes	Clostridia	Clostridiales	various	various	various	unclassified	unclassified	pyruvate:ferredoxin (flavodoxin) oxidoreductase	TIGR02176	metabolism	Energy production and conversion	0NDB2	Oxidoreductase required for the transfer of electrons from pyruvate to flavodoxin (By similarity)	556261.HMPREF0240_00894	1.56559e-05	2.53974e-05	1.94604e-05	0	1.79055e-05	2.37215e-05	1.978e-05	1.64259e-05	0	0
group	1610	1	-	-	-	-	A0A174JFN9_9FIRM	Bacteria	Firmicutes	Clostridia	Clostridiales	various	various	various	Bacteria	Firmicutes	Clostridia	Clostridiales	various	various	various	unclassified	unclassified	unclassified	unclassified	metabolism	Energy production and conversion	0EPUZ	Inherit from firmNOG: NifU-related domain containing protein	478749.BRYFOR_09947	0.000160643	0	9.98401e-05	0	9.18631e-05	0.000243403	0	0.000168544	0	7.93514e-05
group	1616	21	339	341	87.98	99.71	A0A174KAW4_BACUN;A0A1Q6GPV1_9BACE;A0A1Y4JK76_9BACE;A0A355ZA60_9PORP;A0A374UWA2_9BACE;A0A374V8D0_9BACE;A0A380YLF8_9BACE;A0A3A5XZJ0_9BACE;A0A3A5YKS3_9BACE;A0A3A6KYW2_9BACE;A0A3E4URP9_BACSE;A0A3E5AYB5_9BACE;A0A3N2L1G1_9BACT;A0A3N2LET8_9BACT;A0A3N2NKL5_9BACT;E5X1W4_9BACE;F3PQH9_9BACE;I9Q8F7_9BACE;K9EN86_9BACE;R5MEZ1_9BACE;R6B568_9BACE	Bacteria	Bacteroidetes	Bacteroidia	Bacteroidales	various	various	various	Bacteria	Bacteroidetes	Bacteroidia	Bacteroidales	various	various	various	unclassified	unclassified	unclassified	unclassified	metabolism	Carbohydrate transport and metabolism	COG0524	pfkb domain protein	various	5.41757e-05	8.78855e-05	6.73408e-05	7.37762e-05	0	8.20862e-05	0	5.68404e-05	0	5.35215e-05
group	1618	2	348	351	99.15	99.15	A0A174KCY0_9FIRM;C0B8J7_9FIRM	Bacteria	Firmicutes	Clostridia	Clostridiales	Lachnospiraceae	Coprococcus	various	Bacteria	Firmicutes	Clostridia	Clostridiales	Lachnospiraceae	Coprococcus	various	unclassified	unclassified	unclassified	unclassified	metabolism	Energy production and conversion	0ENQ3	Electron transfer flavoprotein	470146.COPCOM_01471	0.000105264	8.53816e-05	0	0	6.01952e-05	0	0.000132993	5.52211e-05	9.12062e-05	0
group	1622	1	-	-	-	-	A0A174KZS6_CLOSY	Bacteria	Firmicutes	Clostridia	Clostridiales	Lachnospiraceae	Lachnoclostridium	Clostridium symbiosum	Bacteria	Firmicutes	Clostridia	Clostridiales	Lachnospiraceae	Lachnoclostridium	[Clostridium] symbiosum	unclassified	unclassified	unclassified	unclassified	metabolism	Energy production and conversion	0ENQ3	Electron transfer flavoprotein	742740.HMPREF9474_03400	0.000105565	0.000256877	6.56092e-05	0.000143758	6.03672e-05	0.000239926	0.00020006	0.000110758	0.000182934	0.000156436
group	1624	2	384	384	99.74	99.74	A0A174L2H7_CLOSY;G5FCG3_9CLOT	Bacteria	Firmicutes	Clostridia	Clostridiales	various	various	various	Bacteria	Firmicutes	Clostridia	Clostridiales	various	various	various	unclassified	unclassified	unclassified	unclassified	metabolism	Lipid transport and metabolism	COG1960	acyl-CoA dehydrogenase	658086.HMPREF0994_05388	0.000240546	0.000468265	0.0001794	0.000327574	0.000275111	0.000291577	0.000243129	0.000201902	0.000250104	9.50564e-05
group	1632	3	200	200	99	99.5	A0A174M011_9FIRM;A0A174XTS2_9FIRM;A0A1C7FJK4_9FIRM	Bacteria	Firmicutes	Clostridia	Clostridiales	various	various	various	Bacteria	Firmicutes	Clostridia	Clostridiales	various	various	various	Protein synthesis	Ribosomal proteins: synthesis and modification	ribosomal protein uS4	TIGR01017	information storage and processing	Translation, ribosomal structure and biogenesis	05G6W	One of the primary rRNA binding proteins, it binds directly to 16S rRNA where it nucleates assembly of the body of the 30S subunit (By similarity)	411467.BACCAP_02904	0.000277109	0	0.000114816	0.000251577	0.000316928	0	0.000116702	0	0	0
group	1643	1	-	-	-	-	A0A174N9L7_9FIRM	Bacteria	Firmicutes	Clostridia	Clostridiales	Lachnospiraceae	Fusicatenibacter	Fusicatenibacter saccharivorans	Bacteria	Firmicutes	Clostridia	Clostridiales	Lachnospiraceae	Fusicatenibacter	Fusicatenibacter saccharivorans	unclassified	unclassified	unclassified	unclassified	information storage and processing	Translation, ribosomal structure and biogenesis	08VZM	50s ribosomal protein L10	476272.RUMHYD_01573	0.000109313	0	0.000271754	0.000148862	0.000125021	0.00016563	0.000138109	0.00011469	0.000378857	0.000107993
group	1644	5	386	387	96.12	99.74	A0A174NAY7_9FIRM;A0A174Q3Q9_9FIRM;A0A1Y3RND0_9FIRM;A0A1Y4BPV5_9FIRM;A0A1Y4UP36_9FIRM	Bacteria	Firmicutes	Clostridia	Clostridiales	various	various	various	Bacteria	Firmicutes	Clostridia	Clostridiales	various	various	various	unclassified	unclassified	unclassified	unclassified	metabolism	Lipid transport and metabolism	COG1960	acyl-CoA dehydrogenase	various	4.77362e-05	7.74391e-05	5.93365e-05	6.50069e-05	5.45956e-05	7.23292e-05	6.0311e-05	5.00842e-05	8.27219e-05	4.71598e-05
group	1645	1	-	-	-	-	A0A174NEN3_9FIRM	Bacteria	Firmicutes	Clostridia	Clostridiales	Lachnospiraceae	Fusicatenibacter	Fusicatenibacter saccharivorans	Bacteria	Firmicutes	Clostridia	Clostridiales	Lachnospiraceae	Fusicatenibacter	Fusicatenibacter saccharivorans	Protein synthesis	Ribosomal proteins: synthesis and modification	ribosomal protein bL12	TIGR00855	information storage and processing	Translation, ribosomal structure and biogenesis	0EU68	Seems to be the binding site for several of the factors involved in protein synthesis and appears to be essential for accurate translation (By similarity)	537007.BLAHAN_06058	0.000297966	0	0.000370374	0.000202885	0.000681565	0.000451474	0.000376457	0.000312622	0.000516345	0.000588736
group	1649	3	703	703	97.3	97.72	A0A174NUR4_9FIRM;R6K5Z2_9FIRM;R6KDV1_9FIRM	Bacteria	Firmicutes	Clostridia	Clostridiales	various	various	various	Bacteria	Firmicutes	Clostridia	Clostridiales	various	various	various	unclassified	unclassified	unclassified	unclassified	metabolism	Amino acid transport and metabolism	0P2GJ	glutamine synthetase	622312.ROSEINA2194_03478	2.62787e-05	4.26301e-05	3.26646e-05	3.57862e-05	0	0	3.32011e-05	0	0	0
group	1656	3	498	500	98.8	99.6	A0A174PLP4_9FIRM;A6BJW6_9FIRM;R7FZU3_9FIRM	Bacteria	Firmicutes	Clostridia	Clostridiales	Lachnospiraceae	Dorea	various	Bacteria	Firmicutes	Clostridia	Clostridiales	Lachnospiraceae	Dorea	various	Energy metabolism	Other	glycerol kinase	TIGR01311	metabolism	Energy production and conversion	0P5Y9	Key enzyme in the regulation of glycerol uptake and metabolism (By similarity)	585394.RHOM_01315	3.69478e-05	5.99379e-05	4.59264e-05	5.03154e-05	0	0	0	3.87652e-05	0	0
group	1661	5	308	322	94.1	99.38	A0A174QA13_9FIRM;A0A1Q6JCV6_9FIRM;A0A373S3P6_9FIRM;A0A374FUT6_9FIRM;A0A3D3RWA1_9FIRM	Bacteria	Firmicutes	Clostridia	Clostridiales	Lachnospiraceae	various	various	Bacteria	Firmicutes	Clostridia	Clostridiales	Lachnospiraceae	various	various	unclassified	unclassified	unclassified	unclassified	cellular processes and signaling	Posttranslational modification, protein turnover, chaperones	COG0330	Band 7 protein	various	5.73724e-05	9.30713e-05	7.13143e-05	0	6.56165e-05	8.69298e-05	7.24856e-05	0	0	5.66796e-05
group	1662	6	291	409	68.95	99.76	A0A174QBD8_9FIRM;A0A1C5LS63_9FIRM;A0A1C5U4T4_9FIRM;A0A1C6AJQ8_9FIRM;A0A1C6JMV8_9CLOT;A0A373NIK7_9FIRM	Bacteria	Firmicutes	Clostridia	Clostridiales	various	various	various	Bacteria	Firmicutes	Clostridia	Clostridiales	various	various	various	unclassified	unclassified	unclassified	unclassified	metabolism	Carbohydrate transport and metabolism	08JJN	extracellular solute-binding protein	478749.BRYFOR_05189	4.51685e-05	7.32737e-05	5.61448e-05	6.15102e-05	0.000103318	6.84386e-05	5.70669e-05	9.47804e-05	0	8.92461e-05
group	1663	2	564	564	99.82	99.82	A0A174QCN6_BACUN;A0A3A6L4J4_9BACE	Bacteria	Bacteroidetes	Bacteroidia	Bacteroidales	Bacteroidaceae	Bacteroides	various	Bacteria	Bacteroidetes	Bacteroidia	Bacteroidales	Bacteroidaceae	Bacteroides	various	unclassified	unclassified	unclassified	unclassified	poorly characterized	Function unknown	055DA	Tetratricopeptide repeat protein	585543.HMPREF0969_01841	0.000393062	0.000371955	0.000325719	0.000133817	0.000449543	0.000595562	0.000206918	3.43663e-05	0.000340568	0.000258877
group	1664	3	365	378	75.13	83.86	A0A174QDV8_9FIRM;A0A1C6BF50_9CLOT;A0A3E2B164_9FIRM	Bacteria	Firmicutes	various	various	various	various	various	Bacteria	Firmicutes	various	various	various	various	various	Cellular processes	Cell division	cell division protein FtsZ	TIGR00065	cellular processes and signaling	Cell cycle control, cell division, chromosome partitioning	COG0206	Essential cell division protein that forms a contractile ring structure (Z ring) at the future cell division site. The regulation of the ring assembly controls the timing and the location of cell division. One of the functions of the FtsZ ring is to recruit other cell division proteins to the septum to produce a new cell wall between the dividing cells. Binds GTP and shows GTPase activity (By sim…	various	4.88728e-05	7.92829e-05	6.07492e-05	6.65547e-05	5.58955e-05	7.40513e-05	0	5.12767e-05	0	4.82826e-05
group	1668	1	-	-	-	-	A0A174QU44_9FIRM	Bacteria	Firmicutes	Clostridia	Clostridiales	Ruminococcaceae	Flavonifractor	Flavonifractor plautii	Bacteria	Firmicutes	Clostridia	Clostridiales	Ruminococcaceae	Flavonifractor	Flavonifractor plautii	unclassified	unclassified	unclassified	unclassified	metabolism	Energy production and conversion	05KY8	Rubrerythrin	717962.CC1_32070	0.000102633	0	0.00038272	0.000139765	0.000352142	0.000311015	0.000129669	0.000215362	0.000533556	0.000101393
group	1669	1	-	-	-	-	A0A174QV37_9FIRM	Bacteria	Firmicutes	Clostridia	Clostridiales	various	various	various	Bacteria	Firmicutes	Clostridia	Clostridiales	various	various	various	Unknown function	General	small GTP-binding protein domain	TIGR00231	information storage and processing	Translation, ribosomal structure and biogenesis	0EP2K	This protein promotes the GTP-dependent binding of aminoacyl-tRNA to the A-site of ribosomes during protein biosynthesis (By similarity)	552398.HMPREF0866_01305	0.000370404	0.000751101	0.000517967	0.000567466	0.000317722	0.000491077	0.000526474	0.000388623	0.00040117	0.000228707
group	1675	1	-	-	-	-	A0A174RBW4_9FIRM	Bacteria	Firmicutes	Clostridia	Clostridiales	Lachnospiraceae	Blautia	Blautia obeum	Bacteria	Firmicutes	Clostridia	Clostridiales	Lachnospiraceae	Blautia	Blautia obeum	unclassified	unclassified	unclassified	unclassified	metabolism	Carbohydrate transport and metabolism	05DIX	extracellular solute-binding protein family 1	457412.RSAG_00709	0.00032625	0.00039694	0.000456223	0.000277679	0.000279848	0.000370747	0.000463716	0.00029951	0.000353349	0.000443177
group	1677	10	189	192	81.25	99.48	A0A174S4Z7_9FIRM;A0A1C5RRP7_9FIRM;A0A1I5TZR8_9FIRM;A0A1Y4MRR2_9FIRM;A0A352I6J2_9FIRM;A0A3E3IA25_9FIRM;B0PDP9_9FIRM;G4KT31_OSCVS;R6TFJ1_9FIRM;R9LY33_9FIRM	Bacteria	Firmicutes	Clostridia	Clostridiales	various	various	various	Bacteria	Firmicutes	Clostridia	Clostridiales	various	various	various	unclassified	unclassified	2-oxoacid:acceptor oxidoreductase, gamma subunit, pyruvate/2-ketoisovalerate family	TIGR02175	metabolism	Energy production and conversion	0NEHM	oxidoreductase gamma subunit	various	9.62183e-05	0.000156088	0.0001196	0.00013103	0	0	0.000243129	0.000100951	0.000166736	9.50564e-05
group	1678	3	397	397	98.99	99.5	A0A174S5J8_9FIRM;A0A1E3APV6_9FIRM;F7KKL4_9FIRM	Bacteria	Firmicutes	Clostridia	Clostridiales	Lachnospiraceae	various	various	Bacteria	Firmicutes	Clostridia	Clostridiales	Lachnospiraceae	various	various	Unknown function	General	small GTP-binding protein domain	TIGR00231	information storage and processing	Translation, ribosomal structure and biogenesis	0EP2K	This protein promotes the GTP-dependent binding of aminoacyl-tRNA to the A-site of ribosomes during protein biosynthesis (By similarity)	various	4.65338e-05	0	0	0	5.32204e-05	7.05073e-05	5.87918e-05	4.88226e-05	0	0
group	1679	1	-	-	-	-	A0A174S8C0_9FIRM	Bacteria	Firmicutes	Clostridia	Clostridiales	Lachnospiraceae	various	various	Bacteria	Firmicutes	Clostridia	Clostridiales	Lachnospiraceae	various	various	unclassified	unclassified	unclassified	unclassified	information storage and processing	Translation, ribosomal structure and biogenesis	05CW6	This is 1 of the proteins that binds and probably mediates the attachment of the 5S RNA into the large ribosomal subunit, where it forms part of the central protuberance. In the 70S ribosome it contacts protein S13 of the 30S subunit (bridge B1b), connecting the 2 subunits	658086.HMPREF0994_06366	0.000206412	0	0.000128286	0.000140546	0.000236073	0.000156377	0.000391179	0.000216565	0.000357691	0.00030588
group	1685	1	-	-	-	-	A0A174SVW6_9FIRM	Bacteria	Firmicutes	Clostridia	Clostridiales	Ruminococcaceae	Anaerotruncus	Anaerotruncus colihominis	Bacteria	Firmicutes	Clostridia	Clostridiales	Ruminococcaceae	Anaerotruncus	Anaerotruncus colihominis	Protein fate	Protein folding and stabilization	chaperonin GroL	TIGR02348	cellular processes and signaling	Posttranslational modification, protein turnover, chaperones	05CJ9	Prevents misfolding and promotes the refolding and proper assembly of unfolded polypeptides generated under stress conditions (By similarity)	213810.RUM_04940	0	0	4.23676e-05	4.64164e-05	3.89825e-05	0	4.30634e-05	0	0	3.36731e-05
group	1687	7	996	1055	94.12	99.91	A0A174SXC1_BACUN;A0A1Y3V096_BACUN;A0A396EXC5_BACUN;A0A3A5SQW2_9BACE;A0A3A5Y3Z5_9BACE;A0A3E5EFC6_BACUN;E5V5S7_9BACE	Bacteria	Bacteroidetes	Bacteroidia	Bacteroidales	Bacteroidaceae	Bacteroides	various	Bacteria	Bacteroidetes	Bacteroidia	Bacteroidales	Bacteroidaceae	Bacteroides	various	unclassified	unclassified	unclassified	unclassified	poorly characterized	Function unknown	057V9	NA	585543.HMPREF0969_01298	0.000105065	0.000113626	8.70643e-05	0	0.000140189	5.30643e-05	2.21236e-05	0	3.03444e-05	0
group	1688	1	-	-	-	-	A0A174SYG8_9FIRM	Bacteria	Firmicutes	Clostridia	Clostridiales	Ruminococcaceae	Flavonifractor	various	Bacteria	Firmicutes	Clostridia	Clostridiales	various	various	various	unclassified	unclassified	unclassified	unclassified	metabolism	Energy production and conversion	0P6M5	Produces ATP from ADP in the presence of a proton gradient across the membrane. The V-type alpha chain is a catalytic subunit (By similarity)	693746.OBV_22540	3.12587e-05	5.07089e-05	0	4.2568e-05	0	4.73628e-05	3.9493e-05	0	5.41681e-05	0
group	1690	3	131	131	95.42	98.47	A0A174TCK0_9BACT;A0A1Y4CXX3_9BACT;R7JL44_9BACT	Bacteria	Bacteroidetes	Bacteroidia	Bacteroidales	various	various	various	Bacteria	Bacteroidetes	Bacteroidia	Bacteroidales	various	various	various	unclassified	unclassified	unclassified	unclassified	information storage and processing	Translation, ribosomal structure and biogenesis	09EF3	One of the primary rRNA binding proteins, it binds directly to 16S rRNA central domain where it helps coordinate assembly of the platform of the 30S subunit (By similarity)	various	0.000141022	0.000228771	0.000175292	0.000192043	0.000161286	0.000213675	0.000178171	0.000147959	0.000244377	0.000139319
group	1694	1	-	-	-	-	A0A174TUH7_9CLOT	Bacteria	Firmicutes	Clostridia	Clostridiales	Clostridiaceae	various	various	Bacteria	Firmicutes	Clostridia	Clostridiales	Clostridiaceae	various	various	unclassified	unclassified	unclassified	unclassified	information storage and processing	Translation, ribosomal structure and biogenesis	COG0089	One of the early assembly proteins it binds 23S rRNA. One of the proteins that surrounds the polypeptide exit tunnel on the outside of the ribosome. Forms the main docking site for trigger factor binding to the ribosome (By similarity)	610130.Closa_3765	0.00037321	0.000605433	0.000463903	0.000508236	0.000213419	0.000565483	0.000235761	0	0.000323367	0.000368704
group	1696	2	1081	1103	95.1	95.1	A0A174TZW7_BACUN;A0A3A5WIR0_9BACE	Bacteria	Bacteroidetes	Bacteroidia	Bacteroidales	Bacteroidaceae	Bacteroides	various	Bacteria	Bacteroidetes	Bacteroidia	Bacteroidales	Bacteroidaceae	Bacteroides	various	unclassified	unclassified	unclassified	unclassified	poorly characterized	Function unknown	057V9	NA	585543.HMPREF0969_01321	0.000100493	8.15112e-05	0.000208189	0	0.000153244	0.000152265	6.34824e-05	3.51452e-05	0.00014512	0
group	1700	3	113	113	84.96	89.38	A0A174UXK0_9FIRM;A0A1Y4WGE0_9FIRM;F4XBQ0_9FIRM	Bacteria	Firmicutes	Clostridia	Clostridiales	Ruminococcaceae	various	various	Bacteria	Firmicutes	Clostridia	Clostridiales	various	various	various	Protein synthesis	Ribosomal proteins: synthesis and modification	ribosomal protein bL19	TIGR01024	information storage and processing	Translation, ribosomal structure and biogenesis	08YY1	This protein is located at the 30S-50S ribosomal subunit interface and may play a role in the structure and function of the aminoacyl-tRNA binding site (By similarity)	552398.HMPREF0866_00725	0.000163486	0	0.000203214	0.000222634	0	0	0.000206552	0.000171527	0	0.000161512
group	1701	5	445	445	97.98	99.78	A0A174V7G4_BACT4;A0A1H8AGK6_9BACE;A0A372UUA2_9BACE;C6IMJ7_BACT4;C9KV88_9BACE	Bacteria	Bacteroidetes	Bacteroidia	Bacteroidales	Bacteroidaceae	Bacteroides	various	Bacteria	Bacteroidetes	Bacteroidia	Bacteroidales	Bacteroidaceae	Bacteroides	various	unclassified	unclassified	unclassified	unclassified	metabolism	Amino acid transport and metabolism	COG0334	oxidoreductase activity, acting on the CH-NH2 group of donors, NAD or NADP as acceptor	706436.HMPREF9074_01948	8.30288e-05	6.73459e-05	0	5.65341e-05	0	0	0	8.71128e-05	0	4.10131e-05
group	1703	2	876	876	99.89	99.89	A0A174V8X3_9FIRM;A0A1C6KEH9_9CLOT	Bacteria	Firmicutes	Clostridia	Clostridiales	various	various	various	Bacteria	Firmicutes	Clostridia	Clostridiales	various	various	various	Energy metabolism	Other	pyruvate, phosphate dikinase	TIGR01828	metabolism	Carbohydrate transport and metabolism	08HRN	Catalyzes the phosphorylation of pyruvate to phosphoenolpyruvate (By similarity)	411461.DORFOR_02389	2.10889e-05	3.42111e-05	2.62137e-05	2.87188e-05	2.41193e-05	3.19536e-05	2.66442e-05	2.21262e-05	3.65449e-05	2.08343e-05
group	1704	1	-	-	-	-	A0A174V8X9_9FIRM	Bacteria	Firmicutes	Clostridia	Clostridiales	various	various	various	Bacteria	Firmicutes	Clostridia	Clostridiales	various	various	various	unclassified	unclassified	RNA polymerase sigma factor, sigma-70 family	TIGR02937	information storage and processing	Transcription	0ENZ0	Sigma factors are initiation factors that promote the attachment of RNA polymerase to specific initiation sites and are then released (By similarity)	657323.CK1_18340	4.92638e-05	0	0.00012247	6.70871e-05	5.63427e-05	7.46437e-05	6.22409e-05	5.16869e-05	8.5369e-05	4.86689e-05
group	1705	1	-	-	-	-	A0A174VCK1_9CLOT	Bacteria	Firmicutes	Clostridia	Clostridiales	Clostridiaceae	Clostridium	Clostridium paraputrificum	Bacteria	Firmicutes	Clostridia	Clostridiales	Clostridiaceae	Clostridium	Clostridium paraputrificum	unclassified	unclassified	unclassified	unclassified	metabolism	Energy production and conversion	0F6MD	Rubrerythrin	536233.CLO_0593	0.000201901	0	0.000125482	0	0.000115456	0	0.000127543	0	0.000349873	0
group	1709	1	-	-	-	-	A0A174VX38_9BACE	Bacteria	Bacteroidetes	Bacteroidia	Bacteroidales	Bacteroidaceae	Bacteroides	various	Bacteria	Bacteroidetes	Bacteroidia	Bacteroidales	Bacteroidaceae	Bacteroides	various	Protein synthesis	Translation factors	translation elongation factor Ts	TIGR00116	information storage and processing	Translation, ribosomal structure and biogenesis	09AI8	Associates with the EF-Tu.GDP complex and induces the exchange of GDP to GTP. It remains bound to the aminoacyl-tRNA.EF- Tu.GTP complex up to the GTP hydrolysis stage on the ribosome (By similarity)	411901.BACCAC_03408	0.000167945	9.0815e-05	6.95855e-05	0.000152471	6.40258e-05	8.48224e-05	0	5.87351e-05	9.70102e-05	5.53055e-05
group	1716	2	180	181	99.45	99.45	A0A174X006_9FIRM;A0A1C6LB66_9CLOT	Bacteria	Firmicutes	Clostridia	Clostridiales	various	various	various	Bacteria	Firmicutes	Clostridia	Clostridiales	various	various	various	unclassified	unclassified	unclassified	unclassified	metabolism	Energy production and conversion	05KY8	Rubrerythrin	476272.RUMHYD_03820	0.000306197	0.000331149	0.000253737	0.000277985	0.000350196	0.000463946	0.000386857	0.000321258	0.000530608	0.0003025
group	1721	3	4157	4158	97.69	99.93	A0A174X8W9_9FIRM;A0A1C6H5A6_9CLOT;A0A2U1BIV2_9FIRM	Bacteria	Firmicutes	Clostridia	Clostridiales	various	various	various	Bacteria	Firmicutes	Clostridia	Clostridiales	various	various	various	unclassified	unclassified	unclassified	unclassified	metabolism	Carbohydrate transport and metabolism	08PCS	s-layer domain protein	411467.BACCAP_00820	4.44298e-06	0	5.52266e-06	0	0	0	5.61336e-06	4.66152e-06	7.69922e-06	4.38933e-06
group	1728	2	170	170	99.41	99.41	A0A174XZ08_9FIRM;A0A1C6DGD2_9FIRM	Bacteria	Firmicutes	Clostridia	Clostridiales	various	various	various	Bacteria	Firmicutes	Clostridia	Clostridiales	various	various	various	unclassified	unclassified	unclassified	unclassified	information storage and processing	Translation, ribosomal structure and biogenesis	08VZM	50s ribosomal protein L10	657314.CK5_14690	0	0	0.000135078	0	0.000248571	0.000493966	0.000274592	0.000114015	0.000188314	0
group	1733	1	-	-	-	-	A0A174YU15_9FIRM	Bacteria	Firmicutes	Clostridia	Clostridiales	various	various	various	Bacteria	Firmicutes	Clostridia	Clostridiales	various	various	various	unclassified	unclassified	unclassified	unclassified	metabolism	Amino acid transport and metabolism	COG0334	oxidoreductase activity, acting on the CH-NH2 group of donors, NAD or NADP as acceptor	411489.CLOL250_02445	4.12364e-05	6.6895e-05	5.12572e-05	5.61555e-05	4.71619e-05	6.24808e-05	5.2099e-05	4.32647e-05	7.14584e-05	4.07385e-05
group	1738	8	227	227	92.07	99.56	A0A174Z581_9BACT;A0A1H4B046_9BACT;A0A1Q6EAI7_9BACT;A0A1Q6FAU8_9BACT;A0A373HV86_9BACT;A0A374AC10_9BACT;D4ILW7_9BACT;I3YL22_ALIFI	Bacteria	Bacteroidetes	Bacteroidia	Bacteroidales	Rikenellaceae	Alistipes	various	Bacteria	Bacteroidetes	Bacteroidia	Bacteroidales	Rikenellaceae	Alistipes	various	Transport and binding proteins	Cations and iron carrying compounds	TonB family C-terminal domain	TIGR01352	poorly characterized	Function unknown	09DP8	TonB family	various	8.13829e-05	0.000132022	0.00010116	0.000110827	9.30771e-05	0.00012331	0.000102821	8.53859e-05	0.000141028	8.04001e-05
group	1751	3	1252	1258	98.89	99.84	A0A176U458_9FIRM;A0A1C6IMR7_9FIRM;A0A1Q6J8U1_9FIRM	Bacteria	Firmicutes	Clostridia	Clostridiales	various	various	various	Bacteria	Firmicutes	Clostridia	Clostridiales	various	various	various	Transcription	DNA-dependent RNA polymerase	DNA-directed RNA polymerase, beta'' subunit	TIGR02388	information storage and processing	Transcription	05D27	DNA-dependent RNA polymerase catalyzes the transcription of DNA into RNA using the four ribonucleoside triphosphates as substrates (By similarity)	742740.HMPREF9474_00229	0	2.38227e-05	1.82537e-05	1.99982e-05	1.67953e-05	2.22507e-05	1.85535e-05	1.54075e-05	0	1.45078e-05
group	1753	1	-	-	-	-	A0A176U4K8_9FIRM	Bacteria	Firmicutes	various	various	various	various	various	Bacteria	Firmicutes	various	various	various	various	various	unclassified	unclassified	unclassified	unclassified	information storage and processing	Translation, ribosomal structure and biogenesis	08VZM	50s ribosomal protein L10	483218.BACPEC_01708	0.000114037	0	0	0	0.000130423	0	0	0.000119646	0.000197613	0.000225319
group	1757	2	504	504	99.8	99.8	A0A176U6M0_9FIRM;A0A1C6CW50_9FIRM	Bacteria	Firmicutes	Clostridia	Clostridiales	various	various	various	Bacteria	Firmicutes	Clostridia	Clostridiales	various	various	various	Energy metabolism	ATP-proton motive force interconversion	ATP synthase F1, alpha subunit	TIGR00962	metabolism	Energy production and conversion	0NDJF	Produces ATP from ADP in the presence of a proton gradient across the membrane. The alpha chain is a regulatory subunit (By similarity)	718252.FP2_14500	3.66546e-05	5.94622e-05	0	4.9916e-05	4.19216e-05	0	4.63102e-05	3.84575e-05	0	0
group	1774	1	-	-	-	-	A0A178N1F3_9PROT	Bacteria	Proteobacteria	Alphaproteobacteria	Rhodospirillales	Rhodospirillaceae	Magnetospirillum	Magnetospirillum moscoviense	Bacteria	Proteobacteria	Alphaproteobacteria	Rhodospirillales	Rhodospirillaceae	Magnetospirillum	Magnetospirillum moscoviense	unclassified	unclassified	methylmalonyl-CoA mutase C-terminal domain	TIGR00640	metabolism	Lipid transport and metabolism	COG2185	Methylmalonyl-coA mutase	402881.Plav_1702	2.58376e-05	8.38292e-05	6.42328e-05	0.000105557	5.91007e-05	3.91488e-05	9.79315e-05	5.4217e-05	0	2.55256e-05
group	1781	4	183	197	91.88	99.49	A0A180F1M3_9BACT;A0A180FFZ3_9BACT;A0A180FLW0_9BACT;A0A180FPB8_9BACT	Bacteria	Bacteroidetes	Bacteroidia	Bacteroidales	unclassified	unclassified	various	Bacteria	Bacteroidetes	Bacteroidia	Bacteroidales	unclassified	unclassified	various	Protein synthesis	Ribosomal proteins: synthesis and modification	ribosomal protein uL6	TIGR03654	information storage and processing	Translation, ribosomal structure and biogenesis	08R5J	This protein binds to the 23S rRNA, and is important in its secondary structure. It is located near the subunit interface in the base of the L7 L12 stalk, and near the tRNA binding site of the peptidyltransferase center (By similarity)	435591.BDI_2365	9.37762e-05	0	0	0	0.000107251	0.000142088	0	0	0.000162504	9.26438e-05
group	1788	1	-	-	-	-	A0A196L746_9MICO	Bacteria	Actinobacteria	Actinobacteria	Micrococcales	Microbacteriaceae	Microbacterium	Microbacterium sp. H83	Bacteria	Actinobacteria	Actinobacteria	Micrococcales	Microbacteriaceae	Microbacterium	Microbacterium sp. H83	Protein fate	Protein folding and stabilization	chaperone protein DnaK	TIGR02350	cellular processes and signaling	Posttranslational modification, protein turnover, chaperones	05CFG	Acts as a chaperone (By similarity)	31964.CMS_2806	2.97966e-05	0	0	0	6.81565e-05	0	3.76457e-05	3.12622e-05	5.16345e-05	2.94368e-05
group	1794	1	-	-	-	-	A0A1A5QSP2_RHILI	Bacteria	Proteobacteria	Alphaproteobacteria	Rhizobiales	Phyllobacteriaceae	Mesorhizobium	Rhizobium loti	Bacteria	Proteobacteria	Alphaproteobacteria	Rhizobiales	Phyllobacteriaceae	Mesorhizobium	Mesorhizobium loti	unclassified	unclassified	unclassified	unclassified	information storage and processing	Transcription	16Q8J	transcriptional Regulator LysR family	269796.Rru_A2215	0.000122344	0.00019847	0	0.000166607	0.000139924	0.000185373	7.72859e-05	0.000128362	0.000212009	0
group	1806	3	197	197	98.98	99.49	A0A1B1S6I9_9BACT;A0A3N2KAC5_9BACT;A0A3N2MDT9_9BACT	Bacteria	Bacteroidetes	Bacteroidia	Bacteroidales	Muribaculaceae	various	various	Bacteria	Bacteroidetes	Bacteroidia	Bacteroidales	Muribaculaceae	various	various	unclassified	unclassified	unclassified	unclassified	cellular processes and signaling	Cell wall/membrane/envelope biogenesis	09G29	outer membrane chaperone skp (omph)	264731.PRU_0764	9.37762e-05	0.000152127	0	0.000127704	0.000107251	0.000142088	0.000118479	0	0.000325009	9.26438e-05
group	1809	1	-	-	-	-	A0A1B1S7I8_9BACT	Bacteria	Bacteroidetes	Bacteroidia	Bacteroidales	Muribaculaceae	Muribaculum	Muribaculum intestinale	Bacteria	Bacteroidetes	Bacteroidia	Bacteroidales	Muribaculaceae	Muribaculum	Muribaculum intestinale	unclassified	unclassified	unclassified	unclassified	poorly characterized	Function unknown	08V0P	LemA family	431947.PGN_1601	9.4738e-05	0	0	0.000129014	0.000108351	0	0.000119694	0.000198796	0	9.3594e-05
group	1810	1	-	-	-	-	A0A1B1S7M2_9BACT	Bacteria	Bacteroidetes	Bacteroidia	Bacteroidales	Muribaculaceae	Muribaculum	Muribaculum intestinale	Bacteria	Bacteroidetes	Bacteroidia	Bacteroidales	Muribaculaceae	Muribaculum	Muribaculum intestinale	unclassified	unclassified	unclassified	unclassified	poorly characterized	Function unknown	05MHC	tetratricopeptide	742766.HMPREF9455_01121	0.000306197	0.000165574	0	0.000416978	0.000311286	5.15495e-05	4.29841e-05	0.000249868	0	0.000268889
group	1812	2	290	290	99.31	99.31	A0A1B1S8H9_9BACT;A0A3N2M659_9BACT	Bacteria	Bacteroidetes	Bacteroidia	Bacteroidales	Muribaculaceae	various	various	Bacteria	Bacteroidetes	Bacteroidia	Bacteroidales	Muribaculaceae	various	various	unclassified	unclassified	unclassified	unclassified	metabolism	Energy production and conversion	COG2086	Electron transfer flavoprotein	various	0.000127406	0.000103341	0	0.000173501	7.28569e-05	9.6522e-05	8.0484e-05	6.68365e-05	0.000110391	0.000125868
group	1815	2	711	711	99.72	99.72	A0A1B1S9H7_9BACT;A0A3N2K6N2_9BACT	Bacteria	Bacteroidetes	Bacteroidia	Bacteroidales	Muribaculaceae	various	various	Bacteria	Bacteroidetes	Bacteroidia	Bacteroidales	Muribaculaceae	various	various	unclassified	unclassified	methylmalonyl-CoA mutase C-terminal domain	TIGR00640	metabolism	Lipid transport and metabolism	COG2185	Methylmalonyl-coA mutase	various	0.000103932	4.21504e-05	0	7.0767e-05	8.91498e-05	0	6.5655e-05	0.000136305	0	0
group	1818	1	-	-	-	-	A0A1B1SAD4_9BACT	Bacteria	Bacteroidetes	Bacteroidia	Bacteroidales	Muribaculaceae	various	various	Bacteria	Bacteroidetes	Bacteroidia	Bacteroidales	Muribaculaceae	various	various	unclassified	unclassified	unclassified	unclassified	poorly characterized	Function unknown	055DA	Tetratricopeptide repeat protein	435590.BVU_0879	0.000263913	0.000160548	0	0.000269547	0.000113188	4.99846e-05	4.16792e-05	0.000276894	0	0.000195545
group	1819	2	245	246	99.59	99.59	A0A1B1SAI9_9BACT;A0A3N2KBB5_9BACT	Bacteria	Bacteroidetes	Bacteroidia	Bacteroidales	Muribaculaceae	various	various	Bacteria	Bacteroidetes	Bacteroidia	Bacteroidales	Muribaculaceae	various	various	unclassified	unclassified	unclassified	unclassified	cellular processes and signaling	Intracellular trafficking, secretion, and vesicular transport	11TA0	Biopolymer transport protein ExbD TolR	411901.BACCAC_00270	0.000150194	0.000121825	0	0.000204534	0.000257665	0	0	7.8791e-05	0.000130136	7.41904e-05
group	1821	3	875	892	97.98	99.89	A0A1B1SAR3_9BACT;A0A2V1J0Z0_9BACT;A0A3N2MCF8_9BACT	Bacteria	Bacteroidetes	Bacteroidia	Bacteroidales	Muribaculaceae	various	various	Bacteria	Bacteroidetes	Bacteroidia	Bacteroidales	Muribaculaceae	various	various	unclassified	unclassified	unclassified	unclassified	unclassified	unclassified	unclassified	unclassified	unclassified	0.000165685	0.000201585	0	0.000423055	0.00028424	9.41415e-05	0.000235497	0.00032594	0.000107668	0.000327369
group	1823	1	-	-	-	-	A0A1B1SB67_9BACT	Bacteria	Bacteroidetes	Bacteroidia	Bacteroidales	Muribaculaceae	various	various	Bacteria	Bacteroidetes	Bacteroidia	Bacteroidales	Muribaculaceae	various	various	Protein synthesis	Ribosomal proteins: synthesis and modification	ribosomal protein bS6	TIGR00166	information storage and processing	Translation, ribosomal structure and biogenesis	0576B	Binds together with S18 to 16S ribosomal RNA (By similarity)	693979.Bache_0020	0	0.00024365	0.000186693	0	0.000171776	0.000227572	0	0	0	0.000445142
group	1824	15	182	237	34.26	99.6	A0A1B1SBE4_9BACT;A0A2V1IZU5_9BACT;A0A316MZK8_9BACT;A0A352HN78_9PORP;A0A355ZCG9_9PORP;A0A3B8QW68_9PORP;A0A3B8W1S3_9PORP;A0A3C0BBU2_9BACT;A0A3N2KUX3_9BACT;A0A3N2LCU1_9BACT;A0A3N2MNG3_9BACT;A0A3N2N481_9BACT;R5AN87_9BACT;R5B9J9_9BACE;R7HP80_9BACT	Bacteria	Bacteroidetes	Bacteroidia	Bacteroidales	various	various	various	Bacteria	Bacteroidetes	various	various	various	various	various	unclassified	unclassified	unclassified	unclassified	cellular processes and signaling	Posttranslational modification, protein turnover, chaperones	various	various	various	7.7949e-05	0	9.68912e-05	0.000106151	0	0	9.84825e-05	8.17831e-05	0	0
group	1825	3	277	277	99.28	99.64	A0A1B1SBK5_9BACT;A0A3N2K155_9BACT;A0A3N2MND8_9BACT	Bacteria	Bacteroidetes	Bacteroidia	Bacteroidales	Muribaculaceae	various	various	Bacteria	Bacteroidetes	Bacteroidia	Bacteroidales	Muribaculaceae	various	various	Protein synthesis	Ribosomal proteins: synthesis and modification	ribosomal protein uS2	TIGR01011	information storage and processing	Translation, ribosomal structure and biogenesis	COG0052	30S ribosomal protein S2	688246.Premu_0766	0.000133386	0.000216382	8.28997e-05	0.00045411	0.000152552	0.000202104	0.000168522	0.00020992	0.000115572	0.000131775
group	1827	3	426	426	99.06	99.3	A0A1B1SBR6_9BACT;A0A3N2K9V6_9BACT;A0A3N2MPA5_9BACT	Bacteria	Bacteroidetes	Bacteroidia	Bacteroidales	Muribaculaceae	various	various	Bacteria	Bacteroidetes	Bacteroidia	Bacteroidales	Muribaculaceae	various	various	unclassified	unclassified	unclassified	unclassified	metabolism	Amino acid transport and metabolism	05C65	Catalyzes the reversible interconversion of serine and glycine with tetrahydrofolate (THF) serving as the one-carbon carrier. This reaction serves as the major source of one-carbon groups required for the biosynthesis of purines, thymidylate, methionine, and other important biomolecules. Also exhibits THF- independent aldolase activity toward beta-hydroxyamino acids, producing glycine and aldehyd…	742767.HMPREF9456_00593	8.6732e-05	7.03496e-05	0	5.90556e-05	4.95974e-05	0	5.47896e-05	0.000136497	0	0
group	1830	1	-	-	-	-	A0A1B1SCH0_9BACT	Bacteria	Bacteroidetes	Bacteroidia	Bacteroidales	Muribaculaceae	various	various	Bacteria	Bacteroidetes	Bacteroidia	Bacteroidales	Muribaculaceae	various	various	Protein synthesis	Ribosomal proteins: synthesis and modification	ribosomal protein uL2	TIGR01171	information storage and processing	Translation, ribosomal structure and biogenesis	055U7	One of the primary rRNA binding proteins. Required for association of the 30S and 50S subunits to form the 70S ribosome, for tRNA binding and peptide bond formation. It has been suggested to have peptidyltransferase activity	435591.BDI_2377	0.000403067	0.000871824	0.000250508	0.000640377	0.000537817	0.000407148	0.000169748	0.000563857	0.000116412	0.000265467
group	1837	2	996	996	99.7	99.7	A0A1B1SDE4_9BACT;A0A3N2K6R6_9BACT	Bacteria	Bacteroidetes	Bacteroidia	Bacteroidales	Muribaculaceae	various	various	Bacteria	Bacteroidetes	Bacteroidia	Bacteroidales	Muribaculaceae	various	various	unclassified	unclassified	TonB-dependent outer membrane receptor, SusC/RagA subfamily, signature region	TIGR04057	metabolism	Inorganic ion transport and metabolism	05C27	TonB-dependent Receptor Plug	272559.BF1310	0.000148385	0.000210625	0	0.000101035	4.24267e-05	0.000112415	2.34341e-05	0.000116763	0	0
group	1838	2	1058	1058	99.91	99.91	A0A1B1SDK8_9BACT;A0A2V1J1K6_9BACT	Bacteria	Bacteroidetes	Bacteroidia	Bacteroidales	Muribaculaceae	various	various	Bacteria	Bacteroidetes	Bacteroidia	Bacteroidales	Muribaculaceae	various	various	unclassified	unclassified	TonB-dependent outer membrane receptor, SusC/RagA subfamily, signature region	TIGR04057	metabolism	Inorganic ion transport and metabolism	0ZWIF	TonB-linked outer membrane protein, SusC RagA family	667015.Bacsa_0825	5.23835e-05	2.8326e-05	0	7.13356e-05	3.99405e-05	0	0	0.00010992	0	0
group	1848	1	-	-	-	-	A0A1B7LHU1_9FIRM	Bacteria	Firmicutes	Clostridia	Clostridiales	Peptococcaceae	Desulfotomaculum	Desulfotomaculum copahuensis	Bacteria	Firmicutes	Clostridia	Clostridiales	Peptococcaceae	Desulfotomaculum	Desulfotomaculum copahuensis	Protein synthesis	Ribosomal proteins: synthesis and modification	ribosomal protein uS2	TIGR01011	information storage and processing	Translation, ribosomal structure and biogenesis	COG0052	30S ribosomal protein S2	401526.TcarDRAFT_2108	0	0.000128072	9.81334e-05	0.000215023	0	0	0	0	0.000136809	7.7995e-05
group	1856	1	-	-	-	-	A0A1B8RLU3_9CLOT	Bacteria	Firmicutes	Clostridia	Clostridiales	Clostridiaceae	Clostridium	Clostridium paraputrificum	Bacteria	Firmicutes	Clostridia	Clostridiales	Clostridiaceae	Clostridium	Clostridium paraputrificum	unclassified	unclassified	unclassified	unclassified	metabolism	Carbohydrate transport and metabolism	0NDSD	Phosphohexose isomerase	536233.CLO_3383	4.11446e-05	6.6746e-05	5.1143e-05	5.60305e-05	4.70568e-05	0	5.1983e-05	0	0	4.06477e-05
group	1857	1	-	-	-	-	A0A1B9BLR3_CLOBE	Bacteria	Firmicutes	Clostridia	Clostridiales	Clostridiaceae	Clostridium	Clostridium beijerinckii	Bacteria	Firmicutes	Clostridia	Clostridiales	Clostridiaceae	Clostridium	Clostridium beijerinckii	Fatty acid and phospholipid metabolism	Other	acetyl-CoA C-acyltransferase	TIGR01930	metabolism	Lipid transport and metabolism	0ND51	Acetyl-CoA acetyltransferase	272562.CA_C2873	0	7.64514e-05	5.85796e-05	6.41778e-05	0	0	5.95417e-05	4.94454e-05	0	4.65582e-05
group	1858	1	-	-	-	-	A0A1B9BM07_CLOBE	Bacteria	Firmicutes	Clostridia	Clostridiales	Clostridiaceae	Clostridium	Clostridium beijerinckii	Bacteria	Firmicutes	Clostridia	Clostridiales	Clostridiaceae	Clostridium	Clostridium beijerinckii	unclassified	unclassified	unclassified	unclassified	poorly characterized	Function unknown	06U2P	ATPase involved in DNA repair	509191.AcelC_020100008411	0	1.83521e-05	0	1.54058e-05	1.29385e-05	1.71411e-05	0	1.18693e-05	0	0
group	1866	1	-	-	-	-	A0A1C0BLS0_9CLOT	Bacteria	Firmicutes	Clostridia	Clostridiales	Clostridiaceae	Clostridium	Clostridium sp. W14A	Bacteria	Firmicutes	Clostridia	Clostridiales	Clostridiaceae	Clostridium	Clostridium sp. W14A	unclassified	unclassified	unclassified	unclassified	metabolism	Energy production and conversion	0EPUZ	Inherit from firmNOG: NifU-related domain containing protein	428125.CLOLEP_01481	0.000160643	0.0001303	0.00019968	0.000109381	9.18631e-05	0.000243403	0.00010148	0.000168544	0	0
group	1869	1	-	-	-	-	A0A1C0BP30_9CLOT	Bacteria	Firmicutes	Clostridia	Clostridiales	Clostridiaceae	Clostridium	Clostridium sp. W14A	Bacteria	Firmicutes	Clostridia	Clostridiales	Clostridiaceae	Clostridium	Clostridium sp. W14A	Central intermediary metabolism	Other	methionine adenosyltransferase	TIGR01034	metabolism	Coenzyme transport and metabolism	COG0192	Catalyzes the formation of S-adenosylmethionine from methionine and ATP	428125.CLOLEP_01532	4.68881e-05	7.60633e-05	5.82823e-05	6.3852e-05	5.36257e-05	7.10441e-05	5.92395e-05	4.91944e-05	8.12522e-05	4.63219e-05
group	1871	1	-	-	-	-	A0A1C0BQF4_9CLOT	Bacteria	Firmicutes	Clostridia	Clostridiales	Clostridiaceae	Clostridium	Clostridium sp. W14A	Bacteria	Firmicutes	Clostridia	Clostridiales	Clostridiaceae	Clostridium	Clostridium sp. W14A	unclassified	unclassified	unclassified	unclassified	metabolism	Energy production and conversion	0ENZ8	Electron transfer flavoprotein	610130.Closa_3939	0.000137865	0.000223649	0.000171367	0.000187744	0.000157675	0.000208891	0	0.000144646	0.000238906	0
group	1875	1	-	-	-	-	A0A1C0UX16_9NOSO	Bacteria	Cyanobacteria	unclassified	Nostocales	Nostocaceae	Nostoc	Nostoc sp. MBR 210	Bacteria	Cyanobacteria	unclassified	Nostocales	Nostocaceae	Nostoc	Nostoc sp. MBR 210	unclassified	unclassified	unclassified	unclassified	poorly characterized	Function unknown	08Y8U	NA	63737.Npun_F1909	0.000101505	0.000164665	0.000126172	0.000138229	0.000116091	0.000153799	0.000128244	0.000106498	0.000175898	0.000100279
group	1881	1	-	-	-	-	A0A1C2GBH1_LACRE	Bacteria	Firmicutes	Bacilli	Lactobacillales	Lactobacillaceae	Lactobacillus	Lactobacillus reuteri	Bacteria	Firmicutes	Bacilli	Lactobacillales	Lactobacillaceae	Lactobacillus	Lactobacillus reuteri	Cell envelope	Other	LPXTG cell wall anchor domain	TIGR01167	poorly characterized	Function unknown	08Z6C	surface protein	349123.Lreu23DRAFT_4945	1.73573e-05	9.38583e-06	0	1.5758e-05	0	1.7533e-05	0	1.21407e-05	0	0
group	1882	1	-	-	-	-	A0A1C2XXV9_9FIRM	Bacteria	Firmicutes	Clostridia	Clostridiales	Peptococcaceae	Dehalobacter	Dehalobacter sp. TeCB1	Bacteria	Firmicutes	Clostridia	Clostridiales	Peptococcaceae	Dehalobacter	various	unclassified	unclassified	unclassified	unclassified	cellular processes and signaling	Cell motility	05I03	Flagellin	441769.Bcoam_010100018717	3.80905e-05	0	4.73468e-05	0	4.35639e-05	5.77142e-05	0	3.99641e-05	6.6007e-05	3.76306e-05
group	1894	1	-	-	-	-	A0A1C5KHJ3_9CLOT	Bacteria	Firmicutes	Clostridia	Clostridiales	Clostridiaceae	Clostridium	uncultured Clostridium sp.	Bacteria	Firmicutes	Clostridia	Clostridiales	Clostridiaceae	Clostridium	uncultured Clostridium sp.	Energy metabolism	Other	pyruvate, phosphate dikinase	TIGR01828	metabolism	Carbohydrate transport and metabolism	08HRN	Catalyzes the phosphorylation of pyruvate to phosphoenolpyruvate (By similarity)	213810.RUM_04490	4.19385e-05	3.4017e-05	5.21299e-05	5.71116e-05	4.79648e-05	6.35446e-05	5.2986e-05	4.40013e-05	3.63375e-05	4.14321e-05
group	1900	1	-	-	-	-	A0A1C5KKF0_9CLOT	Bacteria	Firmicutes	Clostridia	Clostridiales	various	various	various	Bacteria	Firmicutes	Clostridia	Clostridiales	various	various	various	Protein synthesis	Ribosomal proteins: synthesis and modification	ribosomal protein uS4	TIGR01017	information storage and processing	Translation, ribosomal structure and biogenesis	05G6W	One of the primary rRNA binding proteins, it binds directly to 16S rRNA where it nucleates assembly of the body of the 30S subunit (By similarity)	478749.BRYFOR_09082	9.37762e-05	0	0.000233129	0.000127704	0.000214503	0.000284177	0.000118479	0	0	0.000185288
group	1902	1	-	-	-	-	A0A1C5KL64_9CLOT	Bacteria	Firmicutes	Clostridia	Clostridiales	Clostridiaceae	Clostridium	uncultured Clostridium sp.	Bacteria	Firmicutes	Clostridia	Clostridiales	Clostridiaceae	Clostridium	uncultured Clostridium sp.	Energy metabolism	Pentose phosphate pathway	fructose-6-phosphate aldolase	TIGR00875	metabolism	Carbohydrate transport and metabolism	COG0176	Transaldolase is important for the balance of metabolites in the pentose-phosphate pathway (By similarity)	411462.DORLON_01966	8.47427e-05	0	0.000210672	0	0.00019384	0.000128401	0	0.000177822	0.000293701	8.37194e-05
group	1903	1	-	-	-	-	A0A1C5KM81_9CLOT	Bacteria	Firmicutes	Clostridia	Clostridiales	Clostridiaceae	Clostridium	uncultured Clostridium sp.	Bacteria	Firmicutes	Clostridia	Clostridiales	Clostridiaceae	Clostridium	uncultured Clostridium sp.	Protein synthesis	tRNA aminoacylation	alanine--tRNA ligase	TIGR00344	information storage and processing	Translation, ribosomal structure and biogenesis	COG0013	Catalyzes the attachment of alanine to tRNA(Ala) in a two-step reaction alanine is first activated by ATP to form Ala- AMP and then transferred to the acceptor end of tRNA(Ala). Also edits incorrectly charged Ser-tRNA(Ala) and Gly-tRNA(Ala) via its editing domain (By similarity)	478749.BRYFOR_09527	2.09693e-05	3.4017e-05	0	0	4.79648e-05	6.35446e-05	2.6493e-05	2.20007e-05	0	0
group	1907	1	-	-	-	-	A0A1C5KNN1_9CLOT	Bacteria	Firmicutes	Clostridia	Clostridiales	various	various	various	Bacteria	Firmicutes	Clostridia	Clostridiales	various	various	various	unclassified	unclassified	unclassified	unclassified	cellular processes and signaling	Posttranslational modification, protein turnover, chaperones	COG0330	Band 7 protein	718255.RO1_32900	0.000117668	9.54425e-05	0.000146263	0	0.000134576	8.91446e-05	7.43323e-05	6.1728e-05	0	5.81237e-05
group	1908	1	-	-	-	-	A0A1C5KNP6_9CLOT	Bacteria	Firmicutes	Clostridia	Clostridiales	Clostridiaceae	Clostridium	uncultured Clostridium sp.	Bacteria	Firmicutes	Clostridia	Clostridiales	Clostridiaceae	Clostridium	uncultured Clostridium sp.	Unknown function	General	small GTP-binding protein domain	TIGR00231	information storage and processing	Translation, ribosomal structure and biogenesis	05CEJ	Catalyzes the GTP-dependent ribosomal translocation step during translation elongation. During this step, the ribosome changes from the pre-translocational (PRE) to the post- translocational (POST) state as the newly formed A-site-bound peptidyl-tRNA and P-site-bound deacylated tRNA move to the P and E sites, respectively. Catalyzes the coordinated movement of the two tRNA molecules, the mRNA and…	658655.HMPREF0988_00689	2.62041e-05	4.25091e-05	3.25719e-05	3.56847e-05	5.9939e-05	3.97041e-05	3.31069e-05	0	0	2.58877e-05
group	1913	1	-	-	-	-	A0A1C5KT57_9CLOT	Bacteria	Firmicutes	Clostridia	Clostridiales	Clostridiaceae	Clostridium	uncultured Clostridium sp.	Bacteria	Firmicutes	Clostridia	Clostridiales	Clostridiaceae	Clostridium	uncultured Clostridium sp.	unclassified	unclassified	unclassified	unclassified	cellular processes and signaling	Cell motility	0EQIK	Flagellin	622312.ROSEINA2194_02155	0.000272247	0.000315463	0.000290062	0.000158891	0.000177924	0.000294646	0.000343963	0.000244833	6.73966e-05	0.000192114
group	1915	2	625	626	99.04	99.04	A0A1C5KTJ2_9CLOT;A0A1C5WNC5_9CLOT	Bacteria	Firmicutes	Clostridia	Clostridiales	Clostridiaceae	Clostridium	uncultured Clostridium sp.	Bacteria	Firmicutes	Clostridia	Clostridiales	Clostridiaceae	Clostridium	uncultured Clostridium sp.	Protein fate	Protein folding and stabilization	chaperone protein DnaK	TIGR02350	cellular processes and signaling	Posttranslational modification, protein turnover, chaperones	0ENQB	Acts as a chaperone (By similarity)	478749.BRYFOR_07752	2.9511e-05	0	3.66825e-05	0	3.37516e-05	4.47147e-05	3.72849e-05	3.09626e-05	0	2.91547e-05
group	1917	2	444	444	99.77	99.77	A0A1C5KWI1_9FIRM;A0A395Y8B8_9FIRM	Bacteria	Firmicutes	Clostridia	Clostridiales	various	various	various	Bacteria	Firmicutes	Clostridia	Clostridiales	various	various	various	unclassified	unclassified	unclassified	unclassified	metabolism	Amino acid transport and metabolism	COG0334	oxidoreductase activity, acting on the CH-NH2 group of donors, NAD or NADP as acceptor	411462.DORLON_02869	4.16079e-05	6.74976e-05	0	0	4.75867e-05	0	5.25684e-05	8.7309e-05	0	4.11055e-05
group	1919	2	683	683	99.56	99.56	A0A1C5KX32_9CLOT;A0A1C5WGE7_9CLOT	Bacteria	Firmicutes	Clostridia	Clostridiales	Clostridiaceae	Clostridium	uncultured Clostridium sp.	Bacteria	Firmicutes	Clostridia	Clostridiales	Clostridiaceae	Clostridium	uncultured Clostridium sp.	unclassified	unclassified	unclassified	unclassified	cellular processes and signaling	Posttranslational modification, protein turnover, chaperones	05CJX	Molecular chaperone. Has ATPase activity (By similarity)	478749.BRYFOR_09217	2.70482e-05	4.38784e-05	3.36211e-05	3.68341e-05	3.09349e-05	0	3.41733e-05	2.83786e-05	0	0
group	1921	2	390	391	97.44	97.44	A0A1C5KYR7_9CLOT;A0A3D2EEA9_9FIRM	Bacteria	Firmicutes	various	various	various	various	various	Bacteria	Firmicutes	various	various	various	various	various	unclassified	unclassified	unclassified	unclassified	metabolism	Carbohydrate transport and metabolism	0EQY2	Abc transporter	411902.CLOBOL_00205	0	0.000153294	0	0	0.000108074	7.15892e-05	0.000119388	9.91437e-05	0.000163751	0
group	1922	1	-	-	-	-	A0A1C5L2A7_9CLOT	Bacteria	Firmicutes	Clostridia	Clostridiales	various	various	various	Bacteria	Firmicutes	Clostridia	Clostridiales	various	various	various	unclassified	unclassified	unclassified	unclassified	metabolism	Carbohydrate transport and metabolism	0NET5	L-fucose isomerase	657314.CK5_32700	3.74724e-05	6.07889e-05	0.000139736	5.10298e-05	4.2857e-05	5.67777e-05	4.73435e-05	7.86312e-05	0	0
group	1930	4	884	884	99.77	99.77	A0A1C5L7R4_9FIRM;A0A1C6JL18_9FIRM;A0A3C0LVR6_9FIRM;A0A3D4R921_9FIRM	Bacteria	Firmicutes	various	various	various	various	various	Bacteria	Firmicutes	various	various	various	various	various	unclassified	unclassified	HAD ATPase, P-type, family IC	TIGR01494	metabolism	Inorganic ion transport and metabolism	0ENYC	ATPase, P-type (transporting), HAD superfamily, subfamily IC	476272.RUMHYD_00687	2.08981e-05	3.39015e-05	2.59765e-05	2.84589e-05	0	0	2.64031e-05	2.1926e-05	0	0
group	1932	1	-	-	-	-	A0A1C5L8C5_9CLOT	Bacteria	Firmicutes	Clostridia	Clostridiales	various	various	various	Bacteria	Firmicutes	Clostridia	Clostridiales	various	various	various	Cell envelope	Biosynthesis and degradation of surface polysaccharides and lipopolysaccharides	glucose-1-phosphate thymidylyltransferase	TIGR01207	cellular processes and signaling	Cell wall/membrane/envelope biogenesis	0F6YV	Catalyzes the formation of dTDP-glucose, from dTTP and glucose 1-phosphate, as well as its pyrophosphorolysis (By similarity)	478749.BRYFOR_07484	6.39236e-05	0.000103699	7.94575e-05	8.70508e-05	7.3109e-05	0	0	6.70678e-05	0	0
group	1933	2	395	395	99.75	99.75	A0A1C5L9M3_9CLOT;A0A373A9N5_9FIRM	Bacteria	Firmicutes	Clostridia	Clostridiales	various	various	various	Bacteria	Firmicutes	Clostridia	Clostridiales	various	various	various	Energy metabolism	Fermentation	acetate kinase	TIGR00016	metabolism	Energy production and conversion	05C6H	Catalyzes the formation of acetyl phosphate from acetate and ATP. Can also catalyze the reverse reaction (By similarity)	478749.BRYFOR_06396	9.35388e-05	0.000151741	0	0	0	7.08643e-05	5.90895e-05	9.81397e-05	0	0
group	1936	2	140	140	99.29	99.29	A0A1C5LAQ4_9CLOT;A0A1Y4WJW6_9FIRM	Bacteria	Firmicutes	Clostridia	Clostridiales	various	various	various	Bacteria	Firmicutes	Clostridia	Clostridiales	various	various	various	Protein synthesis	Ribosomal proteins: synthesis and modification	ribosomal protein uS12	TIGR00981	information storage and processing	Translation, ribosomal structure and biogenesis	COG0048	Interacts with and stabilizes bases of the 16S rRNA that are involved in tRNA selection in the A site and with the mRNA backbone. Located at the interface of the 30S and 50S subunits, it traverses the body of the 30S subunit contacting proteins on the other side and probably holding the rRNA structure together. The combined cluster of proteins S8, S12 and S17 appears to hold together the shoulder…	552398.HMPREF0866_01308	0.000263913	0.000214064	0.000328046	0.000179698	0.000150918	0	0	0	0	0.000260726
group	1937	1	-	-	-	-	A0A1C5LAQ7_9CLOT	Bacteria	Firmicutes	Clostridia	Clostridiales	various	various	various	Bacteria	Firmicutes	Clostridia	Clostridiales	various	various	various	Protein synthesis	Ribosomal proteins: synthesis and modification	ribosomal protein uS7	TIGR01029	information storage and processing	Translation, ribosomal structure and biogenesis	0ERUJ	One of the primary rRNA binding proteins, it binds directly to 16S rRNA where it nucleates assembly of the head domain of the 30S subunit. Is located at the subunit interface close to the decoding center, probably blocks exit of the E-site tRNA (By similarity)	552398.HMPREF0866_01307	0.000118423	0	0.0002944	0.000483802	0.000135439	0	0.000299235	0.000124247	0.000205214	0.000350977
group	1939	1	-	-	-	-	A0A1C5LCI2_9CLOT	Bacteria	Firmicutes	Clostridia	Clostridiales	Clostridiaceae	Clostridium	uncultured Clostridium sp.	Bacteria	Firmicutes	Clostridia	Clostridiales	Clostridiaceae	Clostridium	uncultured Clostridium sp.	unclassified	unclassified	unclassified	unclassified	metabolism	Energy production and conversion	05KY8	Rubrerythrin	411902.CLOBOL_06868	0	0	0.000127573	0	0.000117381	0	0.000129669	0.000107681	0.000177852	0.000101393
group	1954	2	170	170	76.47	76.47	A0A1C5LRY7_9CLOT;A0A396KE12_9FIRM	Bacteria	Firmicutes	Clostridia	Clostridiales	various	various	various	Bacteria	Firmicutes	Clostridia	Clostridiales	various	various	various	unclassified	unclassified	unclassified	unclassified	metabolism	Inorganic ion transport and metabolism	0ERUN	ferritin Dps family protein	908340.HMPREF9406_4009	0	0	0	0.000147986	0.000124285	0.000164655	0	0.000114015	0	0.000107358
group	1957	6	242	242	84.3	99.59	A0A1C5M0T6_9CLOT;A0A1C6HVF8_9FIRM;A0A1Y4LJ56_9FIRM;A0A1Y4S0Y6_9FIRM;A0A2P2FBG1_9FIRM;A6NV05_9FIRM	Bacteria	Firmicutes	Clostridia	Clostridiales	various	various	various	Bacteria	Firmicutes	Clostridia	Clostridiales	various	various	various	Regulatory functions	DNA interactions	DNA-binding regulatory protein, YebC/PmpR family	TIGR01033	information storage and processing	Transcription	COG0217	transcriptional regulatory protein	various	0	0.000495354	0.000284668	0	0.000261924	0	0.000289343	0.00024028	0	7.54167e-05
group	1958	1	-	-	-	-	A0A1C5M2Q3_9CLOT	Bacteria	Firmicutes	Clostridia	Clostridiales	various	various	various	Bacteria	Firmicutes	Clostridia	Clostridiales	various	various	various	Energy metabolism	Glycolysis/gluconeogenesis	ketose-bisphosphate aldolase	TIGR00167	metabolism	Carbohydrate transport and metabolism	05D2N	Aldolase	552398.HMPREF0866_00786	0.000172653	0.000373445	0.000357682	0.000235119	0.000197463	0.000348802	0.000218134	0.000181146	9.97301e-05	0.000170569
group	1960	4	320	349	84.24	99.14	A0A1C5M6C2_9CLOT;A0A1C5RPP8_9CLOT;A0A1C5VF73_9CLOT;A0A373K4R8_9CLOT	Bacteria	Firmicutes	Clostridia	Clostridiales	Clostridiaceae	Clostridium	various	Bacteria	Firmicutes	Clostridia	Clostridiales	Clostridiaceae	Clostridium	various	unclassified	unclassified	unclassified	unclassified	poorly characterized	Function unknown	05D97	kila-n, DNA-binding domain	various	0	0	6.57972e-05	0	6.05401e-05	8.02046e-05	6.68778e-05	5.55375e-05	9.17289e-05	5.22946e-05
group	1964	1	-	-	-	-	A0A1C5M9P9_9CLOT	Bacteria	Firmicutes	Clostridia	Clostridiales	Clostridiaceae	Clostridium	uncultured Clostridium sp.	Bacteria	Firmicutes	Clostridia	Clostridiales	Clostridiaceae	Clostridium	uncultured Clostridium sp.	Protein synthesis	Ribosomal proteins: synthesis and modification	50S ribosomal protein uL4	TIGR03953	information storage and processing	Translation, ribosomal structure and biogenesis	COG0088	One of the primary rRNA binding proteins, this protein initially binds near the 5'-end of the 23S rRNA. It is important during the early stages of 50S assembly. It makes multiple contacts with different domains of the 23S rRNA in the assembled 50S subunit and ribosome (By similarity)	245014.CK3_19620	8.96792e-05	0	0	0	0	0.000135881	0.000113303	9.40903e-05	0	8.85963e-05
group	1968	1	-	-	-	-	A0A1C5MCE4_9FIRM	Bacteria	Firmicutes	Clostridia	Clostridiales	Lachnospiraceae	Blautia	uncultured Blautia sp.	Bacteria	Firmicutes	Clostridia	Clostridiales	Lachnospiraceae	Blautia	uncultured Blautia sp.	unclassified	unclassified	unclassified	unclassified	metabolism	Energy production and conversion	0EPUZ	Inherit from firmNOG: NifU-related domain containing protein	657318.EUR_17260	0.000321285	0	9.98401e-05	0	0.000275589	0.000486807	0.000405919	8.42721e-05	0.000139189	0.000317406
group	1973	3	87	87	96.55	98.85	A0A1C5MH12_9CLOT;A0A1C6BQM0_9FIRM;A0A1Y4WA02_9FIRM	Bacteria	Firmicutes	various	various	various	various	various	Bacteria	Firmicutes	various	various	various	various	various	Signal transduction	PTS	phosphocarrier, HPr family	TIGR01003	metabolism	Carbohydrate transport and metabolism	0EVCE	phosphocarrier protein hpr	552398.HMPREF0866_01185	0.000212344	0	0.000263945	0.000289169	0.000242856	0	0.00026828	0.000222788	0.00073594	0.00020978
group	1974	2	390	391	99.49	99.49	A0A1C5MKE5_9CLOT;A0A3D1EA33_9FIRM	Bacteria	Firmicutes	various	various	various	various	various	Bacteria	Firmicutes	various	various	various	various	various	unclassified	unclassified	unclassified	unclassified	metabolism	Inorganic ion transport and metabolism	COG3853	Toxic anion resistance	556261.HMPREF0240_00306	0.000188991	0	0.000234918	0	0.000108074	0	0	0	0.000245627	4.66773e-05
group	1975	3	1206	1206	99.83	99.83	A0A1C5ML17_9FIRM;A0A395Y7J7_9FIRM;A0A396L415_9FIRM	Bacteria	Firmicutes	Clostridia	Clostridiales	various	various	various	Bacteria	Firmicutes	Clostridia	Clostridiales	various	various	various	Transcription	DNA-dependent RNA polymerase	DNA-directed RNA polymerase, beta'' subunit	TIGR02388	information storage and processing	Transcription	05D27	DNA-dependent RNA polymerase catalyzes the transcription of DNA into RNA using the four ribonucleoside triphosphates as substrates (By similarity)	411462.DORLON_00022	0	4.96997e-05	1.90408e-05	2.08604e-05	3.5039e-05	4.64202e-05	1.93535e-05	0	0	1.51334e-05
group	1979	3	1232	1236	98.38	99.84	A0A1C5MQP3_9CLOT;A0A1C5QMD6_9CLOT;A0A355W5Z1_9FIRM	Bacteria	Firmicutes	Clostridia	Clostridiales	various	various	various	Bacteria	Firmicutes	Clostridia	Clostridiales	Clostridiaceae	Clostridium	various	Transcription	DNA-dependent RNA polymerase	DNA-directed RNA polymerase, beta'' subunit	TIGR02388	information storage and processing	Transcription	05D27	DNA-dependent RNA polymerase catalyzes the transcription of DNA into RNA using the four ribonucleoside triphosphates as substrates (By similarity)	658086.HMPREF0994_06407	0	2.42467e-05	3.71573e-05	2.03541e-05	3.41885e-05	6.79403e-05	3.77676e-05	0	0	1.4766e-05
group	1982	3	86	100	84	99	A0A1C5MTL7_9FIRM;A0A395Y726_9FIRM;A0A396L2N9_9FIRM	Bacteria	Firmicutes	Clostridia	Clostridiales	various	various	various	Bacteria	Firmicutes	Clostridia	Clostridiales	various	various	various	Protein fate	Protein and peptide secretion and trafficking	preprotein translocase, YajC subunit	TIGR00739	cellular processes and signaling	Intracellular trafficking, secretion, and vesicular transport	05VIE	preprotein translocase, subunit YajC	470146.COPCOM_02382	0.000184739	0	0	0	0.000211285	0.000279914	0.000233403	0.000193826	0	0.000182508
group	1985	1	-	-	-	-	A0A1C5N063_9CLOT	Bacteria	Firmicutes	Clostridia	Clostridiales	Clostridiaceae	Clostridium	uncultured Clostridium sp.	Bacteria	Firmicutes	Clostridia	Clostridiales	Clostridiaceae	Clostridium	uncultured Clostridium sp.	Protein synthesis	Ribosomal proteins: synthesis and modification	ribosomal protein bL12	TIGR00855	information storage and processing	Translation, ribosomal structure and biogenesis	0EU68	Seems to be the binding site for several of the factors involved in protein synthesis and appears to be essential for accurate translation (By similarity)	658655.HMPREF0988_00712	0.000148983	0	0.000555562	0	0	0.000902948	0.000564686	0.000156311	0.000258172	0.000441552
group	1986	2	141	141	93.62	93.62	A0A1C5N0Y6_9CLOT;A0A1Y4SGL2_9FIRM	Bacteria	Firmicutes	Clostridia	Clostridiales	various	various	various	Bacteria	Firmicutes	Clostridia	Clostridiales	various	various	various	Protein synthesis	Ribosomal proteins: synthesis and modification	ribosomal protein uL11	TIGR01632	information storage and processing	Translation, ribosomal structure and biogenesis	08UIK	This protein binds directly to 23S ribosomal RNA (By similarity)	various	0	0	0	0	0.000299695	0.000595562	0.000331069	0.00027493	0	0.000258877
group	1990	1	-	-	-	-	A0A1C5N3L8_9CLOT	Bacteria	Firmicutes	Clostridia	Clostridiales	Clostridiaceae	Clostridium	various	Bacteria	Firmicutes	Clostridia	Clostridiales	Clostridiaceae	Clostridium	various	Protein synthesis	Ribosomal proteins: synthesis and modification	ribosomal protein uS3	TIGR01009	information storage and processing	Translation, ribosomal structure and biogenesis	0ENVZ	Binds the lower part of the 30S subunit head. Binds mRNA in the 70S ribosome, positioning it for translation (By similarity)	411902.CLOBOL_05956	0	0	0	0.000114875	9.64772e-05	0.000127815	0.000106577	0	0.00014618	0
group	1995	2	651	654	99.54	99.54	A0A1C5NEF1_9FIRM;A0A1C6I4E8_9FIRM	Bacteria	Firmicutes	Clostridia	Clostridiales	Oscillospiraceae	various	various	Bacteria	Firmicutes	Clostridia	Clostridiales	Oscillospiraceae	various	various	Biosynthesis of cofactors, prosthetic groups, and carriers	Other	4-hydroxy-3-methylbut-2-enyl diphosphate reductase	TIGR00216	information storage and processing	Translation, ribosomal structure and biogenesis	0NDYX	Converts 1-hydroxy-2-methyl-2-(E)-butenyl 4-diphosphate into isopentenyl diphosphate (IPP) and dimethylallyl diphosphate (DMAPP) (By similarity)	693746.OBV_23430	0.000169485	0.000183296	0.000105336	0.000192337	6.46132e-05	0.000128401	0.000142754	0.000148185	0	2.79065e-05
group	1997	1	-	-	-	-	A0A1C5NFW1_9CLOT	Bacteria	Firmicutes	Clostridia	Clostridiales	various	various	various	Bacteria	Firmicutes	Clostridia	Clostridiales	various	various	various	unclassified	unclassified	unclassified	unclassified	information storage and processing	Translation, ribosomal structure and biogenesis	0NDYX	Converts 1-hydroxy-2-methyl-2-(E)-butenyl 4-diphosphate into isopentenyl diphosphate (IPP) and dimethylallyl diphosphate (DMAPP) (By similarity)	658086.HMPREF0994_02361	0.000146618	0.000158566	6.07492e-05	0	5.58955e-05	0.000148103	0.000185241	5.12767e-05	0	4.82826e-05
group	1998	1	-	-	-	-	A0A1C5NKR8_9FIRM	Bacteria	Firmicutes	Clostridia	Clostridiales	Lachnospiraceae	Blautia	various	Bacteria	Firmicutes	Clostridia	Clostridiales	Lachnospiraceae	Blautia	various	Transcription	Transcription factors	transcription elongation factor GreA	TIGR01462	information storage and processing	Transcription	0ESER	Necessary for efficient RNA polymerase transcription elongation past template-encoded arresting sites. The arresting sites in DNA have the property of trapping a certain fraction of elongating RNA polymerases that pass through, resulting in locked ternary complexes. Cleavage of the nascent transcript by cleavage factors such as GreA or GreB allows the resumption of elongation from the new 3'termi…	476272.RUMHYD_00969	0.000115462	0	0.00014352	0	0	0.000174946	0.000145877	0.000121141	0	0
group	2002	2	1227	1227	99.92	99.92	A0A1C5NQ67_9FIRM;C0CL55_BLAHS	Bacteria	Firmicutes	Clostridia	Clostridiales	Lachnospiraceae	Blautia	various	Bacteria	Firmicutes	Clostridia	Clostridiales	Lachnospiraceae	Blautia	various	Transcription	DNA-dependent RNA polymerase	DNA-directed RNA polymerase, beta'' subunit	TIGR02388	information storage and processing	Transcription	05D27	DNA-dependent RNA polymerase catalyzes the transcription of DNA into RNA using the four ribonucleoside triphosphates as substrates (By similarity)	457412.RSAG_01499	0	2.44246e-05	1.87149e-05	2.05034e-05	3.44393e-05	2.28129e-05	1.90223e-05	0	0	1.48744e-05
group	2009	1	-	-	-	-	A0A1C5P1A3_9CLOT	Bacteria	Firmicutes	Clostridia	Clostridiales	Clostridiaceae	Clostridium	uncultured Clostridium sp.	Bacteria	Firmicutes	Clostridia	Clostridiales	Clostridiaceae	Clostridium	uncultured Clostridium sp.	Protein synthesis	Translation factors	ribosome recycling factor	TIGR00496	information storage and processing	Translation, ribosomal structure and biogenesis	08VCV	Responsible for the release of ribosomes from messenger RNA at the termination of protein biosynthesis. May increase the efficiency of translation by recycling ribosomes from one round of translation to another (By similarity)	658086.HMPREF0994_03171	0	0	0.000126172	0.000138229	0	0	0.000128244	0.000106498	0.000175898	0
group	2011	3	585	585	99.49	99.83	A0A1C5P6S5_9CLOT;A0A1C6B3I3_9FIRM;A0A1C6H8N5_9FIRM	Bacteria	Firmicutes	Clostridia	Clostridiales	various	various	various	Bacteria	Firmicutes	Clostridia	Clostridiales	various	various	various	Protein synthesis	tRNA aminoacylation	threonine--tRNA ligase	TIGR00418	information storage and processing	Translation, ribosomal structure and biogenesis	05C22	threonyL-tRNA synthetase	411467.BACCAP_00272	0.000126317	5.1229e-05	3.92534e-05	0.000129014	3.61171e-05	9.56971e-05	0.00019949	6.62653e-05	5.47237e-05	9.3594e-05
group	2012	1	-	-	-	-	A0A1C5P6T5_9CLOT	Bacteria	Firmicutes	Clostridia	Clostridiales	various	various	various	Bacteria	Firmicutes	Clostridia	Clostridiales	various	various	various	unclassified	unclassified	unclassified	unclassified	cellular processes and signaling	Signal transduction mechanisms	COG0784	response regulator	483218.BACPEC_01546	0.000153949	0	0.00038272	0.000209647	0	0.000233262	0.000389006	0.000323043	0.000800334	0.000456271
group	2021	2	178	178	99.44	99.44	A0A1C5PED9_9FIRM;R6S4E7_9FIRM	Bacteria	Firmicutes	Clostridia	Clostridiales	Lachnospiraceae	Dorea	various	Bacteria	Firmicutes	Clostridia	Clostridiales	Lachnospiraceae	Dorea	various	Protein synthesis	Ribosomal proteins: synthesis and modification	ribosomal protein bL17	TIGR00059	information storage and processing	Translation, ribosomal structure and biogenesis	0ET92	50S ribosomal protein L17	411461.DORFOR_01329	0.000311358	0	0.000129007	0	0.000237399	0.00031451	0.000262251	0.000217782	0	0.000307598
group	2022	1	-	-	-	-	A0A1C5PK23_9CLOT	Bacteria	Firmicutes	Clostridia	Clostridiales	Clostridiaceae	Clostridium	uncultured Clostridium sp.	Bacteria	Firmicutes	Clostridia	Clostridiales	Clostridiaceae	Clostridium	uncultured Clostridium sp.	Protein fate	Protein folding and stabilization	chaperone protein DnaK	TIGR02350	cellular processes and signaling	Posttranslational modification, protein turnover, chaperones	0ENQB	Acts as a chaperone (By similarity)	658086.HMPREF0994_01530	8.83919e-05	4.77974e-05	3.66239e-05	8.02478e-05	0	8.92867e-05	3.72254e-05	3.09132e-05	0	2.91082e-05
group	2029	1	-	-	-	-	A0A1C5PS85_9CLOT	Bacteria	Firmicutes	Clostridia	Clostridiales	various	various	various	Bacteria	Firmicutes	Clostridia	Clostridiales	various	various	various	unclassified	unclassified	unclassified	unclassified	metabolism	Energy production and conversion	0ENZ8	Electron transfer flavoprotein	658086.HMPREF0994_05387	0.000142107	0	0	0	0.000162527	0.000215318	0.000269312	0.000149097	0	0.000140391
group	2038	4	88	88	82.95	98.86	A0A1C5PZ48_9CLOT;A0A1G4VJG4_9FIRM;A0A3C0HZE5_9FIRM;R6GEW9_9FIRM	Bacteria	Firmicutes	various	various	various	various	various	Bacteria	Firmicutes	various	various	various	various	various	Protein synthesis	Ribosomal proteins: synthesis and modification	ribosomal protein uS15	TIGR00952	information storage and processing	Translation, ribosomal structure and biogenesis	0EU2N	Forms an intersubunit bridge (bridge B4) with the 23S rRNA of the 50S subunit in the ribosome (By similarity)	various	0.000419862	0.000340556	0.000521891	0.000285883	0.000240097	0.000636168	0.000530462	0.000220257	0.000363788	0.000414792
group	2046	2	874	874	99.54	99.54	A0A1C5Q742_9CLOT;A0A1C5UIA3_9CLOT	Bacteria	Firmicutes	Clostridia	Clostridiales	Clostridiaceae	Clostridium	uncultured Clostridium sp.	Bacteria	Firmicutes	Clostridia	Clostridiales	Clostridiaceae	Clostridium	uncultured Clostridium sp.	Energy metabolism	Other	pyruvate, phosphate dikinase	TIGR01828	metabolism	Carbohydrate transport and metabolism	08HRN	Catalyzes the phosphorylation of pyruvate to phosphoenolpyruvate (By similarity)	411463.EUBVEN_02242	6.34116e-05	3.42894e-05	2.62737e-05	2.87845e-05	2.41745e-05	3.20268e-05	2.67052e-05	2.21769e-05	0	2.0882e-05
group	2058	1	-	-	-	-	A0A1C5QGT1_9CLOT	Bacteria	Firmicutes	Clostridia	Clostridiales	Clostridiaceae	Clostridium	uncultured Clostridium sp.	Bacteria	Firmicutes	Clostridia	Clostridiales	Clostridiaceae	Clostridium	uncultured Clostridium sp.	unclassified	unclassified	unclassified	unclassified	metabolism	Carbohydrate transport and metabolism	0NFDY	extracellular solute-binding protein, family 1	585394.RHOM_11465	0	0	0	0	4.37443e-05	5.79532e-05	4.83237e-05	4.01296e-05	0	3.77864e-05
group	2069	2	448	448	99.78	99.78	A0A1C5QY99_9FIRM;A0A1C6JUF2_9FIRM	Bacteria	Firmicutes	Clostridia	Clostridiales	Oscillospiraceae	various	various	Bacteria	Firmicutes	Clostridia	Clostridiales	Oscillospiraceae	various	various	unclassified	unclassified	unclassified	unclassified	metabolism	Amino acid transport and metabolism	COG0334	oxidoreductase activity, acting on the CH-NH2 group of donors, NAD or NADP as acceptor	717608.CLS_12990	4.12364e-05	0.00013379	5.12572e-05	0.000112311	4.71619e-05	0	0	0	0	4.07385e-05
group	2072	5	257	257	94.16	99.61	A0A1C5QZX9_9CLOT;A0A1C5XPN8_9FIRM;A0A1C6J7D9_9FIRM;A0A2P2F6U1_9FIRM;F4XCZ8_9FIRM	Bacteria	Firmicutes	Clostridia	Clostridiales	various	various	various	Bacteria	Firmicutes	Clostridia	Clostridiales	various	various	various	Energy metabolism	Glycolysis/gluconeogenesis	triose-phosphate isomerase	TIGR00419	metabolism	Carbohydrate transport and metabolism	COG0149	triosephosphate isomerase	411467.BACCAP_00114	0.000143766	0.000116611	0.000268053	0.000293669	0.000164424	0	0.000272455	0.000150837	0	7.10149e-05
group	2074	2	1211	1211	99.92	99.92	A0A1C5R0D8_9CLOT;A0A1C5XP50_9FIRM	Bacteria	Firmicutes	Clostridia	Clostridiales	various	various	various	Bacteria	Firmicutes	Clostridia	Clostridiales	various	various	various	unclassified	unclassified	pyruvate:ferredoxin (flavodoxin) oxidoreductase	TIGR02176	metabolism	Energy production and conversion	0NDB2	Oxidoreductase required for the transfer of electrons from pyruvate to flavodoxin (By similarity)	552398.HMPREF0866_00248	4.57653e-05	9.89891e-05	3.79244e-05	2.07743e-05	3.48943e-05	4.62286e-05	3.85472e-05	4.80163e-05	0	0
group	2076	1	-	-	-	-	A0A1C5R5M0_9CLOT	Bacteria	Firmicutes	Clostridia	Clostridiales	various	various	various	Bacteria	Firmicutes	Clostridia	Clostridiales	various	various	various	Protein fate	Protein folding and stabilization	chaperonin GroL	TIGR02348	cellular processes and signaling	Posttranslational modification, protein turnover, chaperones	05CJ9	Prevents misfolding and promotes the refolding and proper assembly of unfolded polypeptides generated under stress conditions (By similarity)	658086.HMPREF0994_00122	0.000102443	0.000276977	0.000127338	4.65022e-05	7.81091e-05	5.17401e-05	4.3143e-05	3.58273e-05	5.91744e-05	3.37354e-05
group	2077	1	-	-	-	-	A0A1C5R5P6_9CLOT	Bacteria	Firmicutes	Clostridia	Clostridiales	various	various	various	Bacteria	Firmicutes	Clostridia	Clostridiales	various	various	various	Protein synthesis	Ribosomal proteins: synthesis and modification	ribosomal protein bL17	TIGR00059	information storage and processing	Translation, ribosomal structure and biogenesis	0ET92	50S ribosomal protein L17	552398.HMPREF0866_02846	0	0	0.000604295	0.000220681	0	0.000982154	0.00020474	0.000170023	0.0014041	0.000480285
group	2078	1	-	-	-	-	A0A1C5R606_9CLOT	Bacteria	Firmicutes	Clostridia	Clostridiales	various	various	various	Bacteria	Firmicutes	Clostridia	Clostridiales	various	various	various	Protein synthesis	Ribosomal proteins: synthesis and modification	ribosomal protein uS11	TIGR03632	information storage and processing	Translation, ribosomal structure and biogenesis	08UHH	Located on the platform of the 30S subunit, it bridges several disparate RNA helices of the 16S rRNA. Forms part of the Shine-Dalgarno cleft in the 70S ribosome (By similarity)	552398.HMPREF0866_02849	0.000138902	0.00022533	0	0	0	0.000210462	0.000175491	0.000145734	0	0.000137224
group	2079	1	-	-	-	-	A0A1C5R616_9CLOT	Bacteria	Firmicutes	Clostridia	Clostridiales	various	various	various	Bacteria	Firmicutes	Clostridia	Clostridiales	various	various	various	unclassified	unclassified	unclassified	unclassified	cellular processes and signaling	Posttranslational modification, protein turnover, chaperones	0EU2Q	Binds to Cpn60 in the presence of Mg-ATP and suppresses the ATPase activity of the latter (By similarity)	537007.BLAHAN_06155	0.000589593	0.000956456	0.000977158	0.000267635	0.000449543	0.000595562	0.000993206	0.000618593	0	0.000194158
group	2081	2	132	132	97.73	97.73	A0A1C5R702_9CLOT;A0A1Y4WDD6_9FIRM	Bacteria	Firmicutes	Clostridia	Clostridiales	various	various	various	Bacteria	Firmicutes	Clostridia	Clostridiales	various	various	various	unclassified	unclassified	unclassified	unclassified	information storage and processing	Translation, ribosomal structure and biogenesis	0ESEJ	One of the primary rRNA binding proteins, it binds directly to 16S rRNA central domain where it helps coordinate assembly of the platform of the 30S subunit (By similarity)	552398.HMPREF0866_02862	0.000699769	0.000454075	0.000695855	0.000952942	0.000800322	0.00106028	0.000884104	0.000734189	0.000970102	0.000829583
group	2082	11	86	87	93.1	98.85	A0A1C5R794_9CLOT;A0A1C6F4N0_9FIRM;A0A1C6GTL5_9FIRM;A0A1C6IKQ1_9CLOT;A0A1Y3YDL9_9FIRM;A0A1Y4C3I1_9FIRM;A0A1Y4WGN1_9FIRM;A0A212KG65_9FIRM;A0A2P2F6M0_9FIRM;A0A3E2B5Z8_9FIRM;F4XGW6_9FIRM	Bacteria	Firmicutes	various	various	various	various	various	Bacteria	Firmicutes	various	various	various	various	various	Protein synthesis	Ribosomal proteins: synthesis and modification	ribosomal protein uS17	TIGR03635	information storage and processing	Translation, ribosomal structure and biogenesis	COG0186	One of the primary rRNA binding proteins, it binds specifically to the 5'-end of 16S ribosomal	various	0.000212344	0	0.000263945	0	0.000242856	0	0.00026828	0.000222788	0	0
group	2088	6	134	156	59.49	94.94	A0A1C5RFG0_9CLOT;A0A1Y3SG24_9FIRM;A0A1Y4C4Y3_9FIRM;A0A1Y4US48_9FIRM;A0A1Y4W1E4_9FIRM;F4XAQ6_9FIRM	Bacteria	Firmicutes	Clostridia	Clostridiales	various	various	various	Bacteria	Firmicutes	Clostridia	Clostridiales	various	various	various	unclassified	unclassified	various	various	poorly characterized	Function unknown	12378	NA	411467.BACCAP_04388	0	0	0.0001472	0	0.000135439	0	0.000149618	0.000124247	0.000205214	0
group	2089	3	189	189	95.77	97.35	A0A1C5RFI8_9CLOT;A0A2P2F3B3_9FIRM;F4XAQ5_9FIRM	Bacteria	Firmicutes	Clostridia	Clostridiales	various	various	various	Bacteria	Firmicutes	Clostridia	Clostridiales	various	various	various	Protein synthesis	Translation factors	translation elongation factor P	TIGR00038	information storage and processing	Translation, ribosomal structure and biogenesis	0NECN	Involved in peptide bond synthesis. Stimulates efficient translation and peptide-bond synthesis on native or reconstituted 70S ribosomes in vitro. Probably functions indirectly by altering the affinity of the ribosome for aminoacyl-tRNA, thus increasing their reactivity as acceptors for peptidyl transferase (By similarity)	552398.HMPREF0866_00374	0.000195491	0	0.000485994	0.000133109	0.000335373	0.000444308	0.000123494	0.000205107	0.000338766	0.000289696
group	2090	1	-	-	-	-	A0A1C5RFJ8_9CLOT	Bacteria	Firmicutes	Clostridia	Clostridiales	various	various	various	Bacteria	Firmicutes	Clostridia	Clostridiales	various	various	various	Protein synthesis	Ribosomal proteins: synthesis and modification	ribosomal protein uL1	TIGR01169	information storage and processing	Translation, ribosomal structure and biogenesis	05C64	Binds directly to 23S rRNA. The L1 stalk is quite mobile in the ribosome, and is involved in E site tRNA release (By similarity)	642492.Clole_3563	0.000160643	0	0.00019968	0	9.18631e-05	0	0.00020296	0.000168544	0	0.000158703
group	2094	3	105	129	79.07	98.45	A0A1C5RJZ9_9CLOT;A0A1Q6P358_9FIRM;A0A3C1J351_9FIRM	various	various	various	various	various	various	various	Bacteria	Firmicutes	various	various	various	various	various	Protein synthesis	Ribosomal proteins: synthesis and modification	ribosomal protein uL22	TIGR01044	information storage and processing	Translation, ribosomal structure and biogenesis	0NJ7J	The globular domain of the protein is located near the polypeptide exit tunnel on the outside of the subunit, while an extended beta-hairpin is found that lines the wall of the exit tunnel in the center of the 70S ribosome (By similarity)	742723.HMPREF9477_01139	0.000429626	0	0.000356019	0.000975104	0.000655148	0.000433975	0.000542799	0.000751263	0	0.000707396
group	2096	2	138	138	97.83	97.83	A0A1C5RKM3_9FIRM;R9M7A9_9FIRM	Bacteria	Firmicutes	Clostridia	Clostridiales	Oscillospiraceae	various	various	Bacteria	Firmicutes	Clostridia	Clostridiales	Oscillospiraceae	various	various	Protein synthesis	Ribosomal proteins: synthesis and modification	ribosomal protein uS12	TIGR00981	information storage and processing	Translation, ribosomal structure and biogenesis	COG0048	Interacts with and stabilizes bases of the 16S rRNA that are involved in tRNA selection in the A site and with the mRNA backbone. Located at the interface of the 30S and 50S subunits, it traverses the body of the 30S subunit contacting proteins on the other side and probably holding the rRNA structure together. The combined cluster of proteins S8, S12 and S17 appears to hold together the shoulder…	693746.OBV_34970	0.000267738	0.000434333	0.0001664	0.000182302	0.000153105	0.000202836	0.000169133	0.000140454	0	0.000264505
group	2097	1	-	-	-	-	A0A1C5RKY3_9FIRM	Bacteria	Firmicutes	Clostridia	Clostridiales	Oscillospiraceae	Oscillibacter	uncultured Oscillibacter sp.	Bacteria	Firmicutes	Clostridia	Clostridiales	Oscillospiraceae	Oscillibacter	various	Unknown function	General	small GTP-binding protein domain	TIGR00231	information storage and processing	Translation, ribosomal structure and biogenesis	05CEJ	Catalyzes the GTP-dependent ribosomal translocation step during translation elongation. During this step, the ribosome changes from the pre-translocational (PRE) to the post- translocational (POST) state as the newly formed A-site-bound peptidyl-tRNA and P-site-bound deacylated tRNA move to the P and E sites, respectively. Catalyzes the coordinated movement of the two tRNA molecules, the mRNA and…	552398.HMPREF0866_01306	7.9061e-05	0.000128255	6.55156e-05	0.000107665	9.04216e-05	0.000119792	0	5.52998e-05	0	0
group	2098	1	-	-	-	-	A0A1C5RKZ7_9FIRM	Bacteria	Firmicutes	Clostridia	Clostridiales	Oscillospiraceae	various	various	Bacteria	Firmicutes	Clostridia	Clostridiales	Oscillospiraceae	various	various	Unknown function	General	small GTP-binding protein domain	TIGR00231	information storage and processing	Translation, ribosomal structure and biogenesis	0EP2K	This protein promotes the GTP-dependent binding of aminoacyl-tRNA to the A-site of ribosomes during protein biosynthesis (By similarity)	552398.HMPREF0866_01305	0.000322487	0.000523149	0.000343589	0.000439162	0.000263448	0.000209412	0.000465643	0.000676699	0.000239502	0.000227566
group	2099	2	156	162	95.68	95.68	A0A1C5RL44_9FIRM;U2RBE0_9FIRM	Bacteria	Firmicutes	Clostridia	Clostridiales	Oscillospiraceae	various	various	Bacteria	Firmicutes	Clostridia	Clostridiales	Oscillospiraceae	various	various	Protein synthesis	Ribosomal proteins: synthesis and modification	ribosomal protein uS7	TIGR01029	information storage and processing	Translation, ribosomal structure and biogenesis	0ERUJ	One of the primary rRNA binding proteins, it binds directly to 16S rRNA where it nucleates assembly of the head domain of the 30S subunit. Is located at the subunit interface close to the decoding center, probably blocks exit of the E-site tRNA (By similarity)	693746.OBV_34960	0	0	0.000141748	0.000465883	0.000391269	0.000345573	0.000432229	0.000119646	0.000395227	0.000337978
group	2103	6	226	228	71.49	98.68	A0A1C5RSN6_9CLOT;A0A1I5BSW2_9FIRM;A0A371AT27_9FIRM;A0A372U4V8_9FIRM;F7JPM5_9FIRM;G4KR60_OSCVS	Bacteria	Firmicutes	Clostridia	Clostridiales	various	various	various	Bacteria	Firmicutes	Clostridia	Clostridiales	various	various	various	unclassified	unclassified	unclassified	unclassified	poorly characterized	Function unknown	0NEDM	Protein of unknown function (DUF1498)	various	0	0	0	0	9.26689e-05	0.000122769	0.00010237	8.50114e-05	0.00014041	0
group	2105	2	266	266	99.62	99.62	A0A1C5RXG5_9FIRM;U2R8F6_9FIRM	Bacteria	Firmicutes	Clostridia	Clostridiales	Oscillospiraceae	various	various	Bacteria	Firmicutes	Clostridia	Clostridiales	Oscillospiraceae	various	various	unclassified	unclassified	unclassified	unclassified	metabolism	Energy production and conversion	0ENZ8	Electron transfer flavoprotein	various	0.000486156	0.000337996	0.000690623	0.000472889	7.94305e-05	0.000315692	0.000438728	0.000218601	0.000722106	0.000343061
group	2108	1	-	-	-	-	A0A1C5S0Y6_9CLOT	Bacteria	Firmicutes	Clostridia	Clostridiales	Clostridiaceae	Clostridium	uncultured Clostridium sp.	Bacteria	Firmicutes	Clostridia	Clostridiales	Clostridiaceae	Clostridium	uncultured Clostridium sp.	Protein fate	Protein and peptide secretion and trafficking	membrane protein insertase, YidC/Oxa1 family	TIGR03592	cellular processes and signaling	Intracellular trafficking, secretion, and vesicular transport	0NEJJ	Required for the insertion and or proper folding and or complex formation of integral membrane proteins into the membrane. Involved in integration of membrane proteins that insert both dependently and independently of the Sec translocase complex, as well as at least some lipoproteins (By similarity)	658086.HMPREF0994_05146	4.13287e-05	0	5.13718e-05	0	4.72674e-05	6.26206e-05	0	0	7.16183e-05	4.08296e-05
group	2109	1	-	-	-	-	A0A1C5S474_9CLOT	Bacteria	Firmicutes	Clostridia	Clostridiales	various	various	various	Bacteria	Firmicutes	Clostridia	Clostridiales	various	various	various	unclassified	unclassified	unclassified	unclassified	metabolism	Energy production and conversion	05KY8	Rubrerythrin	658659.HMPREF0983_01403	0.000205266	0.000332988	0.00038272	0.00027953	0.000234761	0.000311015	0.000389006	0.000215362	0.000355704	0.000202787
group	2110	2	614	614	99.84	99.84	A0A1C5S6Q6_9CLOT;A0A1C5ZZS0_9FIRM	Bacteria	Firmicutes	Clostridia	Clostridiales	various	various	various	Bacteria	Firmicutes	Clostridia	Clostridiales	various	various	various	Protein fate	Protein folding and stabilization	chaperone protein DnaK	TIGR02350	cellular processes and signaling	Posttranslational modification, protein turnover, chaperones	0ENQB	Acts as a chaperone (By similarity)	693746.OBV_00710	3.00878e-05	4.88094e-05	3.73994e-05	4.09734e-05	3.44113e-05	4.55886e-05	3.80136e-05	0	0	2.97245e-05
group	2113	8	230	259	85.71	99.61	A0A1C5SA13_9FIRM;A0A1C5Y479_9CLOT;A0A1G5BK87_9FIRM;A0A373AAK2_9FIRM;A0A374DI83_9FIRM;A0A395XA70_9FIRM;A0A3D4REU6_9FIRM;C6LMP6_9FIRM	Bacteria	Firmicutes	various	various	various	various	various	Bacteria	Firmicutes	various	various	various	various	various	unclassified	unclassified	unclassified	unclassified	metabolism	Energy production and conversion	0EPUZ	Inherit from firmNOG: NifU-related domain containing protein	various	0.000142656	0	0.000177322	0	0.000163155	0.00021615	0.000180234	0	0.000123604	0.000140933
group	2116	5	160	160	94.38	99.38	A0A1C5SF84_9FIRM;A0A1Q6KA24_9FIRM;A0A373NTP2_9FIRM;A0A374LTQ0_9FIRM;C6JGV4_9FIRM	Bacteria	Firmicutes	Clostridia	Clostridiales	various	various	various	Bacteria	Firmicutes	Clostridia	Clostridiales	various	various	various	Transcription	Transcription factors	transcription elongation factor GreA	TIGR01462	information storage and processing	Transcription	0ESER	Necessary for efficient RNA polymerase transcription elongation past template-encoded arresting sites. The arresting sites in DNA have the property of trapping a certain fraction of elongating RNA polymerases that pass through, resulting in locked ternary complexes. Cleavage of the nascent transcript by cleavage factors such as GreA or GreB allows the resumption of elongation from the new 3'termi…	457412.RSAG_03171	0.000230924	0.000187306	0.00028704	0	0.000132053	0.000174946	0.000291754	0.000242282	0.000200084	0.000228135
group	2122	1	-	-	-	-	A0A1C5SMT4_9CLOT	Bacteria	Firmicutes	Clostridia	Clostridiales	Clostridiaceae	Clostridium	uncultured Clostridium sp.	Bacteria	Firmicutes	Clostridia	Clostridiales	Clostridiaceae	Clostridium	uncultured Clostridium sp.	unclassified	unclassified	unclassified	unclassified	cellular processes and signaling	Cell motility	0EQIK	Flagellin	622312.ROSEINA2194_02155	3.99005e-05	0	4.95966e-05	0	9.12679e-05	0.000120913	0	0	0	7.88373e-05
group	2124	1	-	-	-	-	A0A1C5SP16_9FIRM	Bacteria	Firmicutes	Clostridia	Clostridiales	Lachnospiraceae	Blautia	uncultured Blautia sp.	Bacteria	Firmicutes	Clostridia	Clostridiales	Lachnospiraceae	Blautia	uncultured Blautia sp.	Protein synthesis	Ribosomal proteins: synthesis and modification	ribosomal protein uL16	TIGR01164	information storage and processing	Translation, ribosomal structure and biogenesis	COG0197	Binds 23S rRNA and is also seen to make contacts with the A and possibly P site tRNAs (By similarity)	657323.CK1_32950	0.000254813	0	0.000316734	0.000173501	0	0.000386088	0.000160968	0.000133673	0.000220782	0.000125868
group	2131	1	-	-	-	-	A0A1C5SWJ2_9FIRM	Bacteria	Firmicutes	Clostridia	Clostridiales	Lachnospiraceae	Blautia	uncultured Blautia sp.	Bacteria	Firmicutes	Clostridia	Clostridiales	Lachnospiraceae	Blautia	uncultured Blautia sp.	Protein fate	Protein folding and stabilization	chaperone protein DnaK	TIGR02350	cellular processes and signaling	Posttranslational modification, protein turnover, chaperones	0ENQB	Acts as a chaperone (By similarity)	553973.CLOHYLEM_04670	2.93703e-05	0	7.3015e-05	3.99963e-05	3.35906e-05	4.45014e-05	7.42141e-05	3.08149e-05	0	5.80313e-05
group	2142	2	99	99	98.99	98.99	A0A1C5T4R7_9FIRM;E5XIF1_9FIRM	Bacteria	Firmicutes	Clostridia	Clostridiales	various	various	various	Bacteria	Firmicutes	Clostridia	Clostridiales	various	various	various	unclassified	unclassified	unclassified	unclassified	information storage and processing	Translation, ribosomal structure and biogenesis	COG0089	One of the early assembly proteins it binds 23S rRNA. One of the proteins that surrounds the polypeptide exit tunnel on the outside of the ribosome. Forms the main docking site for trigger factor binding to the ribosome (By similarity)	411460.RUMTOR_02499	0.000186605	0	0.00115976	0.000254118	0.000640258	0.000565483	0	0.000195784	0	0.000737407
group	2148	6	306	331	83.69	99.4	A0A1C5TCB9_9CLOT;A0A1C5XC94_9CLOT;A0A1I3AYY0_9FIRM;A0A355W2K3_9FIRM;A0A3D1EEC5_9FIRM;A0A3D1Q1P9_9FIRM	Bacteria	Firmicutes	various	various	various	various	various	Bacteria	Firmicutes	various	various	various	various	various	Cell envelope	Biosynthesis and degradation of murein sacculus and peptidoglycan	cell shape determining protein, MreB/Mrl family	TIGR00904	cellular processes and signaling	Cell cycle control, cell division, chromosome partitioning	0NDKT	Cell shape determining protein, mreb mrl family	357809.Cphy_0242	0.000279062	0.000452703	0.000208126	0.000228015	0.000319162	0.000422831	0.000352573	0.000351346	0.000290151	0.000220554
group	2150	1	-	-	-	-	A0A1C5TCU7_9CLOT	Bacteria	Firmicutes	Clostridia	Clostridiales	various	various	various	Bacteria	Firmicutes	Clostridia	Clostridiales	various	various	various	unclassified	unclassified	unclassified	unclassified	metabolism	Amino acid transport and metabolism	COG0334	oxidoreductase activity, acting on the CH-NH2 group of donors, NAD or NADP as acceptor	552398.HMPREF0866_01444	4.10531e-05	0	5.10294e-05	0	0	0	5.18674e-05	4.30724e-05	0	4.05574e-05
group	2151	1	-	-	-	-	A0A1C5TDZ8_9CLOT	Bacteria	Firmicutes	Clostridia	Clostridiales	Clostridiaceae	Clostridium	uncultured Clostridium sp.	Bacteria	Firmicutes	Clostridia	Clostridiales	Clostridiaceae	Clostridium	uncultured Clostridium sp.	unclassified	unclassified	unclassified	unclassified	cellular processes and signaling	Cell motility	0EQIK	Flagellin	657318.EUR_14450	0.00025013	0.000463736	0.000177665	0.000145983	0.000286073	0.000108284	0.000225729	0.000299924	0.000185764	0.000211808
group	2154	4	139	140	97.86	98.57	A0A1C5TK41_9CLOT;A0A1C5V758_9FIRM;A0A1Y4MFI5_9FIRM;S2YLE9_9FIRM	Bacteria	Firmicutes	Clostridia	Clostridiales	various	various	various	Bacteria	Firmicutes	Clostridia	Clostridiales	various	various	various	Protein synthesis	Ribosomal proteins: synthesis and modification	ribosomal protein uS12	TIGR00981	information storage and processing	Translation, ribosomal structure and biogenesis	COG0048	Interacts with and stabilizes bases of the 16S rRNA that are involved in tRNA selection in the A site and with the mRNA backbone. Located at the interface of the 30S and 50S subunits, it traverses the body of the 30S subunit contacting proteins on the other side and probably holding the rRNA structure together. The combined cluster of proteins S8, S12 and S17 appears to hold together the shoulder…	various	0.000131957	0.000214064	0.000164023	0	0.000150918	0.000199939	0	0	0	0.000130363
group	2157	1	-	-	-	-	A0A1C5TRB4_9CLOT	Bacteria	Firmicutes	Clostridia	Clostridiales	Clostridiaceae	Clostridium	uncultured Clostridium sp.	Bacteria	Firmicutes	Clostridia	Clostridiales	Clostridiaceae	Clostridium	uncultured Clostridium sp.	Energy metabolism	Glycolysis/gluconeogenesis	ketose-bisphosphate aldolase	TIGR00167	metabolism	Carbohydrate transport and metabolism	05D2N	Aldolase	1042156.CXIVA_15500	0	0	7.36e-05	8.06336e-05	0	0.000179432	7.48088e-05	0	0.000102607	5.84962e-05
group	2160	1	-	-	-	-	A0A1C5TRN8_9CLOT	Bacteria	Firmicutes	Clostridia	Clostridiales	Clostridiaceae	Clostridium	uncultured Clostridium sp.	Bacteria	Firmicutes	Clostridia	Clostridiales	Clostridiaceae	Clostridium	uncultured Clostridium sp.	Energy metabolism	ATP-proton motive force interconversion	ATP synthase F1, gamma subunit	TIGR01146	metabolism	Energy production and conversion	05J80	Produces ATP from ADP in the presence of a proton gradient across the membrane. The gamma chain is believed to be important in regulating ATPase activity and the flow of protons through the CF(0) complex (By similarity)	658086.HMPREF0994_02000	0.000189153	0.000204566	0.000156745	8.58624e-05	0.000216333	0	0.00015932	0	0	0.000124579
group	2169	2	375	375	99.73	99.73	A0A1C5U9C1_9FIRM;A0A1C6KV01_9FIRM	Bacteria	Firmicutes	Clostridia	Clostridiales	various	various	various	Bacteria	Firmicutes	Clostridia	Clostridiales	various	various	various	unclassified	unclassified	unclassified	unclassified	metabolism	Carbohydrate transport and metabolism	0EQY2	Abc transporter	411459.RUMOBE_00265	0.000147791	0.000159834	0.00012247	0.000134174	5.63427e-05	0	6.22409e-05	0.000103374	8.5369e-05	0.000194676
group	2170	2	1267	1267	99.92	99.92	A0A1C5UAX3_9CLOT;A0A1C6DND9_9CLOT	Bacteria	Firmicutes	Clostridia	Clostridiales	Clostridiaceae	Clostridium	uncultured Clostridium sp.	Bacteria	Firmicutes	Clostridia	Clostridiales	Clostridiaceae	various	various	Transcription	DNA-dependent RNA polymerase	DNA-directed RNA polymerase, beta'' subunit	TIGR02388	information storage and processing	Transcription	05D27	DNA-dependent RNA polymerase catalyzes the transcription of DNA into RNA using the four ribonucleoside triphosphates as substrates (By similarity)	642492.Clole_3555	0	2.36535e-05	1.81241e-05	1.98561e-05	1.6676e-05	2.20927e-05	1.84217e-05	0	0	1.44048e-05
group	2172	4	79	79	89.87	96.2	A0A1C5UDU7_9FIRM;A0A1I5STZ8_9FIRM;A0A1Q6N2J4_9FIRM;R9M4T7_9FIRM	Bacteria	Firmicutes	Clostridia	Clostridiales	various	various	various	Bacteria	Firmicutes	Clostridia	Clostridiales	various	various	various	Protein synthesis	Ribosomal proteins: synthesis and modification	ribosomal protein bS16	TIGR00002	information storage and processing	Translation, ribosomal structure and biogenesis	0EU3U	30S ribosomal protein S16	693746.OBV_28110	0.000233847	0.000379354	0.000290674	0.000318452	0	0	0	0.000245349	0	0
group	2174	1	-	-	-	-	A0A1C5UHI1_9CLOT	Bacteria	Firmicutes	Clostridia	Clostridiales	various	various	various	Bacteria	Firmicutes	Clostridia	Clostridiales	various	various	various	Amino acid biosynthesis	Pyruvate family	ketol-acid reductoisomerase	TIGR00465	metabolism	Amino acid transport and metabolism	05C6M	Alpha-keto-beta-hydroxylacyl reductoisomerase	511680.BUTYVIB_00392	0.000652021	0.00088144	0.000540311	0.000739932	0.000497141	0.000576293	0.000892425	0.000684091	0.000659099	0.000536789
group	2183	2	1515	1515	99.8	99.8	A0A1C5UKL1_9CLOT;A0A3D5XY75_9FIRM	Bacteria	Firmicutes	Clostridia	Clostridiales	various	various	various	Bacteria	Firmicutes	various	various	various	various	various	unclassified	unclassified	unclassified	unclassified	metabolism	Amino acid transport and metabolism	0NDJ7	Glutamate synthase	658086.HMPREF0994_04329	4.8776e-05	1.97815e-05	1.51572e-05	1.66057e-05	6.97311e-05	7.39047e-05	3.08123e-05	2.55876e-05	0	0
group	2184	1	-	-	-	-	A0A1C5ULI0_9CLOT	Bacteria	Firmicutes	various	various	various	various	various	Bacteria	Firmicutes	various	various	various	various	various	unclassified	unclassified	unclassified	unclassified	information storage and processing	Transcription	0EVCI	cold-shock DNA-binding domain protein	515622.bpr_I2451	0.000559816	0	0.000347927	0.000381177	0.000320129	0	0.00106092	0.000587351	0	0.000276528
group	2189	1	-	-	-	-	A0A1C5UV92_9FIRM	Bacteria	Firmicutes	Clostridia	Clostridiales	Oscillospiraceae	various	various	Bacteria	Firmicutes	Clostridia	Clostridiales	Oscillospiraceae	various	various	unclassified	unclassified	unclassified	unclassified	information storage and processing	Translation, ribosomal structure and biogenesis	05CW6	This is 1 of the proteins that binds and probably mediates the attachment of the 5S RNA into the large ribosomal subunit, where it forms part of the central protuberance. In the 70S ribosome it contacts protein S13 of the 30S subunit (bridge B1b), connecting the 2 subunits	693746.OBV_09840	0.000103206	0	0.000256572	0.000140546	0.000236073	0	0.000130393	0	0.000357691	0
group	2190	1	-	-	-	-	A0A1C5UWK1_9FIRM	Bacteria	Firmicutes	Clostridia	Clostridiales	Oscillospiraceae	various	various	Bacteria	Firmicutes	Clostridia	Clostridiales	Oscillospiraceae	various	various	unclassified	unclassified	50S ribosomal protein uL3	TIGR03625	information storage and processing	Translation, ribosomal structure and biogenesis	0NDJY	One of the primary rRNA binding proteins, it binds directly near the 3'-end of the 23S rRNA, where it nucleates assembly of the 50S subunit (By similarity)	693746.OBV_09720	7.72967e-05	0.000250786	9.60804e-05	0.000105262	8.84038e-05	0.000234238	0.000195317	8.10987e-05	0	7.63633e-05
group	2191	1	-	-	-	-	A0A1C5UXQ5_9CLOT	Bacteria	Firmicutes	various	various	various	various	various	Bacteria	Firmicutes	various	various	various	various	various	unclassified	unclassified	HDIG domain	TIGR00277	poorly characterized	Function unknown	COG1418	Endoribonuclease that initiates mRNA decay (By similarity)	585394.RHOM_08935	0.000141292	0.000171906	0.00013172	0.000144308	0.000121196	5.35208e-05	0.000133883	0.000111181	6.1211e-05	6.97928e-05
group	2192	1	-	-	-	-	A0A1C5UXX0_9CLOT	Bacteria	Firmicutes	Clostridia	Clostridiales	Clostridiaceae	Clostridium	uncultured Clostridium sp.	Bacteria	Firmicutes	Clostridia	Clostridiales	Clostridiaceae	Clostridium	uncultured Clostridium sp.	unclassified	unclassified	unclassified	unclassified	metabolism	Carbohydrate transport and metabolism	05DIX	extracellular solute-binding protein family 1	641112.RflaF_010100011739	0.000234341	0.000126719	9.7096e-05	0.000106375	4.46692e-05	0	4.93453e-05	0.000122934	0	0.000115756
group	2199	6	536	540	95.38	99.82	A0A1C5V7U0_9CLOT;A0A355VZW3_9FIRM;A0A373JQK0_9CLOT;A0A3B9CHI9_9FIRM;A0A3C1J5V3_9FIRM;A0A3D5LX47_9FIRM	Bacteria	Firmicutes	various	various	various	various	various	Bacteria	Firmicutes	various	various	various	various	various	unclassified	unclassified	unclassified	unclassified	metabolism	Carbohydrate transport and metabolism	0F75W	NA	515622.bpr_I1589	3.4211e-05	5.5498e-05	4.25245e-05	4.65883e-05	0	0	4.32229e-05	3.58937e-05	5.9284e-05	3.37978e-05
group	2201	5	1223	1223	99.75	99.92	A0A1C5VGD2_9FIRM;A0A373L6Z0_9FIRM;A0A373UP01_9FIRM;A0A374B4W0_9FIRM;A0A396LWZ0_9FIRM	Bacteria	Firmicutes	Clostridia	Clostridiales	Lachnospiraceae	Roseburia	various	Bacteria	Firmicutes	Clostridia	Clostridiales	Lachnospiraceae	Roseburia	various	Transcription	DNA-dependent RNA polymerase	DNA-directed RNA polymerase, beta'' subunit	TIGR02388	information storage and processing	Transcription	05D27	DNA-dependent RNA polymerase catalyzes the transcription of DNA into RNA using the four ribonucleoside triphosphates as substrates (By similarity)	718255.RO1_02600	0	2.45045e-05	1.87761e-05	2.05705e-05	3.45519e-05	2.28875e-05	1.90845e-05	0	0	1.4923e-05
group	2203	1	-	-	-	-	A0A1C5VHT4_9FIRM	Bacteria	Firmicutes	Clostridia	Clostridiales	Lachnospiraceae	Roseburia	uncultured Roseburia sp.	Bacteria	Firmicutes	Clostridia	Clostridiales	Lachnospiraceae	Roseburia	uncultured Roseburia sp.	Energy metabolism	Glycolysis/gluconeogenesis	glyceraldehyde-3-phosphate dehydrogenase, type I	TIGR01534	metabolism	Carbohydrate transport and metabolism	0EP6Z	Glyceraldehyde-3-phosphate dehydrogenase, type I	411462.DORLON_02437	0	8.89286e-05	0	7.46519e-05	6.26959e-05	8.30605e-05	6.92592e-05	5.75151e-05	0	5.41568e-05
group	2204	1	-	-	-	-	A0A1C5VIU5_9CLOT	Bacteria	Firmicutes	Clostridia	Clostridiales	Clostridiaceae	Clostridium	uncultured Clostridium sp.	Bacteria	Firmicutes	Clostridia	Clostridiales	Clostridiaceae	Clostridium	uncultured Clostridium sp.	unclassified	unclassified	unclassified	unclassified	information storage and processing	Translation, ribosomal structure and biogenesis	0ESEJ	One of the primary rRNA binding proteins, it binds directly to 16S rRNA central domain where it helps coordinate assembly of the platform of the 30S subunit (By similarity)	411902.CLOBOL_05949	0.000136844	0	0.000170098	0	0.000156507	0.000207344	0.000172891	0	0	0.000135191
group	2205	3	60	60	95	98.33	A0A1C5VIV1_9CLOT;A0A1Y4IMY1_9FIRM;A0A355YKW2_9FIRM	Bacteria	Firmicutes	Clostridia	Clostridiales	various	various	various	Bacteria	Firmicutes	Clostridia	Clostridiales	various	various	various	Protein synthesis	Ribosomal proteins: synthesis and modification	ribosomal protein uL30	TIGR01308	information storage and processing	Translation, ribosomal structure and biogenesis	05VPB	50S ribosomal protein L30	411469.EUBHAL_01752	0.000923696	0	0.00038272	0	0	0	0.000389006	0	0.00106711	0.000912541
group	2206	3	146	146	97.26	98.63	A0A1C5VJ22_9CLOT;A0A1Y4RR78_9FIRM;A0A1Y4SHS6_9FIRM	Bacteria	Firmicutes	Clostridia	Clostridiales	various	various	various	Bacteria	Firmicutes	Clostridia	Clostridiales	various	various	various	Protein synthesis	Ribosomal proteins: synthesis and modification	ribosomal protein uL15	TIGR01071	information storage and processing	Translation, ribosomal structure and biogenesis	0ET41	Binds to the 23S rRNA (By similarity)	411461.DORFOR_01340	0.000253067	0.000205267	0	0.000172313	0.000723579	0	0	0.000132757	0	0.000375017
group	2207	1	-	-	-	-	A0A1C5VJ76_9CLOT	Bacteria	Firmicutes	Clostridia	Clostridiales	Clostridiaceae	Clostridium	uncultured Clostridium sp.	Bacteria	Firmicutes	Clostridia	Clostridiales	Clostridiaceae	Clostridium	uncultured Clostridium sp.	Protein synthesis	Ribosomal proteins: synthesis and modification	ribosomal protein uS5	TIGR01021	information storage and processing	Translation, ribosomal structure and biogenesis	0ERTJ	Located at the back of the 30S subunit body where it stabilizes the conformation of the head with respect to the body (By similarity)	657314.CK5_20750	0.000109313	0	0.000271754	0.000297724	0.000250042	0.000331259	0.000138109	0.00011469	0.000189428	0.000215986
group	2209	1	-	-	-	-	A0A1C5VJS5_9FIRM	Bacteria	Firmicutes	Clostridia	Clostridiales	Eubacteriaceae	Eubacterium	uncultured Eubacterium sp.	Bacteria	Firmicutes	Clostridia	Clostridiales	Eubacteriaceae	Eubacterium	uncultured Eubacterium sp.	unclassified	unclassified	unclassified	unclassified	metabolism	Energy production and conversion	05KY8	Rubrerythrin	411468.CLOSCI_02641	0.000307899	0.000499482	0.00038272	0.000419295	0.000352142	0.000466523	0.000389006	0.000323043	0.000533556	0.00030418
group	2212	3	397	397	98.74	99.5	A0A1C5VMY5_9FIRM;A0A1C6JNV7_9FIRM;U2R848_9FIRM	Bacteria	Firmicutes	Clostridia	Clostridiales	Oscillospiraceae	various	various	Bacteria	Firmicutes	Clostridia	Clostridiales	Oscillospiraceae	various	various	unclassified	unclassified	unclassified	unclassified	metabolism	Carbohydrate transport and metabolism	0ENRZ	Phosphoglycerate kinase	411467.BACCAP_00115	4.65338e-05	7.54885e-05	5.78419e-05	6.33695e-05	0	0	5.87918e-05	0	8.06382e-05	0
group	2213	1	-	-	-	-	A0A1C5VN13_9FIRM	Bacteria	Firmicutes	Clostridia	Clostridiales	Oscillospiraceae	Oscillibacter	various	Bacteria	Firmicutes	Clostridia	Clostridiales	Oscillospiraceae	Oscillibacter	various	Energy metabolism	Glycolysis/gluconeogenesis	phosphoglycerate mutase (2,3-diphosphoglycerate-independent)	TIGR01307	metabolism	Carbohydrate transport and metabolism	0NE4S	Catalyzes the interconversion of 2-phosphoglycerate and 3-phosphoglycerate (By similarity)	693746.OBV_03020	3.6582e-05	0.000118689	0	9.96344e-05	8.36773e-05	0	4.62185e-05	0	0	0
group	2214	1	-	-	-	-	A0A1C5VPY8_9FIRM	Bacteria	Firmicutes	Clostridia	Clostridiales	Lachnospiraceae	Roseburia	uncultured Roseburia sp.	Bacteria	Firmicutes	Clostridia	Clostridiales	Lachnospiraceae	Roseburia	uncultured Roseburia sp.	Protein fate	Protein folding and stabilization	chaperonin GroL	TIGR02348	cellular processes and signaling	Posttranslational modification, protein turnover, chaperones	05CJ9	Prevents misfolding and promotes the refolding and proper assembly of unfolded polypeptides generated under stress conditions (By similarity)	585394.RHOM_09330	3.41477e-05	0.000110791	8.48917e-05	9.30044e-05	3.90545e-05	5.17401e-05	4.3143e-05	3.58273e-05	0	3.37354e-05
group	2215	1	-	-	-	-	A0A1C5VR99_9FIRM	Bacteria	Firmicutes	Clostridia	Clostridiales	various	various	various	Bacteria	Firmicutes	Clostridia	Clostridiales	various	various	various	Unknown function	General	small GTP-binding protein domain	TIGR00231	information storage and processing	Translation, ribosomal structure and biogenesis	0EP2K	This protein promotes the GTP-dependent binding of aminoacyl-tRNA to the A-site of ribosomes during protein biosynthesis (By similarity)	411467.BACCAP_03473	0.000230924	0.000224767	0.000172224	0.000125788	0	0.000209935	0.000291754	0.000242282	8.00334e-05	0
group	2221	1	-	-	-	-	A0A1C5W1C4_9FIRM	Bacteria	Firmicutes	Clostridia	Clostridiales	Lachnospiraceae	Roseburia	uncultured Roseburia sp.	Bacteria	Firmicutes	Clostridia	Clostridiales	Lachnospiraceae	Roseburia	uncultured Roseburia sp.	Energy metabolism	Glycolysis/gluconeogenesis	ketose-bisphosphate aldolase	TIGR00167	metabolism	Carbohydrate transport and metabolism	05D2N	Aldolase	556261.HMPREF0240_00752	0	0.000189677	0	0	0.000200587	0.000354321	0.000147724	6.13373e-05	0	0
group	2225	1	-	-	-	-	A0A1C5WAS0_9FIRM	Bacteria	Firmicutes	Clostridia	Clostridiales	Lachnospiraceae	Roseburia	uncultured Roseburia sp.	Bacteria	Firmicutes	Clostridia	Clostridiales	Lachnospiraceae	Roseburia	uncultured Roseburia sp.	unclassified	unclassified	unclassified	unclassified	metabolism	Energy production and conversion	07TG2	phosphoenolpyruvate carboxykinase	357809.Cphy_3853	6.60963e-05	0.000107223	8.21582e-05	9.00096e-05	0	0	8.35075e-05	3.46737e-05	5.7269e-05	6.52981e-05
group	2231	1	-	-	-	-	A0A1C5WKN0_9FIRM	Bacteria	Firmicutes	Clostridia	Clostridiales	Ruminococcaceae	Flavonifractor	uncultured Flavonifractor sp.	Bacteria	Firmicutes	Clostridia	Clostridiales	various	various	various	Protein synthesis	Ribosomal proteins: synthesis and modification	ribosomal protein bL12	TIGR00855	information storage and processing	Translation, ribosomal structure and biogenesis	0EU68	Seems to be the binding site for several of the factors involved in protein synthesis and appears to be essential for accurate translation (By similarity)	552398.HMPREF0866_00360	0.000147791	0	0	0.000201261	0	0	0.000560168	0.000310121	0.000768321	0.000146007
group	2234	1	-	-	-	-	A0A1C5WLR4_9CLOT	Bacteria	Firmicutes	Clostridia	Clostridiales	various	various	various	Bacteria	Firmicutes	Clostridia	Clostridiales	various	various	various	Protein synthesis	Ribosomal proteins: synthesis and modification	ribosomal protein uL2	TIGR01171	information storage and processing	Translation, ribosomal structure and biogenesis	05CFD	One of the primary rRNA binding proteins. Required for association of the 30S and 50S subunits to form the 70S ribosome, for tRNA binding and peptide bond formation. It has been suggested to have peptidyltransferase activity	556261.HMPREF0240_00468	0.000263913	0.000321096	8.20115e-05	0	0.000226377	0.000199939	8.33584e-05	0	0	6.51815e-05
group	2238	1	-	-	-	-	A0A1C5WMQ1_9CLOT	Bacteria	Firmicutes	Clostridia	Clostridiales	various	various	various	Bacteria	Firmicutes	Clostridia	Clostridiales	various	various	various	Protein synthesis	Ribosomal proteins: synthesis and modification	50S ribosomal protein uL4	TIGR03953	information storage and processing	Translation, ribosomal structure and biogenesis	COG0088	One of the primary rRNA binding proteins, this protein initially binds near the 5'-end of the 23S rRNA. It is important during the early stages of 50S assembly. It makes multiple contacts with different domains of the 23S rRNA in the assembled 50S subunit and ribosome (By similarity)	658086.HMPREF0994_06378	0.000269038	0	0.000334416	0	0.000205131	0.000135881	0.000113303	9.40903e-05	0.000155405	8.85963e-05
group	2239	1	-	-	-	-	A0A1C5WN26_9CLOT	Bacteria	Firmicutes	Clostridia	Clostridiales	various	various	various	Bacteria	Firmicutes	Clostridia	Clostridiales	various	various	various	Protein synthesis	Ribosomal proteins: synthesis and modification	ribosomal protein uL18	TIGR00060	information storage and processing	Translation, ribosomal structure and biogenesis	COG0256	This is one of the proteins that binds and probably mediates the attachment of the 5S RNA into the large ribosomal subunit, where it forms part of the central protuberance (By similarity)	742723.HMPREF9477_01128	0.000151426	0.000245647	0.000188223	0.000206211	0.000173185	0	0.000191314	0.000158874	0.000262405	0.000149597
group	2248	1	-	-	-	-	A0A1C5X392_9FIRM	Bacteria	Firmicutes	Clostridia	Clostridiales	Lachnospiraceae	Roseburia	uncultured Roseburia sp.	Bacteria	Firmicutes	Clostridia	Clostridiales	Lachnospiraceae	Roseburia	uncultured Roseburia sp.	Protein synthesis	Translation factors	translation elongation factor Ts	TIGR00116	information storage and processing	Translation, ribosomal structure and biogenesis	0NDYP	Associates with the EF-Tu.GDP complex and induces the exchange of GDP to GTP. It remains bound to the aminoacyl-tRNA.EF- Tu.GTP complex up to the GTP hydrolysis stage on the ribosome (By similarity)	1042156.CXIVA_22260	5.97861e-05	0	7.43146e-05	8.14164e-05	0.000205131	0	0.00015107	0	0	0.000118128
group	2249	1	-	-	-	-	A0A1C5X3B6_9CLOT	Bacteria	Firmicutes	various	various	various	various	various	Bacteria	Firmicutes	various	various	various	various	various	unclassified	unclassified	unclassified	unclassified	metabolism	Amino acid transport and metabolism	0P69C	ABC transporter, ATP-binding protein	658086.HMPREF0994_04888	5.00648e-05	0	0	0	5.72588e-05	7.58574e-05	0.000126506	5.25273e-05	0	4.94602e-05
group	2254	3	437	445	96.63	99.33	A0A1C5X6E4_9FIRM;A0A1C6JRG0_9FIRM;U2QY82_9FIRM	Bacteria	Firmicutes	Clostridia	Clostridiales	Oscillospiraceae	Oscillibacter	various	Bacteria	Firmicutes	Clostridia	Clostridiales	Oscillospiraceae	various	various	unclassified	unclassified	unclassified	unclassified	metabolism	Carbohydrate transport and metabolism	0NDSD	Phosphohexose isomerase	693746.OBV_02810	4.15144e-05	0	5.16027e-05	0	0	6.2902e-05	0	4.35564e-05	0	8.20262e-05
group	2255	1	-	-	-	-	A0A1C5X6X1_9CLOT	Bacteria	Firmicutes	Clostridia	Clostridiales	Clostridiaceae	Clostridium	uncultured Clostridium sp.	Bacteria	Firmicutes	Clostridia	Clostridiales	Clostridiaceae	Clostridium	uncultured Clostridium sp.	unclassified	unclassified	unclassified	unclassified	cellular processes and signaling	Cell motility	0EQIK	Flagellin	657318.EUR_14450	4.02482e-05	0	5.00288e-05	5.48098e-05	9.20632e-05	0	5.08504e-05	8.44557e-05	6.97459e-05	0.000159049
group	2259	1	-	-	-	-	A0A1C5XB01_9FIRM	Bacteria	Firmicutes	Clostridia	Clostridiales	Lachnospiraceae	Roseburia	uncultured Roseburia sp.	Bacteria	Firmicutes	Clostridia	Clostridiales	Lachnospiraceae	Roseburia	uncultured Roseburia sp.	Energy metabolism	Other	pyruvate, phosphate dikinase	TIGR01828	metabolism	Carbohydrate transport and metabolism	08HRN	Catalyzes the phosphorylation of pyruvate to phosphoenolpyruvate (By similarity)	476272.RUMHYD_00156	2.10889e-05	3.42111e-05	2.62137e-05	2.87188e-05	4.82386e-05	6.39073e-05	5.32885e-05	2.21262e-05	0	2.08343e-05
group	2260	3	383	383	99.48	99.74	A0A1C5XB09_9CLOT;A0A1C6EDP6_9CLOT;A0A3D0FFI6_9FIRM	Bacteria	Firmicutes	various	various	various	various	various	Bacteria	Firmicutes	various	various	various	various	various	unclassified	unclassified	unclassified	unclassified	metabolism	Lipid transport and metabolism	COG1960	acyl-CoA dehydrogenase	658086.HMPREF0994_05388	9.64695e-05	7.82479e-05	0	6.56859e-05	0.000110332	0	6.09409e-05	0.000101215	0	4.76523e-05
group	2263	1	-	-	-	-	A0A1C5XFE0_9CLOT	Bacteria	Firmicutes	Clostridia	Clostridiales	Clostridiaceae	Clostridium	uncultured Clostridium sp.	Bacteria	Firmicutes	Clostridia	Clostridiales	Clostridiaceae	Clostridium	uncultured Clostridium sp.	Transcription	DNA-dependent RNA polymerase	DNA-directed RNA polymerase, beta subunit	TIGR02013	information storage and processing	Transcription	COG0085	DNA-dependent RNA polymerase catalyzes the transcription of DNA into RNA using the four ribonucleoside triphosphates as substrates (By similarity)	658086.HMPREF0994_06408	1.44667e-05	7.04047e-05	1.79822e-05	0	0	0	1.82775e-05	3.03564e-05	0	0
group	2264	1	-	-	-	-	A0A1C5XFF5_9CLOT	Bacteria	Firmicutes	Clostridia	Clostridiales	Clostridiaceae	Clostridium	uncultured Clostridium sp.	Bacteria	Firmicutes	Clostridia	Clostridiales	Clostridiaceae	Clostridium	uncultured Clostridium sp.	Unknown function	General	small GTP-binding protein domain	TIGR00231	information storage and processing	Translation, ribosomal structure and biogenesis	0EP2K	This protein promotes the GTP-dependent binding of aminoacyl-tRNA to the A-site of ribosomes during protein biosynthesis (By similarity)	718255.RO1_02560	0	0.000151741	5.81347e-05	0.000127381	0.00010698	0.000141729	0.000118179	9.81397e-05	0	0
group	2267	1	-	-	-	-	A0A1C5XHN3_9FIRM	Bacteria	Firmicutes	Clostridia	Clostridiales	various	various	various	Bacteria	Firmicutes	Clostridia	Clostridiales	various	various	various	unclassified	unclassified	pyruvate:ferredoxin (flavodoxin) oxidoreductase	TIGR02176	metabolism	Energy production and conversion	0NDB2	Oxidoreductase required for the transfer of electrons from pyruvate to flavodoxin (By similarity)	718255.RO1_07500	1.55898e-05	0	1.93782e-05	0	1.783e-05	2.36214e-05	1.96965e-05	1.63566e-05	0	0
group	2268	1	-	-	-	-	A0A1C5XLF5_9CLOT	Bacteria	Firmicutes	Clostridia	Clostridiales	various	various	various	Bacteria	Firmicutes	Clostridia	Clostridiales	various	various	various	unclassified	unclassified	unclassified	unclassified	metabolism	Carbohydrate transport and metabolism	0ENRZ	Phosphoglycerate kinase	478749.BRYFOR_08789	4.53905e-05	7.36338e-05	0.000225683	0	0.000103826	0.000206325	0.000114695	9.52462e-05	7.86569e-05	4.48423e-05
group	2272	2	423	423	99.53	99.53	A0A1C5XPQ1_9FIRM;A0A1C6DU92_9FIRM	Bacteria	Firmicutes	Clostridia	Clostridiales	various	various	various	Bacteria	Firmicutes	Clostridia	Clostridiales	various	various	various	unclassified	unclassified	unclassified	unclassified	metabolism	Carbohydrate transport and metabolism	0ENRZ	Phosphoglycerate kinase	411467.BACCAP_00115	0	7.08486e-05	5.42866e-05	5.94744e-05	9.98984e-05	0	0	0	7.56817e-05	0
group	2274	1	-	-	-	-	A0A1C5XPW6_9CLOT	Bacteria	Firmicutes	Clostridia	Clostridiales	Clostridiaceae	Butyricicoccus	uncultured Butyricicoccus sp.	Bacteria	Firmicutes	Clostridia	various	various	various	various	Energy metabolism	ATP-proton motive force interconversion	ATP synthase F1, gamma subunit	TIGR01146	metabolism	Energy production and conversion	05J80	Produces ATP from ADP in the presence of a proton gradient across the membrane. The gamma chain is believed to be important in regulating ATPase activity and the flow of protons through the CF(0) complex (By similarity)	445973.CLOBAR_02555	0.000192437	0.000104059	0.0002392	8.73531e-05	0.000146726	0	0.000243129	0.000201902	0	0
group	2278	3	249	249	99.2	99.6	A0A1C5Y384_9CLOT;D7GPI6_9FIRM;R5GJ05_9CLOT	Bacteria	Firmicutes	Clostridia	Clostridiales	various	various	various	Bacteria	Firmicutes	Clostridia	Clostridiales	various	various	various	Energy metabolism	Glycolysis/gluconeogenesis	triose-phosphate isomerase	TIGR00419	metabolism	Carbohydrate transport and metabolism	COG0149	triosephosphate isomerase	various	0.000148385	0.000120357	0.000276665	0.000101035	0.000169707	0.00022483	0.000187473	7.78417e-05	0.000128568	0.000146593
group	2296	3	242	242	98.35	99.17	A0A1C5YSV1_9FIRM;A0A1C6I7Z8_9FIRM;A0A1Y4W9X8_9FIRM	Bacteria	Firmicutes	Clostridia	Clostridiales	various	various	various	Bacteria	Firmicutes	Clostridia	Clostridiales	various	various	various	Protein synthesis	Ribosomal proteins: synthesis and modification	ribosomal protein uS2	TIGR01011	information storage and processing	Translation, ribosomal structure and biogenesis	0EP65	30S ribosomal protein S2	693746.OBV_24380	0	0.000123839	9.48893e-05	0.000103957	0	0	9.64477e-05	0	0.000132287	0.000150833
group	2304	1	-	-	-	-	A0A1C5Z9Q5_9FIRM	Bacteria	Firmicutes	Clostridia	Clostridiales	Lachnospiraceae	Roseburia	uncultured Roseburia sp.	Bacteria	Firmicutes	Clostridia	Clostridiales	Lachnospiraceae	Roseburia	uncultured Roseburia sp.	Protein synthesis	Ribosomal proteins: synthesis and modification	ribosomal protein uS7	TIGR01029	information storage and processing	Translation, ribosomal structure and biogenesis	0ERUJ	One of the primary rRNA binding proteins, it binds directly to 16S rRNA where it nucleates assembly of the head domain of the 30S subunit. Is located at the subunit interface close to the decoding center, probably blocks exit of the E-site tRNA (By similarity)	478749.BRYFOR_09075	0.00153949	0.00192109	0.0023552	0.00209647	0.00176071	0.00251205	0.00224426	0.00136672	0.002873	0.00210586
group	2307	1	-	-	-	-	A0A1C5ZG60_9FIRM	Bacteria	Firmicutes	Clostridia	Clostridiales	Lachnospiraceae	Blautia	uncultured Blautia sp.	Bacteria	Firmicutes	Clostridia	Clostridiales	Lachnospiraceae	Blautia	uncultured Blautia sp.	Protein synthesis	Ribosomal proteins: synthesis and modification	ribosomal protein uS2	TIGR01011	information storage and processing	Translation, ribosomal structure and biogenesis	0EP65	30S ribosomal protein S2	717608.CLS_16410	0	0.000119398	0	0.00010023	0.000168355	0	0.000185979	7.72215e-05	0	0
group	2311	1	-	-	-	-	A0A1C5ZIS5_9FIRM	Bacteria	Firmicutes	Clostridia	Clostridiales	Lachnospiraceae	Roseburia	uncultured Roseburia sp.	Bacteria	Firmicutes	Clostridia	Clostridiales	Lachnospiraceae	Roseburia	uncultured Roseburia sp.	unclassified	unclassified	unclassified	unclassified	information storage and processing	Translation, ribosomal structure and biogenesis	0ESEJ	One of the primary rRNA binding proteins, it binds directly to 16S rRNA central domain where it helps coordinate assembly of the platform of the 30S subunit (By similarity)	478749.BRYFOR_07968	0.000138902	0	0.000172656	0	0	0	0.000175491	0.000145734	0.000240702	0.000137224
group	2314	3	214	232	64.22	95.26	A0A1C5ZJB5_9FIRM;C4GC11_9FIRM;X8GXY4_9FIRM	Bacteria	Firmicutes	Clostridia	Clostridiales	Lachnospiraceae	various	various	Bacteria	Firmicutes	Clostridia	Clostridiales	Lachnospiraceae	various	various	Purines, pyrimidines, nucleosides, and nucleotides	Nucleotide and nucleoside interconversions	adenylate kinase	TIGR01351	metabolism	Nucleotide transport and metabolism	COG0563	Catalyzes the reversible transfer of the terminal phosphate group between ATP and AMP. Plays an important role in cellular energy homeostasis and in adenine nucleotide metabolism (By similarity)	various	0	0	9.89794e-05	0.000108438	9.10712e-05	0.000120653	0.000100605	8.35457e-05	0.000137989	7.86674e-05
group	2315	6	1216	1221	99.26	99.92	A0A1C5ZJG7_9FIRM;A0A2N5NHX8_RUMGN;A0A2N5NSL3_RUMGN;A0A2N5PDW8_RUMGN;A0A2N5PUG9_RUMGN;R5UHL6_9FIRM	Bacteria	Firmicutes	Clostridia	Clostridiales	various	various	various	Bacteria	Firmicutes	Clostridia	Clostridiales	various	various	various	Transcription	DNA-dependent RNA polymerase	DNA-directed RNA polymerase, beta'' subunit	TIGR02388	information storage and processing	Transcription	05D27	DNA-dependent RNA polymerase catalyzes the transcription of DNA into RNA using the four ribonucleoside triphosphates as substrates (By similarity)	411460.RUMTOR_01260	1.51302e-05	2.45446e-05	1.88069e-05	2.06042e-05	1.73043e-05	4.58499e-05	1.91158e-05	0	0	1.49474e-05
group	2316	7	139	141	88.65	99.29	A0A1C5ZK73_9FIRM;A0A1G6CJE0_9FIRM;A0A1H7HX70_RUMAL;A0A374ES58_9FIRM;A0A374HWN5_9FIRM;A0A3D2N9D8_9FIRM;A0A3D4JMB0_9FIRM	Bacteria	Firmicutes	Clostridia	Clostridiales	Ruminococcaceae	various	various	Bacteria	Firmicutes	Clostridia	Clostridiales	Ruminococcaceae	various	various	Protein synthesis	Ribosomal proteins: synthesis and modification	ribosomal protein uS12	TIGR00981	information storage and processing	Translation, ribosomal structure and biogenesis	COG0048	Interacts with and stabilizes bases of the 16S rRNA that are involved in tRNA selection in the A site and with the mRNA backbone. Located at the interface of the 30S and 50S subunits, it traverses the body of the 30S subunit contacting proteins on the other side and probably holding the rRNA structure together. The combined cluster of proteins S8, S12 and S17 appears to hold together the shoulder…	various	0.000131021	0	0	0	0.000149848	0.000198521	0	0.000137465	0	0.000129439
group	2320	1	-	-	-	-	A0A1C5ZQV4_9CLOT	Bacteria	Firmicutes	Clostridia	Clostridiales	Clostridiaceae	Clostridium	uncultured Clostridium sp.	Bacteria	Firmicutes	Clostridia	Clostridiales	Clostridiaceae	Clostridium	uncultured Clostridium sp.	Protein fate	Protein folding and stabilization	chaperonin GroL	TIGR02348	cellular processes and signaling	Posttranslational modification, protein turnover, chaperones	05CJ9	Prevents misfolding and promotes the refolding and proper assembly of unfolded polypeptides generated under stress conditions (By similarity)	556261.HMPREF0240_01834	3.4211e-05	5.5498e-05	4.25245e-05	4.65883e-05	3.91269e-05	0	4.32229e-05	3.58937e-05	0	3.37978e-05
group	2323	2	615	615	99.67	99.67	A0A1C5ZXR3_9CLOT;A0A396MHY1_9CLOT	Bacteria	Firmicutes	Clostridia	Clostridiales	Clostridiaceae	Butyricicoccus	various	Bacteria	Firmicutes	Clostridia	Clostridiales	Clostridiaceae	Butyricicoccus	various	Protein fate	Protein folding and stabilization	chaperone protein DnaK	TIGR02350	cellular processes and signaling	Posttranslational modification, protein turnover, chaperones	0ENQB	Acts as a chaperone (By similarity)	552398.HMPREF0866_01485	3.00389e-05	9.746e-05	0	4.09068e-05	3.43553e-05	4.55145e-05	3.79518e-05	3.15164e-05	0	2.96761e-05
group	2325	1	-	-	-	-	A0A1C5ZYD8_9FIRM	Bacteria	Firmicutes	Clostridia	Clostridiales	Lachnospiraceae	Blautia	uncultured Blautia sp.	Bacteria	Firmicutes	Clostridia	Clostridiales	Lachnospiraceae	Blautia	uncultured Blautia sp.	unclassified	unclassified	unclassified	unclassified	cellular processes and signaling	Posttranslational modification, protein turnover, chaperones	COG0652	peptidyl-prolyl cis-trans isomerase activity	478749.BRYFOR_09383	0.000214813	0	0.000133507	0.000146266	0.00012284	0	0.0001357	0	0	0.000106109
group	2328	1	-	-	-	-	A0A1C5ZZM7_9FIRM	Bacteria	Firmicutes	Clostridia	Clostridiales	Ruminococcaceae	Flavonifractor	uncultured Flavonifractor sp.	Bacteria	Firmicutes	Clostridia	Clostridiales	Ruminococcaceae	Flavonifractor	uncultured Flavonifractor sp.	unclassified	unclassified	unclassified	unclassified	cellular processes and signaling	Posttranslational modification, protein turnover, chaperones	0NJEM	Participates actively in the response to hyperosmotic and heat shock by preventing the aggregation of stress-denatured proteins, in association with DnaK and GrpE. It is the nucleotide exchange factor for DnaK and may function as a thermosensor. Unfolded proteins bind initially to DnaJ	552398.HMPREF0866_01484	9.10045e-05	0	0	0	0	0	0.000114977	9.54807e-05	0.000157701	8.99056e-05
group	2329	2	144	177	81.36	81.36	A0A1C6A0Y1_9FIRM;A6P0R8_9FIRM	Bacteria	Firmicutes	Clostridia	Clostridiales	Ruminococcaceae	various	various	Bacteria	Firmicutes	Clostridia	Clostridiales	various	various	various	unclassified	unclassified	unclassified	unclassified	information storage and processing	Translation, ribosomal structure and biogenesis	08VZM	50s ribosomal protein L10	411467.BACCAP_04079	0.000104372	0	0.000129736	0	0	0.000158143	0.000131866	0.000109506	0.000180867	0.000103112
group	2331	1	-	-	-	-	A0A1C6A153_9FIRM	Bacteria	Firmicutes	Clostridia	Clostridiales	various	various	various	Bacteria	Firmicutes	Clostridia	Clostridiales	various	various	various	unclassified	unclassified	unclassified	unclassified	information storage and processing	Translation, ribosomal structure and biogenesis	COG0089	One of the early assembly proteins it binds 23S rRNA. One of the proteins that surrounds the polypeptide exit tunnel on the outside of the ribosome. Forms the main docking site for trigger factor binding to the ribosome (By similarity)	552398.HMPREF0866_02874	0.00037321	0.000605433	0.00115976	0.000254118	0.000213419	0.000282741	0.000235761	0.000391568	0.000646735	0.00110611
group	2332	2	206	206	99.51	99.51	A0A1C6A1R5_9FIRM;A0A1C6CQI2_9FIRM	Bacteria	Firmicutes	Clostridia	Clostridiales	various	various	various	Bacteria	Firmicutes	Clostridia	Clostridiales	various	various	various	Protein synthesis	Ribosomal proteins: synthesis and modification	50S ribosomal protein uL4	TIGR03953	information storage and processing	Translation, ribosomal structure and biogenesis	COG0088	One of the primary rRNA binding proteins, this protein initially binds near the 5'-end of the 23S rRNA. It is important during the early stages of 50S assembly. It makes multiple contacts with different domains of the 23S rRNA in the assembled 50S subunit and ribosome (By similarity)	552398.HMPREF0866_02875	0.000269038	0.00014548	0.000334416	0.000244249	0.000410262	0.000407642	0.000339908	0.000282271	0.000310809	0.000354385
group	2339	14	46	72	64.38	98.63	A0A1C6ADK6_9FIRM;A0A1H9BJI3_9FIRM;A0A1I0UYV5_9FIRM;A0A348XX83_9FIRM;A0A349ZQ94_9FIRM;A0A352CLR4_9FIRM;A0A355NN74_9FIRM;A0A396QK66_9CLOT;A0A3B9K638_9FIRM;A0A3D2X472_9FIRM;D4S064_9FIRM;F7V6P3_CLOSS;R6QVH8_9FIRM;R7NBR0_9FIRM	Bacteria	various	various	various	various	various	various	Bacteria	various	various	various	various	various	various	Protein synthesis	Ribosomal proteins: synthesis and modification	ribosomal protein bS21	TIGR00030	information storage and processing	Translation, ribosomal structure and biogenesis	0EVBG	30S ribosomal protein S21	various	0.000513164	0	0	0	0	0.000388769	0	0.000269203	0.00044463	0.000253484
group	2343	5	650	747	84.87	99.6	A0A1C6AH00_9CLOT;A0A2U1BHI2_9FIRM;A0A396MJH8_9CLOT;A0A396QVD2_9CLOT;A0A3E2Y0H9_9FIRM	Bacteria	Firmicutes	Clostridia	Clostridiales	various	various	various	Bacteria	Firmicutes	Clostridia	Clostridiales	various	various	various	Energy metabolism	Biosynthesis and degradation of polysaccharides	1,4-alpha-glucan branching enzyme	TIGR01515	metabolism	Carbohydrate transport and metabolism	COG0296	Catalyzes the formation of the alpha-1,6-glucosidic linkages in glycogen by scission of a 1,4-alpha-linked oligosaccharide from growing alpha-1,4-glucan chains and the subsequent attachment of the oligosaccharide to the alpha-1,6 position (By similarity)	537013.CLOSTMETH_01208	2.47308e-05	0	3.07406e-05	0	2.82845e-05	3.74717e-05	6.24909e-05	2.59472e-05	0	0
group	2346	1	-	-	-	-	A0A1C6AL39_9CLOT	Bacteria	Firmicutes	various	various	various	various	various	Bacteria	Firmicutes	various	various	various	various	various	unclassified	unclassified	unclassified	unclassified	metabolism	Energy production and conversion	0EPUZ	Inherit from firmNOG: NifU-related domain containing protein	742740.HMPREF9474_00829	0.000160643	0.0002606	9.98401e-05	0.000109381	0.000183726	0.000243403	0.00020296	0.000168544	0.000278377	0.000158703
group	2349	4	178	178	92.13	96.07	A0A1C6AP82_9FIRM;A0A1Y4L7P1_9FIRM;A0A2P2FDX1_9FIRM;F4XDP9_9FIRM	Bacteria	Firmicutes	Clostridia	Clostridiales	various	various	various	Bacteria	Firmicutes	Clostridia	Clostridiales	various	various	various	unclassified	unclassified	unclassified	unclassified	metabolism	Energy production and conversion	0ERT5	Rubrerythrin	552398.HMPREF0866_01971	0.000103786	0	0.000129007	0.000141335	0.000118699	0	0.000262251	0.000326673	0.000359701	0.000307598
group	2350	1	-	-	-	-	A0A1C6ASA4_9CLOT	Bacteria	Firmicutes	Clostridia	Clostridiales	Clostridiaceae	Clostridium	uncultured Clostridium sp.	Bacteria	Firmicutes	Clostridia	Clostridiales	Clostridiaceae	Clostridium	uncultured Clostridium sp.	Energy metabolism	Electron transport	flavocytochrome c	TIGR01813	metabolism	Energy production and conversion	COG1053	Succinate DeHydrogenase	138119.DSY3139	3.07386e-05	4.98651e-05	0	8.37194e-05	3.51556e-05	4.65747e-05	7.76717e-05	3.22506e-05	5.32668e-05	3.03674e-05
group	2352	2	116	116	98.28	98.28	A0A1C6AT18_9FIRM;A0A1I5V464_9FIRM	Bacteria	Firmicutes	Clostridia	Clostridiales	various	various	various	Bacteria	Firmicutes	Clostridia	Clostridiales	various	various	various	Protein synthesis	Ribosomal proteins: synthesis and modification	ribosomal protein bL20	TIGR01032	information storage and processing	Translation, ribosomal structure and biogenesis	COG0292	Binds directly to 23S ribosomal RNA and is necessary for the in vitro assembly process of the 50S ribosomal subunit. It is not involved in the protein synthesizing functions of that subunit (By similarity)	693746.OBV_16200	0.000477774	0.000258353	0.000197959	0.00065063	0.000182142	0.000241305	0.00020121	0.000668365	0.000275977	0.000944008
group	2357	1	-	-	-	-	A0A1C6B636_9CLOT	Bacteria	Firmicutes	Clostridia	Clostridiales	Clostridiaceae	Clostridium	uncultured Clostridium sp.	Bacteria	Firmicutes	Clostridia	Clostridiales	Clostridiaceae	Clostridium	uncultured Clostridium sp.	unclassified	unclassified	unclassified	unclassified	metabolism	Energy production and conversion	05KY8	Rubrerythrin	553973.CLOHYLEM_06194	0.000307899	0.000499482	0.00038272	0.000419295	0.000352142	0.000466523	0.000389006	0.000430724	0.000533556	0.000405574
group	2360	3	60	60	91.67	95	A0A1C6BEG1_9FIRM;A0A1Q9JUQ8_9FIRM;D4J755_9FIRM	Bacteria	Firmicutes	various	various	various	various	various	Bacteria	Firmicutes	various	various	various	various	various	Protein synthesis	Ribosomal proteins: synthesis and modification	ribosomal protein uL30	TIGR01308	information storage and processing	Translation, ribosomal structure and biogenesis	05VPB	50S ribosomal protein L30	various	0.000615797	0.000499482	0	0	0	0	0	0.000323043	0.000533556	0.000608361
group	2361	3	180	180	96.67	99.44	A0A1C6BEP6_9FIRM;A0A1Q9JUS3_9FIRM;R5Z654_9FIRM	Bacteria	Firmicutes	Clostridia	Clostridiales	various	various	various	Bacteria	Firmicutes	Clostridia	Clostridiales	various	various	various	Protein synthesis	Ribosomal proteins: synthesis and modification	ribosomal protein uL6	TIGR03654	information storage and processing	Translation, ribosomal structure and biogenesis	08R5J	This protein binds to the 23S rRNA, and is important in its secondary structure. It is located near the subunit interface in the base of the L7 L12 stalk, and near the tRNA binding site of the peptidyltransferase center (By similarity)	245018.CL2_06220	0.000102633	0.000166494	0.000127573	0.000139765	0.000117381	0.000155508	0.000129669	0.000107681	0.000177852	0.000101393
group	2364	1	-	-	-	-	A0A1C6BKK2_9FIRM	Bacteria	Firmicutes	Clostridia	Clostridiales	various	various	various	Bacteria	Firmicutes	Clostridia	Clostridiales	various	various	various	unclassified	unclassified	unclassified	unclassified	metabolism	Energy production and conversion	0EPYT	Dehydrogenase	693746.OBV_16230	0.000132429	0.000107416	8.23054e-05	9.01709e-05	7.57294e-05	0.000100328	0.000167314	6.94717e-05	0.000229487	0.00013083
group	2366	1	-	-	-	-	A0A1C6BQZ6_9FIRM	Bacteria	Firmicutes	Clostridia	Clostridiales	Ruminococcaceae	Flavonifractor	various	Bacteria	Firmicutes	Clostridia	Clostridiales	various	various	various	Energy metabolism	Glycolysis/gluconeogenesis	ketose-bisphosphate aldolase	TIGR00167	metabolism	Carbohydrate transport and metabolism	05D2N	Aldolase	693746.OBV_22970	5.92113e-05	9.60543e-05	7.36e-05	8.06336e-05	6.77196e-05	0	7.48088e-05	6.21237e-05	0.000102607	5.84962e-05
group	2368	2	156	162	95.68	95.68	A0A1C6BVX9_9FIRM;A6NZ24_9FIRM	Bacteria	Firmicutes	Clostridia	Clostridiales	Ruminococcaceae	various	various	Bacteria	Firmicutes	Clostridia	Clostridiales	Ruminococcaceae	various	various	Protein synthesis	Ribosomal proteins: synthesis and modification	ribosomal protein uS7	TIGR01029	information storage and processing	Translation, ribosomal structure and biogenesis	0ERUJ	One of the primary rRNA binding proteins, it binds directly to 16S rRNA where it nucleates assembly of the head domain of the 30S subunit. Is located at the subunit interface close to the decoding center, probably blocks exit of the E-site tRNA (By similarity)	411467.BACCAP_03475	0.000798256	0.000739974	0.000992238	0.00108706	0.000782537	0.00103672	0.000720381	0.000717874	0.00138329	0.00112659
group	2372	1	-	-	-	-	A0A1C6C0U8_9CLOT	Bacteria	Firmicutes	Clostridia	Clostridiales	Clostridiaceae	Clostridium	uncultured Clostridium sp.	Bacteria	Firmicutes	Clostridia	Clostridiales	Clostridiaceae	Clostridium	uncultured Clostridium sp.	Protein synthesis	Ribosomal proteins: synthesis and modification	ribosomal protein uL6	TIGR03654	information storage and processing	Translation, ribosomal structure and biogenesis	08R5J	This protein binds to the 23S rRNA, and is important in its secondary structure. It is located near the subunit interface in the base of the L7 L12 stalk, and near the tRNA binding site of the peptidyltransferase center (By similarity)	657324.CIY_02950	0.000103206	0	0.000128286	0.000140546	0.000118036	0.000312753	0.000130393	0	0.000178846	0.00010196
group	2373	1	-	-	-	-	A0A1C6C199_9CLOT	Bacteria	Firmicutes	Clostridia	Clostridiales	Clostridiaceae	Clostridium	uncultured Clostridium sp.	Bacteria	Firmicutes	Clostridia	Clostridiales	Clostridiaceae	Clostridium	uncultured Clostridium sp.	Protein synthesis	Ribosomal proteins: synthesis and modification	ribosomal protein uL14	TIGR01067	information storage and processing	Translation, ribosomal structure and biogenesis	0NI2N	Binds to 23S rRNA. Forms part of two intersubunit bridges in the 70S ribosome (By similarity)	742740.HMPREF9474_00430	0.000151426	0	0.000188223	0.000206211	0.000173185	0.000458875	0.000382629	0	0	0.000149597
group	2374	1	-	-	-	-	A0A1C6C285_9CLOT	Bacteria	Firmicutes	Clostridia	Clostridiales	Clostridiaceae	Clostridium	uncultured Clostridium sp.	Bacteria	Firmicutes	Clostridia	Clostridiales	Clostridiaceae	Clostridium	uncultured Clostridium sp.	Protein synthesis	Ribosomal proteins: synthesis and modification	ribosomal protein uS10	TIGR01049	information storage and processing	Translation, ribosomal structure and biogenesis	0NJ6Y	Involved in the binding of tRNA to the ribosomes (By similarity)	411461.DORFOR_01360	0.000175942	0.000285419	0.000218697	0.000239597	0.000201224	0.000266585	0.000222289	0.000184596	0.000304889	0.000173817
group	2376	1	-	-	-	-	A0A1C6C7H3_9FIRM	Bacteria	Firmicutes	Clostridia	Clostridiales	Ruminococcaceae	Flavonifractor	various	Bacteria	Firmicutes	Clostridia	Clostridiales	Ruminococcaceae	Flavonifractor	various	Protein synthesis	Ribosomal proteins: synthesis and modification	ribosomal protein uS7	TIGR01029	information storage and processing	Translation, ribosomal structure and biogenesis	0ERUJ	One of the primary rRNA binding proteins, it binds directly to 16S rRNA where it nucleates assembly of the head domain of the 30S subunit. Is located at the subunit interface close to the decoding center, probably blocks exit of the E-site tRNA (By similarity)	411467.BACCAP_03475	0.000355268	0	0.0004416	0.000483802	0.000270878	0.000358864	0.000448853	0.000372742	0.000410428	0.000350977
group	2377	1	-	-	-	-	A0A1C6C7N1_9FIRM	Bacteria	Firmicutes	Clostridia	Clostridiales	Ruminococcaceae	Flavonifractor	uncultured Flavonifractor sp.	Bacteria	Firmicutes	Clostridia	Clostridiales	various	various	various	Unknown function	General	small GTP-binding protein domain	TIGR00231	information storage and processing	Translation, ribosomal structure and biogenesis	0EP2K	This protein promotes the GTP-dependent binding of aminoacyl-tRNA to the A-site of ribosomes during protein biosynthesis (By similarity)	657321.RBR_07840	4.61848e-05	7.49224e-05	0	6.28942e-05	5.28213e-05	6.99785e-05	0	9.6913e-05	0	0
group	2378	1	-	-	-	-	A0A1C6C8X5_9FIRM	Bacteria	Firmicutes	Clostridia	Clostridiales	Lachnospiraceae	Roseburia	uncultured Roseburia sp.	Bacteria	Firmicutes	Clostridia	Clostridiales	Lachnospiraceae	Roseburia	uncultured Roseburia sp.	Protein synthesis	Ribosomal proteins: synthesis and modification	ribosomal protein uL13	TIGR01066	information storage and processing	Translation, ribosomal structure and biogenesis	COG0102	This protein is one of the early assembly proteins of the 50S ribosomal subunit, although it is not seen to bind rRNA by itself. It is important during the early stages of 50S assembly (By similarity)	585394.RHOM_01470	0.000260196	0	0	0.000354334	0	0	0.000164369	0.000272994	0	0.000385581
group	2385	2	316	316	95.89	95.89	A0A1C6CMZ8_9FIRM;A0A1Y4W7H3_9FIRM	Bacteria	Firmicutes	Clostridia	Clostridiales	various	various	various	Bacteria	Firmicutes	Clostridia	Clostridiales	various	various	various	Transcription	DNA-dependent RNA polymerase	DNA-directed RNA polymerase, alpha subunit	TIGR02027	information storage and processing	Transcription	0NDG7	DNA-dependent RNA polymerase catalyzes the transcription of DNA into RNA using the four ribonucleoside triphosphates as substrates (By similarity)	693746.OBV_10010	5.84618e-05	9.48384e-05	0.000218005	7.96129e-05	0.000200587	8.85804e-05	0.000221586	0.000245349	0.000202616	0.000231023
group	2388	2	181	181	95.03	95.03	A0A1C6CP45_9FIRM;F4XGW0_9FIRM	Bacteria	Firmicutes	Clostridia	Clostridiales	various	various	various	Bacteria	Firmicutes	Clostridia	Clostridiales	various	various	various	Protein synthesis	Ribosomal proteins: synthesis and modification	ribosomal protein uL6	TIGR03654	information storage and processing	Translation, ribosomal structure and biogenesis	08R5J	This protein binds to the 23S rRNA, and is important in its secondary structure. It is located near the subunit interface in the base of the L7 L12 stalk, and near the tRNA binding site of the peptidyltransferase center (By similarity)	552398.HMPREF0866_02861	0.000306197	0.000331149	0.000380606	0.000694964	0.000350196	0.000773243	0.000386857	0.000428345	0.000530608	0.000504167
group	2396	1	-	-	-	-	A0A1C6D106_9FIRM	Bacteria	Firmicutes	Clostridia	Clostridiales	Lachnospiraceae	Roseburia	uncultured Roseburia sp.	Bacteria	Firmicutes	Clostridia	Clostridiales	Lachnospiraceae	Roseburia	uncultured Roseburia sp.	unclassified	unclassified	unclassified	unclassified	poorly characterized	Function unknown	0NEV8	reductase	411470.RUMGNA_02133	6.24119e-05	0	7.75784e-05	8.49922e-05	7.13801e-05	0	7.88525e-05	6.54817e-05	0	0.000123316
group	2399	1	-	-	-	-	A0A1C6D7Q3_9FIRM	Bacteria	Firmicutes	Clostridia	Clostridiales	Ruminococcaceae	Ruminococcus	various	Bacteria	Firmicutes	Clostridia	Clostridiales	Ruminococcaceae	various	various	Unknown function	General	small GTP-binding protein domain	TIGR00231	information storage and processing	Translation, ribosomal structure and biogenesis	0EP2K	This protein promotes the GTP-dependent binding of aminoacyl-tRNA to the A-site of ribosomes during protein biosynthesis (By similarity)	537013.CLOSTMETH_02093	0	7.51101e-05	0	6.30518e-05	5.29537e-05	0	5.84971e-05	4.85779e-05	0	0
group	2400	1	-	-	-	-	A0A1C6D9C3_9FIRM	Bacteria	Firmicutes	Clostridia	Clostridiales	Eubacteriaceae	Eubacterium	uncultured Eubacterium sp.	Bacteria	Firmicutes	Clostridia	Clostridiales	Eubacteriaceae	various	various	Transcription	DNA-dependent RNA polymerase	DNA-directed RNA polymerase, beta'' subunit	TIGR02388	information storage and processing	Transcription	05D27	DNA-dependent RNA polymerase catalyzes the transcription of DNA into RNA using the four ribonucleoside triphosphates as substrates (By similarity)	411490.ANACAC_02908	0	2.4995e-05	1.9152e-05	4.19644e-05	3.52436e-05	4.66912e-05	1.94665e-05	0	0	1.52217e-05
group	2402	1	-	-	-	-	A0A1C6DCI4_9CLOT	Bacteria	Firmicutes	Clostridia	Clostridiales	various	various	various	Bacteria	Firmicutes	Clostridia	Clostridiales	various	various	various	Protein fate	Protein folding and stabilization	chaperonin GroL	TIGR02348	cellular processes and signaling	Posttranslational modification, protein turnover, chaperones	05CJ9	Prevents misfolding and promotes the refolding and proper assembly of unfolded polypeptides generated under stress conditions (By similarity)	552398.HMPREF0866_01417	3.40847e-05	0.000110587	8.47351e-05	9.28328e-05	0	0	0	3.57612e-05	0	0
group	2406	1	-	-	-	-	A0A1C6DKD6_9FIRM	Bacteria	Firmicutes	Clostridia	Clostridiales	Eubacteriaceae	Eubacterium	uncultured Eubacterium sp.	Bacteria	Firmicutes	Clostridia	Clostridiales	Eubacteriaceae	various	various	Protein fate	Protein folding and stabilization	chaperonin GroL	TIGR02348	cellular processes and signaling	Posttranslational modification, protein turnover, chaperones	05CJ9	Prevents misfolding and promotes the refolding and proper assembly of unfolded polypeptides generated under stress conditions (By similarity)	411461.DORFOR_00901	3.41477e-05	5.53955e-05	0	0	3.90545e-05	5.17401e-05	4.3143e-05	3.58273e-05	0	0
group	2407	3	518	518	99.42	99.81	A0A1C6DLD2_9CLOT;A0A2U1BFV6_9FIRM;A0A396QB36_9CLOT	Bacteria	Firmicutes	Clostridia	Clostridiales	various	various	various	Bacteria	Firmicutes	Clostridia	Clostridiales	various	various	various	unclassified	unclassified	unclassified	unclassified	metabolism	Lipid transport and metabolism	COG4670	CoA transferase having broad substrate specificity for short-chain acyl-CoA thioesters with the activity decreasing when the length of the carboxylic acid chain exceeds four carbons (By similarity)	386415.NT01CX_2372	3.56639e-05	5.78551e-05	4.43305e-05	4.8567e-05	0	0	0	3.74181e-05	0	0
group	2411	1	-	-	-	-	A0A1C6DUZ1_9FIRM	Bacteria	Firmicutes	Clostridia	Clostridiales	Ruminococcaceae	Flavonifractor	various	Bacteria	Firmicutes	Clostridia	Clostridiales	Ruminococcaceae	Flavonifractor	various	unclassified	unclassified	unclassified	unclassified	metabolism	Energy production and conversion	COG1274	Catalyzes the conversion of oxaloacetate (OAA) to phosphoenolpyruvate (PEP), the rate-limiting step in the metabolic pathway that produces glucose from lactate and other precursors derived from the citric acid cycle (By similarity)	537013.CLOSTMETH_01167	0	5.07948e-05	3.89207e-05	4.26401e-05	3.5811e-05	4.7443e-05	3.95599e-05	3.28519e-05	0	3.09336e-05
group	2413	2	181	181	99.45	99.45	A0A1C6DVQ8_9FIRM;A0A3D3U7Y5_9FIRM	Bacteria	Firmicutes	various	various	various	various	various	Bacteria	Firmicutes	various	various	various	various	various	unclassified	unclassified	unclassified	unclassified	metabolism	Energy production and conversion	05KY8	Rubrerythrin	657323.CK1_26160	0.000306197	0.000331149	0.000253737	0.000277985	0.000350196	0.000309297	0.000386857	0.000214172	0.000353739	0.000201667
group	2421	1	-	-	-	-	A0A1C6ECK1_9FIRM	Bacteria	Firmicutes	Clostridia	Clostridiales	Lachnospiraceae	Roseburia	uncultured Roseburia sp.	Bacteria	Firmicutes	Clostridia	Clostridiales	Lachnospiraceae	Roseburia	uncultured Roseburia sp.	Protein fate	Protein folding and stabilization	chaperone protein DnaK	TIGR02350	cellular processes and signaling	Posttranslational modification, protein turnover, chaperones	0ENQB	Acts as a chaperone (By similarity)	1042156.CXIVA_21660	5.90221e-05	9.57474e-05	7.33649e-05	0.000120564	0.000135006	0	0.00014914	6.19252e-05	0.000102279	5.83094e-05
group	2426	3	441	446	83.45	99.55	A0A1C6EE24_9FIRM;A0A212K217_9FIRM;A6NVX3_9FIRM	Bacteria	Firmicutes	Clostridia	Clostridiales	various	various	various	Bacteria	Firmicutes	Clostridia	Clostridiales	various	various	various	unclassified	unclassified	RNA polymerase sigma factor, sigma-70 family	TIGR02937	information storage and processing	Transcription	0ENZ0	Sigma factors are initiation factors that promote the attachment of RNA polymerase to specific initiation sites and are then released (By similarity)	411467.BACCAP_02366	4.14213e-05	0.00013439	5.1487e-05	5.64074e-05	0	0	0	0	7.17789e-05	0
group	2433	1	-	-	-	-	A0A1C6EKA9_9FIRM	Bacteria	Firmicutes	Clostridia	Clostridiales	various	various	various	Bacteria	Firmicutes	Clostridia	Clostridiales	various	various	various	unclassified	unclassified	unclassified	unclassified	metabolism	Amino acid transport and metabolism	COG1775	2-hydroxyglutaryl-CoA dehydratase	552398.HMPREF0866_03028	0.000146618	7.92829e-05	0.000121498	0.000199664	5.58955e-05	0.000148103	6.1747e-05	0.000102553	8.46915e-05	9.65652e-05
group	2436	1	-	-	-	-	A0A1C6ETD0_9FIRM	Bacteria	Firmicutes	Clostridia	Clostridiales	various	various	various	Bacteria	Firmicutes	Clostridia	Clostridiales	Ruminococcaceae	Ruminococcus	uncultured Ruminococcus sp.	Protein fate	Protein folding and stabilization	chaperone protein DnaK	TIGR02350	cellular processes and signaling	Posttranslational modification, protein turnover, chaperones	0ENQB	Acts as a chaperone (By similarity)	658088.HMPREF0987_00006	0	0	7.38367e-05	0	0.000101906	0.000135007	0.000112574	6.23234e-05	5.14684e-05	5.86843e-05
group	2438	1	-	-	-	-	A0A1C6EVF6_9CLOT	Bacteria	Firmicutes	Clostridia	Clostridiales	Clostridiaceae	Clostridium	uncultured Clostridium sp.	Bacteria	Firmicutes	Clostridia	Clostridiales	Clostridiaceae	Clostridium	uncultured Clostridium sp.	Protein fate	Protein folding and stabilization	chaperonin GroL	TIGR02348	cellular processes and signaling	Posttranslational modification, protein turnover, chaperones	05CJ9	Prevents misfolding and promotes the refolding and proper assembly of unfolded polypeptides generated under stress conditions (By similarity)	470146.COPCOM_02442	0	5.5601e-05	0	0	3.91995e-05	5.19321e-05	4.33031e-05	3.59603e-05	5.9394e-05	3.38605e-05
group	2440	1	-	-	-	-	A0A1C6F075_9FIRM	Bacteria	Firmicutes	Clostridia	Clostridiales	Oscillospiraceae	various	various	Bacteria	Firmicutes	Clostridia	Clostridiales	Oscillospiraceae	various	various	Protein synthesis	Ribosomal proteins: synthesis and modification	ribosomal protein uS3	TIGR01009	information storage and processing	Translation, ribosomal structure and biogenesis	0ENVZ	Binds the lower part of the 30S subunit head. Binds mRNA in the 70S ribosome, positioning it for translation (By similarity)	693746.OBV_09780	0.000499295	0.00111371	0.000853363	0.000849922	0.000499661	0.000661959	0.000709673	0.00039289	0.00032446	0.000308291
group	2442	6	130	138	89.86	97.83	A0A1C6F309_9FIRM;A0A1I5M422_9FIRM;A0A1Q6RI95_9FIRM;G4KVX5_OSCVS;R6TVS6_9FIRM;R9M6C8_9FIRM	Bacteria	Firmicutes	Clostridia	Clostridiales	Oscillospiraceae	various	various	Bacteria	Firmicutes	Clostridia	Clostridiales	Oscillospiraceae	various	various	Protein synthesis	Ribosomal proteins: synthesis and modification	ribosomal protein uS11	TIGR03632	information storage and processing	Translation, ribosomal structure and biogenesis	08UHH	Located on the platform of the 30S subunit, it bridges several disparate RNA helices of the 16S rRNA. Forms part of the Shine-Dalgarno cleft in the 70S ribosome (By similarity)	693746.OBV_09990	0.000803214	0.00108583	0.000998401	0.00109381	0.00107174	0.00101418	0.000507399	0.000983175	0.000695943	0.00105802
group	2445	3	122	122	95.9	99.18	A0A1C6F447_9FIRM;A0A212KFX4_9FIRM;A6NXD9_9FIRM	Bacteria	Firmicutes	Clostridia	Clostridiales	various	various	various	Bacteria	Firmicutes	Clostridia	Clostridiales	various	various	various	Protein synthesis	Ribosomal proteins: synthesis and modification	ribosomal protein uL14	TIGR01067	information storage and processing	Translation, ribosomal structure and biogenesis	0NI2N	Binds to 23S rRNA. Forms part of two intersubunit bridges in the 70S ribosome (By similarity)	411467.BACCAP_02885	0.000151426	0.000245647	0.000188223	0	0	0.000229438	0.000191314	0	0	0.000149597
group	2446	1	-	-	-	-	A0A1C6F4H6_9FIRM	Bacteria	Firmicutes	Clostridia	Clostridiales	Ruminococcaceae	various	various	Bacteria	Firmicutes	Clostridia	Clostridiales	Ruminococcaceae	various	various	Protein synthesis	Ribosomal proteins: synthesis and modification	50S ribosomal protein uL4	TIGR03953	information storage and processing	Translation, ribosomal structure and biogenesis	COG0088	One of the primary rRNA binding proteins, this protein initially binds near the 5'-end of the 23S rRNA. It is important during the early stages of 50S assembly. It makes multiple contacts with different domains of the 23S rRNA in the assembled 50S subunit and ribosome (By similarity)	411467.BACCAP_02876	8.96792e-05	0	0.000334416	0	0	0.000135881	0.000113303	9.40903e-05	0.000155405	8.85963e-05
group	2447	2	184	184	98.91	98.91	A0A1C6F4I2_9FIRM;A6NXE1_9FIRM	Bacteria	Firmicutes	Clostridia	Clostridiales	Ruminococcaceae	various	various	Bacteria	Firmicutes	Clostridia	Clostridiales	various	various	various	unclassified	unclassified	unclassified	unclassified	information storage and processing	Translation, ribosomal structure and biogenesis	05CW6	This is 1 of the proteins that binds and probably mediates the attachment of the 5S RNA into the large ribosomal subunit, where it forms part of the central protuberance. In the 70S ribosome it contacts protein S13 of the 30S subunit (bridge B1b), connecting the 2 subunits	411467.BACCAP_02887	0.000100402	0	0.0001248	0.000136727	0.000114829	0	0.00012685	0.00010534	0.000173986	0.000198379
group	2449	3	87	87	96.55	97.7	A0A1C6FA24_9CLOT;A0A1Y4LX59_9CLOT;A0A3A9HN35_9CLOT	Bacteria	Firmicutes	Clostridia	Clostridiales	various	various	various	Bacteria	Firmicutes	Clostridia	Clostridiales	various	various	various	Signal transduction	PTS	phosphocarrier, HPr family	TIGR01003	metabolism	Carbohydrate transport and metabolism	0EVCE	phosphocarrier protein hpr	411467.BACCAP_03587	0.000212344	0	0.00052789	0	0	0.00064348	0.00053656	0.000445577	0.00036797	0.00020978
group	2452	3	401	401	98.75	99.75	A0A1C6FHA0_9FIRM;A0A1Q6MW02_9FIRM;L1Q8R7_ANAHA	Bacteria	Firmicutes	Clostridia	Clostridiales	various	various	various	Bacteria	Firmicutes	Clostridia	Clostridiales	various	various	various	unclassified	unclassified	unclassified	unclassified	metabolism	Carbohydrate transport and metabolism	0ENRZ	Phosphoglycerate kinase	476272.RUMHYD_01721	4.60696e-05	0	5.72649e-05	0	5.26895e-05	6.9804e-05	5.82054e-05	4.83356e-05	0	4.55133e-05
group	2454	1	-	-	-	-	A0A1C6FK12_9CLOT	Bacteria	Firmicutes	Clostridia	Clostridiales	Clostridiaceae	Clostridium	uncultured Clostridium sp.	Bacteria	Firmicutes	Clostridia	Clostridiales	Clostridiaceae	Clostridium	uncultured Clostridium sp.	Energy metabolism	Other	pyruvate, phosphate dikinase	TIGR01828	metabolism	Carbohydrate transport and metabolism	08HRN	Catalyzes the phosphorylation of pyruvate to phosphoenolpyruvate (By similarity)	411462.DORLON_01118	0	3.42894e-05	2.62737e-05	2.87845e-05	0	3.20268e-05	2.67052e-05	2.21769e-05	0	2.0882e-05
group	2455	1	-	-	-	-	A0A1C6FK83_9FIRM	Bacteria	Firmicutes	Clostridia	Clostridiales	Ruminococcaceae	Anaerotruncus	uncultured Anaerotruncus sp.	Bacteria	Firmicutes	Clostridia	Clostridiales	Ruminococcaceae	various	various	Protein fate	Protein folding and stabilization	chaperonin GroL	TIGR02348	cellular processes and signaling	Posttranslational modification, protein turnover, chaperones	05CJ9	Prevents misfolding and promotes the refolding and proper assembly of unfolded polypeptides generated under stress conditions (By similarity)	213810.RUM_04940	3.40847e-05	5.52933e-05	8.47351e-05	4.64164e-05	3.89825e-05	0	8.61267e-05	3.57612e-05	0	3.36731e-05
group	2463	1	-	-	-	-	A0A1C6G662_9FIRM	Bacteria	Firmicutes	Clostridia	Clostridiales	Ruminococcaceae	Flavonifractor	uncultured Flavonifractor sp.	Bacteria	Firmicutes	Clostridia	Clostridiales	various	various	various	Energy metabolism	Glycolysis/gluconeogenesis	glyceraldehyde-3-phosphate dehydrogenase, type I	TIGR01534	metabolism	Carbohydrate transport and metabolism	0EP6Z	Glyceraldehyde-3-phosphate dehydrogenase, type I	552398.HMPREF0866_02475	0	8.91933e-05	6.83429e-05	0.000149748	0.000125765	0	0.000138931	0.000115373	0	5.43179e-05
group	2467	1	-	-	-	-	A0A1C6G7P5_9CLOT	Bacteria	Firmicutes	Clostridia	Clostridiales	Clostridiaceae	Butyricicoccus	uncultured Butyricicoccus sp.	Bacteria	Firmicutes	Clostridia	Clostridiales	various	various	various	unclassified	unclassified	unclassified	unclassified	metabolism	Energy production and conversion	0ENZ8	Electron transfer flavoprotein	693746.OBV_28820	0.000138902	0.00022533	0.000172656	0.000189155	0.000158861	0.000210462	0.000175491	0.000145734	0.000240702	0.000137224
group	2468	1	-	-	-	-	A0A1C6GA50_9CLOT	Bacteria	Firmicutes	Clostridia	Clostridiales	Clostridiaceae	Clostridium	uncultured Clostridium sp.	Bacteria	Firmicutes	Clostridia	Clostridiales	Clostridiaceae	Clostridium	uncultured Clostridium sp.	Energy metabolism	Biosynthesis and degradation of polysaccharides	glycogen/starch/alpha-glucan phosphorylases	TIGR02093	metabolism	Carbohydrate transport and metabolism	08IUN	Phosphorylase is an important allosteric enzyme in carbohydrate metabolism. Enzymes from different sources differ in their regulatory mechanisms and in their natural substrates. However, all known phosphorylases share catalytic and structural properties (By similarity)	457421.CBFG_00507	2.24743e-05	3.64586e-05	2.79358e-05	3.06055e-05	2.57038e-05	0	2.83946e-05	0	0	0
group	2469	1	-	-	-	-	A0A1C6GB47_9CLOT	Bacteria	Firmicutes	Clostridia	Clostridiales	Clostridiaceae	Butyricicoccus	uncultured Butyricicoccus sp.	Bacteria	Firmicutes	Clostridia	various	various	various	various	unclassified	unclassified	unclassified	unclassified	cellular processes and signaling	Cell motility	0EQIK	Flagellin	445972.ANACOL_00880	5.92113e-05	9.60543e-05	7.36e-05	8.06336e-05	6.77196e-05	8.9716e-05	7.48088e-05	6.21237e-05	0.000102607	5.84962e-05
group	2474	1	-	-	-	-	A0A1C6GJI0_9FIRM	Bacteria	Firmicutes	Clostridia	Clostridiales	Ruminococcaceae	Flavonifractor	uncultured Flavonifractor sp.	Bacteria	Firmicutes	Clostridia	Clostridiales	various	various	various	unclassified	unclassified	50S ribosomal protein uL3	TIGR03625	information storage and processing	Translation, ribosomal structure and biogenesis	0NDJY	One of the primary rRNA binding proteins, it binds directly near the 3'-end of the 23S rRNA, where it nucleates assembly of the 50S subunit (By similarity)	552398.HMPREF0866_02876	0.00015331	0.000248705	0.000190566	0.000208777	8.76702e-05	0.000116147	0.000193696	0.000160851	0	0.000151459
group	2475	1	-	-	-	-	A0A1C6GKG0_9CLOT	Bacteria	Firmicutes	Clostridia	Clostridiales	Clostridiaceae	Butyricicoccus	uncultured Butyricicoccus sp.	Bacteria	Firmicutes	Clostridia	Clostridiales	various	various	various	Energy metabolism	Other	pyruvate, phosphate dikinase	TIGR01828	metabolism	Carbohydrate transport and metabolism	08HRN	Catalyzes the phosphorylation of pyruvate to phosphoenolpyruvate (By similarity)	521460.Athe_1409	4.21298e-05	3.41721e-05	5.23677e-05	5.73721e-05	0	6.38344e-05	2.66139e-05	0	3.65033e-05	0
group	2476	1	-	-	-	-	A0A1C6GKI8_9FIRM	Bacteria	Firmicutes	Clostridia	Clostridiales	Ruminococcaceae	Flavonifractor	uncultured Flavonifractor sp.	Bacteria	Firmicutes	Clostridia	Clostridiales	various	various	various	unclassified	unclassified	unclassified	unclassified	information storage and processing	Translation, ribosomal structure and biogenesis	05CW6	This is 1 of the proteins that binds and probably mediates the attachment of the 5S RNA into the large ribosomal subunit, where it forms part of the central protuberance. In the 70S ribosome it contacts protein S13 of the 30S subunit (bridge B1b), connecting the 2 subunits	552398.HMPREF0866_02864	0.000504752	0.000163765	0.000752892	0.000824842	0.000577282	0.000764792	0.000765257	0.000635495	0.000874682	0.000598388
group	2477	1	-	-	-	-	A0A1C6GLM0_9CLOT	Bacteria	Firmicutes	Clostridia	Clostridiales	Clostridiaceae	Butyricicoccus	uncultured Butyricicoccus sp.	Bacteria	Firmicutes	Clostridia	Clostridiales	various	various	various	Energy metabolism	Glycolysis/gluconeogenesis	triose-phosphate isomerase	TIGR00419	metabolism	Carbohydrate transport and metabolism	COG0149	triosephosphate isomerase	411467.BACCAP_00114	0.000216491	0.000234132	0.0001794	9.82722e-05	0.0002476	0.000109341	0.000182346	0.000151426	0	7.12923e-05
group	2480	6	105	105	80	99.05	A0A1C6GQ12_9CLOT;A0A2U1BGZ0_9FIRM;A0A396MD20_9CLOT;A0A396QBF8_9CLOT;A0A3A9HSF2_9CLOT;R8VT62_9CLOT	Bacteria	Firmicutes	Clostridia	Clostridiales	various	various	various	Bacteria	Firmicutes	Clostridia	Clostridiales	various	various	various	Protein synthesis	Ribosomal proteins: synthesis and modification	ribosomal protein uL24	TIGR01079	information storage and processing	Translation, ribosomal structure and biogenesis	0EU2Y	One of the proteins that surrounds the polypeptide exit tunnel on the outside of the subunit (By similarity)	various	0.000175942	0.000285419	0.000218697	0.000479194	0.000603672	0.000266585	0.000444578	0.000184596	0	0.000173817
group	2483	1	-	-	-	-	A0A1C6GRR9_9FIRM	Bacteria	Firmicutes	Clostridia	Clostridiales	Ruminococcaceae	various	various	Bacteria	Firmicutes	Clostridia	Clostridiales	Ruminococcaceae	various	various	Protein synthesis	Translation factors	translation elongation factor P	TIGR00038	information storage and processing	Translation, ribosomal structure and biogenesis	0NECN	Involved in peptide bond synthesis. Stimulates efficient translation and peptide-bond synthesis on native or reconstituted 70S ribosomes in vitro. Probably functions indirectly by altering the affinity of the ribosome for aminoacyl-tRNA, thus increasing their reactivity as acceptors for peptidyl transferase (By similarity)	411467.BACCAP_04387	0.000592746	0.000160262	0.000368394	0.000269066	0.000451947	0.000299373	0.000499259	0.000310951	0.000342389	0.000195196
group	2489	4	122	124	69.35	82.26	A0A1C6H4N4_9FIRM;A0A1Y4LQX2_9FIRM;R9M2M4_9FIRM;T5RYZ2_9FIRM	Bacteria	Firmicutes	Clostridia	Clostridiales	various	various	various	Bacteria	Firmicutes	Clostridia	Clostridiales	various	various	various	various	various	various	various	metabolism	Energy production and conversion	05MAX	Superoxide reductase	various	0.000148983	0	0.000185187	0	0	0	0.000188229	0.000156311	0	0.000294368
group	2490	1	-	-	-	-	A0A1C6H8X9_9FIRM	Bacteria	Firmicutes	Clostridia	Clostridiales	Ruminococcaceae	Ruminococcus	uncultured Ruminococcus sp.	Bacteria	Firmicutes	Clostridia	Clostridiales	Ruminococcaceae	various	various	Energy metabolism	Glycolysis/gluconeogenesis	glyceraldehyde-3-phosphate dehydrogenase, type I	TIGR01534	metabolism	Carbohydrate transport and metabolism	0EP6Z	Glyceraldehyde-3-phosphate dehydrogenase, type I	245018.CL2_29530	5.48187e-05	8.89286e-05	0	7.46519e-05	6.26959e-05	0	6.92592e-05	0	0	5.41568e-05
group	2491	2	449	449	99.55	99.55	A0A1C6H9C7_9FIRM;A0A346AY51_9FIRM	Bacteria	Firmicutes	various	various	various	various	various	Bacteria	Firmicutes	various	various	various	various	various	unclassified	unclassified	unclassified	unclassified	metabolism	Amino acid transport and metabolism	COG0334	oxidoreductase activity, acting on the CH-NH2 group of donors, NAD or NADP as acceptor	1000569.HMPREF1040_1582	0.000246867	0.000467222	0.000204572	0.000224122	0.00014117	0	0.000207932	0.000215842	0	0.000121943
group	2495	1	-	-	-	-	A0A1C6HBW3_9FIRM	Bacteria	Firmicutes	Clostridia	Clostridiales	Ruminococcaceae	Flavonifractor	uncultured Flavonifractor sp.	Bacteria	Firmicutes	Clostridia	Clostridiales	Ruminococcaceae	Flavonifractor	uncultured Flavonifractor sp.	Protein synthesis	Ribosomal proteins: synthesis and modification	ribosomal protein uS7	TIGR01029	information storage and processing	Translation, ribosomal structure and biogenesis	0ERUJ	One of the primary rRNA binding proteins, it binds directly to 16S rRNA where it nucleates assembly of the head domain of the 30S subunit. Is located at the subunit interface close to the decoding center, probably blocks exit of the E-site tRNA (By similarity)	552398.HMPREF0866_01307	0.000118423	0	0	0.000161267	0.000135439	0	0	0	0.000205214	0.000116992
group	2496	1	-	-	-	-	A0A1C6HC19_9FIRM	Bacteria	Firmicutes	Clostridia	Clostridiales	Ruminococcaceae	Flavonifractor	uncultured Flavonifractor sp.	Bacteria	Firmicutes	Clostridia	Clostridiales	various	various	various	Unknown function	General	small GTP-binding protein domain	TIGR00231	information storage and processing	Translation, ribosomal structure and biogenesis	0EP2K	This protein promotes the GTP-dependent binding of aminoacyl-tRNA to the A-site of ribosomes during protein biosynthesis (By similarity)	693746.OBV_34940	9.23696e-05	0.000149845	0.000114816	6.28942e-05	0.000158464	6.99785e-05	0.000116702	0.000193826	8.00334e-05	9.12541e-05
group	2497	1	-	-	-	-	A0A1C6HCU5_9FIRM	Bacteria	Firmicutes	Clostridia	Clostridiales	Ruminococcaceae	Flavonifractor	uncultured Flavonifractor sp.	Bacteria	Firmicutes	Clostridia	Clostridiales	various	various	various	Unknown function	General	small GTP-binding protein domain	TIGR00231	information storage and processing	Translation, ribosomal structure and biogenesis	05CEJ	Catalyzes the GTP-dependent ribosomal translocation step during translation elongation. During this step, the ribosome changes from the pre-translocational (PRE) to the post- translocational (POST) state as the newly formed A-site-bound peptidyl-tRNA and P-site-bound deacylated tRNA move to the P and E sites, respectively. Catalyzes the coordinated movement of the two tRNA molecules, the mRNA and…	411467.BACCAP_03474	0.000105415	4.27517e-05	6.55156e-05	7.17766e-05	3.01405e-05	0	9.98874e-05	5.52998e-05	0	0
group	2498	1	-	-	-	-	A0A1C6HE02_9FIRM	Bacteria	Firmicutes	Clostridia	Clostridiales	Ruminococcaceae	Flavonifractor	uncultured Flavonifractor sp.	Bacteria	Firmicutes	Clostridia	Clostridiales	various	various	various	Energy metabolism	Other	pyruvate, phosphate dikinase	TIGR01828	metabolism	Carbohydrate transport and metabolism	08HRN	Catalyzes the phosphorylation of pyruvate to phosphoenolpyruvate (By similarity)	552398.HMPREF0866_00242	2.10649e-05	3.41721e-05	2.61838e-05	2.86861e-05	4.81836e-05	6.38344e-05	5.32277e-05	2.2101e-05	0	4.1621e-05
group	2499	1	-	-	-	-	A0A1C6HED9_9CLOT	Bacteria	Firmicutes	Clostridia	Clostridiales	Clostridiaceae	Butyricicoccus	uncultured Butyricicoccus sp.	Bacteria	Firmicutes	Clostridia	Clostridiales	various	various	various	unclassified	unclassified	unclassified	unclassified	metabolism	Energy production and conversion	0ENZ8	Electron transfer flavoprotein	610130.Closa_3939	6.91907e-05	0.00033673	0.000172009	9.42235e-05	7.9133e-05	0	0	0	0.000479601	0
group	2501	1	-	-	-	-	A0A1C6HII6_9FIRM	Bacteria	Firmicutes	Clostridia	Clostridiales	Ruminococcaceae	Flavonifractor	various	Bacteria	Firmicutes	Clostridia	Clostridiales	various	various	various	unclassified	unclassified	unclassified	unclassified	cellular processes and signaling	Posttranslational modification, protein turnover, chaperones	COG0330	Band 7 protein	552398.HMPREF0866_01423	5.82773e-05	9.45393e-05	0.000144878	0	0	8.83009e-05	7.36289e-05	0.000122288	0	0
group	2504	1	-	-	-	-	A0A1C6HMG7_9FIRM	Bacteria	Firmicutes	Clostridia	Clostridiales	Ruminococcaceae	Flavonifractor	uncultured Flavonifractor sp.	Bacteria	Firmicutes	Clostridia	Clostridiales	various	various	various	unclassified	unclassified	unclassified	unclassified	metabolism	Energy production and conversion	0ENZ8	Electron transfer flavoprotein	552398.HMPREF0866_02109	0.00083341	0.000563326	0.00103593	0.000567466	0.000635444	0.000526154	0.000877457	0.000874403	0.00108316	0.000617509
group	2508	1	-	-	-	-	A0A1C6HRW8_9FIRM	Bacteria	Firmicutes	Clostridia	Clostridiales	Ruminococcaceae	Flavonifractor	uncultured Flavonifractor sp.	Bacteria	Firmicutes	Clostridia	Clostridiales	various	various	various	Protein synthesis	Ribosomal proteins: synthesis and modification	ribosomal protein uL11	TIGR01632	information storage and processing	Translation, ribosomal structure and biogenesis	08UIK	This protein binds directly to 23S ribosomal RNA (By similarity)	552398.HMPREF0866_00363	0	0	0.000488579	0.000178423	0	0.000198521	0.000165534	0.000137465	0.000227045	0
group	2511	1	-	-	-	-	A0A1C6HYJ5_9CLOT	Bacteria	Firmicutes	Clostridia	Clostridiales	Clostridiaceae	Butyricicoccus	uncultured Butyricicoccus sp.	Bacteria	Firmicutes	Clostridia	Clostridiales	various	various	various	unclassified	unclassified	unclassified	unclassified	cellular processes and signaling	Cell motility	0EQIK	Flagellin	693746.OBV_05560	0.000391673	0.000635384	0.000446282	0.000444482	0.000335966	0.000346183	0.000329899	0.000376693	0.000395925	0.000354698
group	2514	2	398	398	87.69	87.69	A0A1C6I2K5_9FIRM;A0A1Y4WG08_9FIRM	Bacteria	Firmicutes	Clostridia	Clostridiales	Ruminococcaceae	Flavonifractor	various	Bacteria	Firmicutes	Clostridia	Clostridiales	various	various	various	Energy metabolism	Fermentation	acetate kinase	TIGR00016	metabolism	Energy production and conversion	05C6H	Catalyzes the formation of acetyl phosphate from acetate and ATP. Can also catalyze the reverse reaction (By similarity)	552398.HMPREF0866_02001	4.64169e-05	7.52989e-05	5.76965e-05	6.32103e-05	5.30867e-05	7.03301e-05	5.86441e-05	4.87e-05	0	0
group	2515	1	-	-	-	-	A0A1C6I3W7_9FIRM	Bacteria	Firmicutes	Clostridia	Clostridiales	Oscillospiraceae	various	various	Bacteria	Firmicutes	Clostridia	Clostridiales	Oscillospiraceae	various	various	Protein synthesis	Ribosomal proteins: synthesis and modification	ribosomal protein uS2	TIGR01011	information storage and processing	Translation, ribosomal structure and biogenesis	0EP65	30S ribosomal protein S2	411467.BACCAP_03998	0.000750972	0.00073095	0.000840118	0.00112494	0.000858882	0.000568931	0.00104367	0.000551537	0.00169176	0.000593523
group	2524	2	338	338	97.63	97.63	A0A1C6IGV1_9FIRM;A0A1M5HCM4_9CLOT	Bacteria	Firmicutes	Clostridia	Clostridiales	various	various	various	Bacteria	Firmicutes	Clostridia	Clostridiales	various	various	various	Energy metabolism	Glycolysis/gluconeogenesis	glyceraldehyde-3-phosphate dehydrogenase, type I	TIGR01534	metabolism	Carbohydrate transport and metabolism	0EP6Z	Glyceraldehyde-3-phosphate dehydrogenase, type I	428125.CLOLEP_00507	0.00016397	0.000177331	0.000203816	0	0.000125021	0	0	0.00011469	9.47141e-05	5.39965e-05
group	2531	1	-	-	-	-	A0A1C6IP29_9FIRM	Bacteria	Firmicutes	Clostridia	Clostridiales	various	various	various	Bacteria	Firmicutes	Clostridia	Clostridiales	various	various	various	unclassified	unclassified	unclassified	unclassified	information storage and processing	Translation, ribosomal structure and biogenesis	05CW6	This is 1 of the proteins that binds and probably mediates the attachment of the 5S RNA into the large ribosomal subunit, where it forms part of the central protuberance. In the 70S ribosome it contacts protein S13 of the 30S subunit (bridge B1b), connecting the 2 subunits	457412.RSAG_02856	0.000102633	0.000166494	0.000127573	0.000139765	0	0	0.000129669	0.000107681	0.000177852	0.000101393
group	2533	1	-	-	-	-	A0A1C6IS44_9FIRM	Bacteria	Firmicutes	Clostridia	Clostridiales	Ruminococcaceae	Flavonifractor	uncultured Flavonifractor sp.	Bacteria	Firmicutes	Clostridia	Clostridiales	various	various	various	Energy metabolism	Glycolysis/gluconeogenesis	glyceraldehyde-3-phosphate dehydrogenase, type I	TIGR01534	metabolism	Carbohydrate transport and metabolism	0EP6Z	Glyceraldehyde-3-phosphate dehydrogenase, type I	411467.BACCAP_02828	5.49819e-05	8.91933e-05	6.83429e-05	7.48741e-05	0.000125765	8.33077e-05	6.94653e-05	5.76863e-05	9.52779e-05	5.43179e-05
group	2539	1	-	-	-	-	A0A1C6J7R9_9FIRM	Bacteria	Firmicutes	Clostridia	Clostridiales	Ruminococcaceae	Flavonifractor	uncultured Flavonifractor sp.	Bacteria	Firmicutes	Clostridia	Clostridiales	various	various	various	unclassified	unclassified	unclassified	unclassified	metabolism	Carbohydrate transport and metabolism	0ENRZ	Phosphoglycerate kinase	411467.BACCAP_00115	0.000131021	0.000141697	0.000108573	0.000118949	4.99492e-05	0	0	0.000137465	7.56817e-05	0
group	2541	2	500	500	99.8	99.8	A0A1C6JF02_9FIRM;R5P3N1_9FIRM	Bacteria	Firmicutes	Clostridia	Clostridiales	Eubacteriaceae	Eubacterium	various	Bacteria	Firmicutes	Clostridia	Clostridiales	Eubacteriaceae	various	various	Energy metabolism	ATP-proton motive force interconversion	ATP synthase F1, alpha subunit	TIGR00962	metabolism	Energy production and conversion	0NDJF	Produces ATP from ADP in the presence of a proton gradient across the membrane. The alpha chain is a regulatory subunit (By similarity)	622312.ROSEINA2194_04365	3.69478e-05	0.000179814	4.59264e-05	0	8.4514e-05	5.59828e-05	9.33614e-05	0	0	0
group	2543	1	-	-	-	-	A0A1C6JH93_9FIRM	Bacteria	Firmicutes	Clostridia	Clostridiales	Ruminococcaceae	Flavonifractor	uncultured Flavonifractor sp.	Bacteria	Firmicutes	Clostridia	Clostridiales	various	various	various	DNA metabolism	DNA replication, recombination, and repair	single-stranded DNA-binding protein	TIGR00621	information storage and processing	Replication, recombination and repair	0NI2T	single-stranded DNA-binding protein	552398.HMPREF0866_02510	0.000233847	0	0	0.000159226	0.000133725	0.000177161	0.000147724	0.000122675	0.000202616	0.000115512
group	2544	1	-	-	-	-	A0A1C6JI82_9FIRM	Bacteria	Firmicutes	Clostridia	Clostridiales	Ruminococcaceae	Flavonifractor	uncultured Flavonifractor sp.	Bacteria	Firmicutes	Clostridia	Clostridiales	various	various	various	Protein fate	Protein folding and stabilization	chaperonin GroL	TIGR02348	cellular processes and signaling	Posttranslational modification, protein turnover, chaperones	05CJ9	Prevents misfolding and promotes the refolding and proper assembly of unfolded polypeptides generated under stress conditions (By similarity)	411467.BACCAP_00553	0.000238593	0.000276466	0.000296573	0.000324915	0.000194912	0.000206579	0.00012919	0.000143045	0.000177196	0.000101019
group	2545	2	394	394	99.75	99.75	A0A1C6JIE6_9CLOT;A0A2U1BDQ5_9FIRM	Bacteria	Firmicutes	Clostridia	Clostridiales	various	various	various	Bacteria	Firmicutes	Clostridia	Clostridiales	various	various	various	Fatty acid and phospholipid metabolism	Other	acetyl-CoA C-acyltransferase	TIGR01930	metabolism	Lipid transport and metabolism	0ND51	Acetyl-CoA acetyltransferase	552398.HMPREF0866_02480	4.68881e-05	0.000152127	0	0.000127704	0.000107251	0	5.92395e-05	0	0	9.26438e-05
group	2546	1	-	-	-	-	A0A1C6JIU2_9CLOT	Bacteria	Firmicutes	Clostridia	Clostridiales	Clostridiaceae	Clostridium	uncultured Clostridium sp.	Bacteria	Firmicutes	Clostridia	Clostridiales	Clostridiaceae	Clostridium	uncultured Clostridium sp.	unclassified	unclassified	unclassified	unclassified	metabolism	Energy production and conversion	05KY8	Rubrerythrin	428125.CLOLEP_01585	0.000307899	0.000166494	0.000637867	0.000838589	0.000352142	0.000311015	0.000129669	0.000323043	0.000711408	0.000101393
group	2547	1	-	-	-	-	A0A1C6JIU9_9FIRM	Bacteria	Firmicutes	Clostridia	Clostridiales	Ruminococcaceae	Anaerotruncus	uncultured Anaerotruncus sp.	Bacteria	Firmicutes	Clostridia	Clostridiales	Ruminococcaceae	Anaerotruncus	uncultured Anaerotruncus sp.	unclassified	unclassified	unclassified	unclassified	cellular processes and signaling	Posttranslational modification, protein turnover, chaperones	COG0330	Band 7 protein	428125.CLOLEP_02073	0	9.89074e-05	7.57862e-05	0.000166057	0	0.000184762	7.70309e-05	6.3969e-05	0.000105655	0
group	2551	1	-	-	-	-	A0A1C6JSZ6_9FIRM	Bacteria	Firmicutes	Clostridia	Clostridiales	Eubacteriaceae	Eubacterium	various	Bacteria	Firmicutes	Clostridia	Clostridiales	Eubacteriaceae	various	various	Fatty acid and phospholipid metabolism	Other	acetyl-CoA C-acyltransferase	TIGR01930	metabolism	Lipid transport and metabolism	0ND51	Acetyl-CoA acetyltransferase	411474.COPEUT_01275	4.70074e-05	0	0	0	0	7.12249e-05	0.00011878	4.93196e-05	0	9.28795e-05
group	2554	1	-	-	-	-	A0A1C6JV62_9FIRM	Bacteria	Firmicutes	Clostridia	Clostridiales	Oscillospiraceae	various	various	Bacteria	Firmicutes	Clostridia	Clostridiales	Oscillospiraceae	various	various	unclassified	unclassified	pyruvate:ferredoxin (flavodoxin) oxidoreductase	TIGR02176	metabolism	Energy production and conversion	0NDB2	Oxidoreductase required for the transfer of electrons from pyruvate to flavodoxin (By similarity)	693746.OBV_45490	0.000168223	0.000173661	0.000133065	0.000145781	8.74524e-05	0.000185373	0.000212536	0.000144407	0.000132506	6.04332e-05
group	2557	1	-	-	-	-	A0A1C6JY45_9CLOT	Bacteria	Firmicutes	Clostridia	Clostridiales	Clostridiaceae	Clostridium	uncultured Clostridium sp.	Bacteria	Firmicutes	Clostridia	Clostridiales	Clostridiaceae	Clostridium	uncultured Clostridium sp.	Transcription	DNA-dependent RNA polymerase	DNA-directed RNA polymerase, beta'' subunit	TIGR02388	information storage and processing	Transcription	05D27	DNA-dependent RNA polymerase catalyzes the transcription of DNA into RNA using the four ribonucleoside triphosphates as substrates (By similarity)	537007.BLAHAN_06065	4.57653e-05	4.94945e-05	1.89622e-05	4.15486e-05	6.97886e-05	6.93428e-05	7.70945e-05	1.60054e-05	0	1.50709e-05
group	2563	1	-	-	-	-	A0A1C6K8C7_9FIRM	Bacteria	Firmicutes	Clostridia	Clostridiales	Oscillospiraceae	Oscillibacter	uncultured Oscillibacter sp.	Bacteria	Firmicutes	Clostridia	Clostridiales	Oscillospiraceae	Oscillibacter	various	Protein fate	Protein folding and stabilization	chaperonin GroL	TIGR02348	cellular processes and signaling	Posttranslational modification, protein turnover, chaperones	05CJ9	Prevents misfolding and promotes the refolding and proper assembly of unfolded polypeptides generated under stress conditions (By similarity)	693746.OBV_35590	0.000409017	0.000718812	0.000635513	0.000649829	0.000428807	0.00067138	0.000645951	0.000357612	0.000531587	0.000505097
group	2564	4	360	360	99.44	99.72	A0A1C6KB82_9CLOT;A0A2N0KCB5_9CLOT;G5FFE3_9CLOT;U2B8J4_CLOSY	Bacteria	Firmicutes	Clostridia	Clostridiales	various	various	various	Bacteria	Firmicutes	Clostridia	Clostridiales	various	various	various	unclassified	unclassified	unclassified	unclassified	metabolism	Amino acid transport and metabolism	0EP48	Part of the ABC transporter complex PotABCD involved in spermidine putrescine import. Responsible for energy coupling to the transport system (By similarity)	742740.HMPREF9474_00501	0.000102633	0.000166494	6.37867e-05	0.000139765	0.000117381	0.000155508	0.000129669	0.000107681	8.8926e-05	5.06967e-05
group	2566	4	390	391	79.85	99.74	A0A1C6KES9_9FIRM;G4KZ49_OSCVS;R6T8M2_9FIRM;U2SSP1_9FIRM	Bacteria	Firmicutes	Clostridia	Clostridiales	Oscillospiraceae	various	various	Bacteria	Firmicutes	Clostridia	Clostridiales	Oscillospiraceae	various	various	Transcription	Transcription factors	transcription termination factor NusA	TIGR01953	information storage and processing	Transcription	0ENQW	transcription termination factor nusa	693746.OBV_40420	4.72479e-05	0.000153294	0	6.43419e-05	5.40371e-05	0	0	9.91437e-05	0	4.66773e-05
group	2569	1	-	-	-	-	A0A1C6KKD5_9CLOT	Bacteria	Firmicutes	Clostridia	Clostridiales	Clostridiaceae	Clostridium	uncultured Clostridium sp.	Bacteria	Firmicutes	Clostridia	Clostridiales	Clostridiaceae	Clostridium	uncultured Clostridium sp.	Central intermediary metabolism	Amino sugars	glucosamine-6-phosphate deaminase	TIGR00502	metabolism	Carbohydrate transport and metabolism	0NDTE	Catalyzes the reversible isomerization-deamination of glucosamine 6-phosphate (GlcN6P) to form fructose 6-phosphate (Fru6P) and ammonium ion (By similarity)	471875.RUMLAC_01669	7.63385e-05	0	9.48893e-05	0.000103957	8.73079e-05	0.000231334	9.64477e-05	0.000160187	0.000132287	0
group	2571	1	-	-	-	-	A0A1C6KYZ4_9FIRM	Bacteria	Firmicutes	Clostridia	Clostridiales	Eubacteriaceae	Eubacterium	uncultured Eubacterium sp.	Bacteria	Firmicutes	Clostridia	Clostridiales	Eubacteriaceae	various	various	unclassified	unclassified	unclassified	unclassified	metabolism	Energy production and conversion	05KY8	Rubrerythrin	213810.RUM_22720	0.000307899	0.000332988	0.00038272	0.000419295	0.000352142	0.000466523	0.000389006	0.000323043	0.000533556	0.00030418
group	2574	1	-	-	-	-	A0A1C7G7F4_9FIRM	Bacteria	Firmicutes	Clostridia	Clostridiales	various	various	various	Bacteria	Firmicutes	Clostridia	Clostridiales	various	various	various	Protein synthesis	Ribosomal proteins: synthesis and modification	ribosomal protein uS4	TIGR01017	information storage and processing	Translation, ribosomal structure and biogenesis	05G6W	One of the primary rRNA binding proteins, it binds directly to 16S rRNA where it nucleates assembly of the body of the 30S subunit (By similarity)	742723.HMPREF9477_01117	0.000468881	0	0.000116565	0	0.000643508	0.00127879	0.000355437	9.83888e-05	0.000162504	0.000370575
group	2576	2	400	400	99.5	99.5	A0A1C7G9Q8_9FIRM;R7PKT3_9CLOT	Bacteria	Firmicutes	Clostridia	Clostridiales	various	various	various	Bacteria	Firmicutes	Clostridia	Clostridiales	various	various	various	unclassified	unclassified	unclassified	unclassified	metabolism	Inorganic ion transport and metabolism	0EREU	ABC transporter	411902.CLOBOL_06593	0.000138554	0.000149845	0.000114816	0	0.000105643	0	0	0.000145369	0	9.12541e-05
group	2580	1	-	-	-	-	A0A1C7GKX0_9FIRM	Bacteria	Firmicutes	Clostridia	Clostridiales	various	various	various	Bacteria	Firmicutes	Clostridia	Clostridiales	various	various	various	unclassified	unclassified	unclassified	unclassified	metabolism	Energy production and conversion	0ERT5	Rubrerythrin	658086.HMPREF0994_06231	0.000412825	0	0.000513144	0.000281091	0.000472145	0	0.000260786	0.000108283	0.000715383	0.00040784
group	2581	1	-	-	-	-	A0A1C7GKY4_9FIRM	Bacteria	Firmicutes	Clostridia	Clostridiales	various	various	various	Bacteria	Firmicutes	Clostridia	Clostridiales	various	various	various	Protein synthesis	Ribosomal proteins: synthesis and modification	ribosomal protein bL19	TIGR01024	information storage and processing	Translation, ribosomal structure and biogenesis	08YY1	This protein is located at the 30S-50S ribosomal subunit interface and may play a role in the structure and function of the aminoacyl-tRNA binding site (By similarity)	428125.CLOLEP_02366	0.000162052	0.000262885	0.000402863	0.000220681	0.000185338	0.000245539	0.00020474	0.000170023	0	0.000160095
group	2582	1	-	-	-	-	A0A1C7GLM3_9FIRM	Bacteria	Firmicutes	Clostridia	Clostridiales	various	various	various	Bacteria	Firmicutes	Clostridia	Clostridiales	various	various	various	unclassified	unclassified	unclassified	unclassified	metabolism	Energy production and conversion	0EPUZ	Inherit from firmNOG: NifU-related domain containing protein	657321.RBR_06960	0.000240964	0	0.00029952	0.000109381	0.000275589	0	0.00020296	0.000168544	0.000417566	0.000238054
group	2584	1	-	-	-	-	A0A1C7GN61_9FIRM	Bacteria	Firmicutes	Clostridia	Clostridiales	various	various	various	Bacteria	Firmicutes	Clostridia	Clostridiales	various	various	various	unclassified	unclassified	unclassified	unclassified	cellular processes and signaling	Cell motility	0EQIK	Flagellin	245014.CK3_11350	0.000193107	0.000522107	0.000400056	0.000525945	0.000220855	0.000195062	0.000731927	0.000540281	0.0010039	0.000254367
group	2588	1	-	-	-	-	A0A1C7GP58_9FIRM	Bacteria	Firmicutes	Clostridia	Clostridiales	various	various	various	Bacteria	Firmicutes	Clostridia	Clostridiales	various	various	various	Protein synthesis	Ribosomal proteins: synthesis and modification	50S ribosomal protein uL4	TIGR03953	information storage and processing	Translation, ribosomal structure and biogenesis	COG0088	One of the primary rRNA binding proteins, this protein initially binds near the 5'-end of the 23S rRNA. It is important during the early stages of 50S assembly. It makes multiple contacts with different domains of the 23S rRNA in the assembled 50S subunit and ribosome (By similarity)	428125.CLOLEP_01035	8.9246e-05	0	0.000110933	0	0.00010207	0.000135224	0.000112755	9.36357e-05	0	0
group	2589	2	131	138	81.88	81.88	A0A1C7GPC8_9FIRM;A0A3A9EPF8_9FIRM	Bacteria	Firmicutes	Clostridia	Clostridiales	various	various	various	Bacteria	Firmicutes	Clostridia	Clostridiales	various	various	various	Protein synthesis	Ribosomal proteins: synthesis and modification	ribosomal protein bS6	TIGR00166	information storage and processing	Translation, ribosomal structure and biogenesis	0EVC7	Binds together with S18 to 16S ribosomal RNA (By similarity)	various	0.000267738	0	0	0.000364604	0.00030621	0.000202836	0.000338266	0.000280907	0.000463962	0.000132252
group	2591	1	-	-	-	-	A0A1C7GPL9_9FIRM	Bacteria	Firmicutes	Clostridia	Clostridiales	various	various	various	Bacteria	Firmicutes	Clostridia	Clostridiales	various	various	various	unclassified	unclassified	unclassified	unclassified	information storage and processing	Translation, ribosomal structure and biogenesis	0ESEA	30S ribosomal protein S9	428125.CLOLEP_00277	0.000416705	0.00022533	0.000172656	0.000567466	0.000476583	0.000210462	0.000175491	0.000145734	0.000240702	0.000411673
group	2592	1	-	-	-	-	A0A1C7GPP1_9FIRM	Bacteria	Firmicutes	Clostridia	Clostridiales	various	various	various	Bacteria	Firmicutes	Clostridia	Clostridiales	various	various	various	Protein synthesis	Ribosomal proteins: synthesis and modification	ribosomal protein uS7	TIGR01029	information storage and processing	Translation, ribosomal structure and biogenesis	0ERUJ	One of the primary rRNA binding proteins, it binds directly to 16S rRNA where it nucleates assembly of the head domain of the 30S subunit. Is located at the subunit interface close to the decoding center, probably blocks exit of the E-site tRNA (By similarity)	428125.CLOLEP_03945	0.000118423	0.000192109	0.0001472	0.000322534	0.000270878	0.000358864	0.000149618	0.000124247	0	0.000116992
group	2595	1	-	-	-	-	A0A1C7GR62_9FIRM	Bacteria	Firmicutes	Clostridia	Clostridiales	various	various	various	Bacteria	Firmicutes	Clostridia	Clostridiales	various	various	various	Protein synthesis	Ribosomal proteins: synthesis and modification	ribosomal protein bL12	TIGR00855	information storage and processing	Translation, ribosomal structure and biogenesis	0EU68	Seems to be the binding site for several of the factors involved in protein synthesis and appears to be essential for accurate translation (By similarity)	428125.CLOLEP_02936	0	0.000237849	0.000182248	0	0.000167687	0.000222154	0.000185241	0.00015383	0.000508149	0
group	2598	1	-	-	-	-	A0A1C7GRI9_9FIRM	Bacteria	Firmicutes	Clostridia	Clostridiales	various	various	various	Bacteria	Firmicutes	Clostridia	Clostridiales	various	various	various	unclassified	unclassified	unclassified	unclassified	information storage and processing	Transcription	0EVCI	cold-shock DNA-binding domain protein	245014.CK3_00310	0.000267738	0	0	0	0	0.000405672	0	0.000280907	0.000463962	0.000264505
group	2599	1	-	-	-	-	A0A1C7GRR7_9FIRM	Bacteria	Firmicutes	Clostridia	Clostridiales	various	various	various	Bacteria	Firmicutes	Clostridia	Clostridiales	various	various	various	unclassified	unclassified	unclassified	unclassified	information storage and processing	Translation, ribosomal structure and biogenesis	0ESEJ	One of the primary rRNA binding proteins, it binds directly to 16S rRNA central domain where it helps coordinate assembly of the platform of the 30S subunit (By similarity)	657321.RBR_08120	0.000279908	0.000227037	0.000347927	0.000381177	0.000160064	0.000636168	0.000530462	0.000146838	0.000242526	0.000276528
group	2607	1	-	-	-	-	A0A1C7GTA9_9FIRM	Bacteria	Firmicutes	Clostridia	Clostridiales	various	various	various	Bacteria	Firmicutes	Clostridia	Clostridiales	various	various	various	unclassified	unclassified	unclassified	unclassified	unclassified	unclassified	unclassified	unclassified	unclassified	0	0	0.000318934	0	0	0.000388769	0.000324172	0.000134601	0.000222315	0
group	2610	1	-	-	-	-	A0A1C7GTH3_9FIRM	Bacteria	Firmicutes	Clostridia	Clostridiales	various	various	various	Bacteria	Firmicutes	Clostridia	Clostridiales	various	various	various	Protein fate	Protein folding and stabilization	chaperonin GroL	TIGR02348	cellular processes and signaling	Posttranslational modification, protein turnover, chaperones	05CJ9	Prevents misfolding and promotes the refolding and proper assembly of unfolded polypeptides generated under stress conditions (By similarity)	428125.CLOLEP_02071	0.000375625	0.000664746	0.000169783	0.000511524	0.000273382	0.000413921	0.000172572	3.58273e-05	0.000118349	0.000236148
group	2613	1	-	-	-	-	A0A1C7GUJ7_9FIRM	Bacteria	Firmicutes	Clostridia	Clostridiales	various	various	various	Bacteria	Firmicutes	Clostridia	Clostridiales	various	various	various	Cellular processes	Chemotaxis and motility	flagellar motor switch protein FliN	TIGR02480	cellular processes and signaling	Cell motility	05DD5	Flagellar motor switch protein	693746.OBV_39550	8.21063e-05	0	5.10294e-05	5.5906e-05	4.69522e-05	6.22031e-05	5.18674e-05	4.30724e-05	7.11408e-05	4.05574e-05
group	2615	1	-	-	-	-	A0A1C7GUW4_9FIRM	Bacteria	Firmicutes	Clostridia	Clostridiales	various	various	various	Bacteria	Firmicutes	Clostridia	Clostridiales	various	various	various	Protein synthesis	Translation factors	ribosome recycling factor	TIGR00496	information storage and processing	Translation, ribosomal structure and biogenesis	08VCV	Responsible for the release of ribosomes from messenger RNA at the termination of protein biosynthesis. May increase the efficiency of translation by recycling ribosomes from one round of translation to another (By similarity)	428125.CLOLEP_02960	0.000100402	0	0.0001248	0.000136727	0.000114829	0.000152127	0.000253699	0.00010534	0.000347971	9.91893e-05
group	2623	4	148	148	98.65	99.32	A0A1C7H5S6_9BACE;A0A3A5QN55_9BACE;A0A3L8A402_9BACE;C3QB58_9BACE	Bacteria	Bacteroidetes	Bacteroidia	Bacteroidales	Bacteroidaceae	Bacteroides	various	Bacteria	Bacteroidetes	Bacteroidia	Bacteroidales	Bacteroidaceae	Bacteroides	various	Protein synthesis	Ribosomal proteins: synthesis and modification	ribosomal protein uL15	TIGR01071	information storage and processing	Translation, ribosomal structure and biogenesis	09FEM	Binds to the 23S rRNA (By similarity)	657309.BXY_18330	0.000124824	0.000404986	0.000155157	0.000509953	0.00014276	0.000189131	0	0.000130963	0	0.000246633
group	2624	2	705	705	99.86	99.86	A0A1C7H5U6_9BACE;A0A3A9BDF0_9BACE	Bacteria	Bacteroidetes	Bacteroidia	Bacteroidales	Bacteroidaceae	Bacteroides	Bacteroides caecimuris	Bacteria	Bacteroidetes	Bacteroidia	Bacteroidales	Bacteroidaceae	Bacteroides	Bacteroides caecimuris	Unknown function	General	small GTP-binding protein domain	TIGR00231	information storage and processing	Translation, ribosomal structure and biogenesis	05CEJ	Catalyzes the GTP-dependent ribosomal translocation step during translation elongation. During this step, the ribosome changes from the pre-translocational (PRE) to the post- translocational (POST) state as the newly formed A-site-bound peptidyl-tRNA and P-site-bound deacylated tRNA move to the P and E sites, respectively. Catalyzes the coordinated movement of the two tRNA molecules, the mRNA and…	484018.BACPLE_00141	0.000183429	0.000127527	0.000130288	7.13693e-05	0.000239756	0.000238225	9.93206e-05	0.000109972	4.5409e-05	0.000103551
group	2633	3	99	99	97.98	98.99	A0A1C7IBK9_9FIRM;A0A2S4GNC6_9FIRM;A0A381HZR6_9FIRM	Bacteria	Firmicutes	Clostridia	Clostridiales	Lachnospiraceae	Blautia	various	Bacteria	Firmicutes	Clostridia	Clostridiales	Lachnospiraceae	Blautia	various	unclassified	unclassified	unclassified	unclassified	information storage and processing	Translation, ribosomal structure and biogenesis	COG0089	One of the early assembly proteins it binds 23S rRNA. One of the proteins that surrounds the polypeptide exit tunnel on the outside of the ribosome. Forms the main docking site for trigger factor binding to the ribosome (By similarity)	537007.BLAHAN_06379	0.000186605	0	0.000463903	0	0	0.000282741	0	0.000195784	0	0.000184352
group	2636	1	-	-	-	-	A0A1C7IDD5_9FIRM	Bacteria	Firmicutes	Clostridia	Clostridiales	Lachnospiraceae	Blautia	Blautia sp. YL58	Bacteria	Firmicutes	Clostridia	Clostridiales	Lachnospiraceae	Blautia	various	unclassified	unclassified	unclassified	unclassified	metabolism	Carbohydrate transport and metabolism	0NET5	L-fucose isomerase	537007.BLAHAN_07132	0	0	4.68637e-05	0	8.62388e-05	0.000114251	4.76334e-05	3.95563e-05	6.53334e-05	0
group	2641	1	-	-	-	-	A0A1C7IDY3_9FIRM	Bacteria	Firmicutes	Clostridia	Clostridiales	Lachnospiraceae	Blautia	Blautia sp. YL58	Bacteria	Firmicutes	Clostridia	Clostridiales	Lachnospiraceae	Blautia	various	unclassified	unclassified	unclassified	unclassified	metabolism	Carbohydrate transport and metabolism	05DIX	extracellular solute-binding protein family 1	457412.RSAG_00709	8.03214e-05	0	4.992e-05	0	0	6.08509e-05	0.00010148	0	0	3.96757e-05
group	2642	2	105	105	99.05	99.05	A0A1C7IF23_9FIRM;A0A381HZY8_9FIRM	Bacteria	Firmicutes	Clostridia	Clostridiales	Lachnospiraceae	Blautia	various	Bacteria	Firmicutes	Clostridia	Clostridiales	Lachnospiraceae	Blautia	various	Protein synthesis	Ribosomal proteins: synthesis and modification	ribosomal protein uS10	TIGR01049	information storage and processing	Translation, ribosomal structure and biogenesis	0NJ6Y	Involved in the binding of tRNA to the ribosomes (By similarity)	537007.BLAHAN_06382	0.000175942	0.000285419	0.000437395	0.000239597	0	0.000533169	0.000444578	0	0.000609779	0.000347635
group	2643	1	-	-	-	-	A0A1C7IFS1_9FIRM	Bacteria	Firmicutes	Clostridia	Clostridiales	Lachnospiraceae	Blautia	Blautia sp. YL58	Bacteria	Firmicutes	Clostridia	Clostridiales	Lachnospiraceae	Blautia	various	unclassified	unclassified	unclassified	unclassified	metabolism	Carbohydrate transport and metabolism	05E2V	Glycosyltransferase 36	658088.HMPREF0987_01444	6.89325e-05	3.72748e-05	8.56836e-05	3.12906e-05	5.25585e-05	6.96303e-05	0	7.23231e-05	0	0
group	2644	3	218	218	99.08	99.54	A0A1C7IFV5_9FIRM;A0A2S4GN98_9FIRM;A0A381HZT3_9FIRM	Bacteria	Firmicutes	Clostridia	Clostridiales	Lachnospiraceae	Blautia	various	Bacteria	Firmicutes	Clostridia	Clostridiales	Lachnospiraceae	Blautia	various	Protein synthesis	Ribosomal proteins: synthesis and modification	ribosomal protein uS3	TIGR01009	information storage and processing	Translation, ribosomal structure and biogenesis	0ENVZ	Binds the lower part of the 30S subunit head. Binds mRNA in the 70S ribosome, positioning it for translation (By similarity)	657318.EUR_00750	8.47427e-05	0.000137472	0.000105336	0.000115402	9.69198e-05	0.000128401	0.000107066	8.8911e-05	0	0
group	2647	1	-	-	-	-	A0A1C7PI73_9BACT	Bacteria	Verrucomicrobia	Verrucomicrobiae	Verrucomicrobiales	Akkermansiaceae	Akkermansia	Akkermansia glycaniphila	Bacteria	Verrucomicrobia	Verrucomicrobiae	Verrucomicrobiales	Akkermansiaceae	Akkermansia	Akkermansia glycaniphila	unclassified	unclassified	malate dehydrogenase	TIGR01759	metabolism	Energy production and conversion	05D9Z	Catalyzes the reversible oxidation of malate to oxaloacetate (By similarity)	349741.Amuc_1436	5.64952e-05	0	7.02239e-05	7.69348e-05	0	8.56006e-05	0	5.9274e-05	9.79002e-05	5.58129e-05
group	2664	1	-	-	-	-	A0A1D3TSD1_9FIRM	Bacteria	Firmicutes	Clostridia	Clostridiales	Lachnospiraceae	Anaerobium	Anaerobium acetethylicum	Bacteria	Firmicutes	Clostridia	Clostridiales	Lachnospiraceae	Anaerobium	Anaerobium acetethylicum	unclassified	unclassified	unclassified	unclassified	metabolism	Energy production and conversion	05KY8	Rubrerythrin	658659.HMPREF0983_01403	0.000307899	0.000332988	0.00038272	0.00027953	0.000586903	0.000466523	0.000518674	0.000215362	0.000533556	0.000202787
group	2666	1	-	-	-	-	A0A1D3TT66_9FIRM	Bacteria	Firmicutes	Clostridia	Clostridiales	Lachnospiraceae	Anaerobium	Anaerobium acetethylicum	Bacteria	Firmicutes	Clostridia	Clostridiales	Lachnospiraceae	Anaerobium	Anaerobium acetethylicum	unclassified	unclassified	unclassified	unclassified	cellular processes and signaling	Posttranslational modification, protein turnover, chaperones	05CJX	Molecular chaperone. Has ATPase activity (By similarity)	658088.HMPREF0987_01465	0	0	3.30882e-05	0	3.04445e-05	4.03334e-05	3.36316e-05	2.79288e-05	0	2.6298e-05
group	2678	2	274	274	99.27	99.27	A0A1D7X977_MOOTH;A0A1J5NLT2_MOOTH	Bacteria	Firmicutes	Clostridia	Thermoanaerobacterales	Thermoanaerobacteraceae	Moorella	Moorella thermoacetica	Bacteria	Firmicutes	Clostridia	Thermoanaerobacterales	Thermoanaerobacteraceae	Moorella	Moorella thermoacetica	unclassified	unclassified	flagellar hook-basal body protein	TIGR03506	cellular processes and signaling	Cell motility	COG4786	flagellar basal-body rod protein	264732.Moth_0779	6.7423e-05	0.000328127	8.38074e-05	0.000183633	0	0	8.51838e-05	0	0	0
group	2686	1	-	-	-	-	A0A1D8GG89_9CLOT	Bacteria	Firmicutes	Clostridia	Clostridiales	Clostridiaceae	Geosporobacter	Geosporobacter ferrireducens	Bacteria	Firmicutes	Clostridia	Clostridiales	Clostridiaceae	Geosporobacter	Geosporobacter ferrireducens	unclassified	unclassified	unclassified	unclassified	poorly characterized	Function unknown	COG0666	Ankyrin Repeat	315730.BcerKBAB4_2031	0	0.000182737	0.00014002	0.0001534	0.000128832	0.000170679	0	0.000118187	0.000195204	0
group	2688	1	-	-	-	-	A0A1D8GJS6_9CLOT	Bacteria	Firmicutes	Clostridia	Clostridiales	Clostridiaceae	Geosporobacter	Geosporobacter ferrireducens	Bacteria	Firmicutes	Clostridia	Clostridiales	Clostridiaceae	Geosporobacter	Geosporobacter ferrireducens	Transcription	DNA-dependent RNA polymerase	DNA-directed RNA polymerase, beta'' subunit	TIGR02388	information storage and processing	Transcription	05D27	DNA-dependent RNA polymerase catalyzes the transcription of DNA into RNA using the four ribonucleoside triphosphates as substrates (By similarity)	350688.Clos_0485	0	2.57908e-05	1.97618e-05	2.16503e-05	3.63658e-05	2.4089e-05	2.00864e-05	0	0	1.57064e-05
group	2689	4	103	104	69.23	87.5	A0A1D8GJU9_9CLOT;A0A1G5S6Z1_9FIRM;A0A1G9HYT1_9CLOT;A0A239E3Y3_9FIRM	Bacteria	Firmicutes	Clostridia	Clostridiales	various	various	various	Bacteria	Firmicutes	Clostridia	Clostridiales	various	various	various	Protein synthesis	Ribosomal proteins: synthesis and modification	ribosomal protein uL24	TIGR01079	information storage and processing	Translation, ribosomal structure and biogenesis	various	various	various	0.000532901	0.00144081	0.000883201	0.000483802	0.000203159	0.00107659	0.00112213	0.000745484	0.000923463	0.000877444
group	2690	2	553	553	96.2	96.2	A0A1D8GK97_9CLOT;A0A1M6LQF0_9CLOT	Bacteria	Firmicutes	Clostridia	Clostridiales	Clostridiaceae	Geosporobacter	various	Bacteria	Firmicutes	Clostridia	Clostridiales	Clostridiaceae	Geosporobacter	various	unclassified	unclassified	unclassified	unclassified	metabolism	Secondary metabolites biosynthesis, transport and catabolism	COG4909	glycerol dehydratase	469617.FUAG_00581	3.34067e-05	0.000108387	8.30496e-05	9.09862e-05	3.82071e-05	0	4.22068e-05	7.00998e-05	5.78904e-05	0
group	2705	4	537	547	90.86	99.63	A0A1D9P061_9FIRM;A0A1G5XZH6_9FIRM;A0A1M7S2T8_9FIRM;E0S1K4_BUTPB	Bacteria	Firmicutes	Clostridia	Clostridiales	Lachnospiraceae	Butyrivibrio	various	Bacteria	Firmicutes	Clostridia	Clostridiales	Lachnospiraceae	Butyrivibrio	various	unclassified	unclassified	unclassified	unclassified	metabolism	Carbohydrate transport and metabolism	0ERAM	extracellular solute-binding protein	515622.bpr_I0937	0.000135093	0	0.000125941	4.59921e-05	7.72523e-05	0.000153518	0.000256018	0	0	0
group	2707	3	175	175	98.86	99.43	A0A1D9P192_9FIRM;A0A1G5X4Q1_9FIRM;A0A1M7SLK7_9FIRM	Bacteria	Firmicutes	Clostridia	Clostridiales	Lachnospiraceae	Butyrivibrio	various	Bacteria	Firmicutes	Clostridia	Clostridiales	Lachnospiraceae	Butyrivibrio	various	unclassified	unclassified	unclassified	unclassified	poorly characterized	Function unknown	0NNQX	Cell division protein that is part of the divisome complex and is recruited early to the Z-ring. Probably stimulates Z-ring formation, perhaps through the cross-linking of FtsZ protofilaments. Its function overlaps with FtsA (By similarity)	515622.bpr_I1477	0.000105565	0	0.000131218	0	0	0.000159951	0.00040012	0.000110758	0.000182934	0.00010429
group	2720	2	1177	1177	99.92	99.92	A0A1E3AHR7_9FIRM;A0A3A6HZW0_9FIRM	Bacteria	Firmicutes	Clostridia	Clostridiales	Lachnospiraceae	various	various	Bacteria	Firmicutes	Clostridia	Clostridiales	Lachnospiraceae	various	various	unclassified	unclassified	pyruvate:ferredoxin (flavodoxin) oxidoreductase	TIGR02176	metabolism	Energy production and conversion	0NDB2	Oxidoreductase required for the transfer of electrons from pyruvate to flavodoxin (By similarity)	457421.CBFG_00384	1.56958e-05	2.54621e-05	1.951e-05	2.13744e-05	3.59023e-05	2.3782e-05	0	1.64678e-05	0	0
group	2722	3	831	833	95.08	99.88	A0A1E3AK36_9FIRM;A0A3E3I2W2_9FIRM;A0A3E3IZM6_9FIRM	Bacteria	Firmicutes	Clostridia	Clostridiales	various	various	various	Bacteria	Firmicutes	Clostridia	Clostridiales	various	various	various	Energy metabolism	Biosynthesis and degradation of polysaccharides	glycogen/starch/alpha-glucan phosphorylases	TIGR02093	metabolism	Carbohydrate transport and metabolism	08IUN	Phosphorylase is an important allosteric enzyme in carbohydrate metabolism. Enzymes from different sources differ in their regulatory mechanisms and in their natural substrates. However, all known phosphorylases share catalytic and structural properties (By similarity)	478749.BRYFOR_08453	8.87103e-05	3.59771e-05	2.75669e-05	3.02013e-05	7.60931e-05	6.72062e-05	8.40589e-05	2.32684e-05	3.84314e-05	0
group	2723	2	229	229	99.56	99.56	A0A1E3AK96_9FIRM;A0A1I2Y8Y8_9FIRM	Bacteria	Firmicutes	Clostridia	Clostridiales	Lachnospiraceae	various	various	Bacteria	Firmicutes	Clostridia	Clostridiales	Lachnospiraceae	various	various	Protein synthesis	Ribosomal proteins: synthesis and modification	ribosomal protein uL1	TIGR01169	information storage and processing	Translation, ribosomal structure and biogenesis	05C64	Binds directly to 23S rRNA. The L1 stalk is quite mobile in the ribosome, and is involved in E site tRNA release (By similarity)	483218.BACPEC_01707	0.000161344	0.000130869	0.000100276	0.000109859	0.000184528	0.000122233	0.000305769	8.46401e-05	0	7.96979e-05
group	2724	5	681	681	99.41	99.85	A0A1E3ARB3_9FIRM;A0A1I2XTN1_9FIRM;A0A3A6HQV6_9FIRM;A0A3A6IKM2_9FIRM;F7K873_9FIRM	Bacteria	Firmicutes	Clostridia	Clostridiales	Lachnospiraceae	various	various	Bacteria	Firmicutes	Clostridia	Clostridiales	Lachnospiraceae	various	various	Energy metabolism	Fermentation	formate acetyltransferase	TIGR01255	metabolism	Energy production and conversion	05C6N	Formate acetyltransferase	610130.Closa_0317	2.71276e-05	0	3.37198e-05	3.69423e-05	3.10257e-05	0	3.42736e-05	0	0	0
group	2726	3	557	557	99.64	99.82	A0A1E3ASW9_9FIRM;A0A3A6IQG7_9FIRM;F7KCT5_9FIRM	Bacteria	Firmicutes	Clostridia	Clostridiales	Lachnospiraceae	various	various	Bacteria	Firmicutes	Clostridia	Clostridiales	various	various	various	unclassified	unclassified	unclassified	unclassified	metabolism	Carbohydrate transport and metabolism	0YGPG	NA	658086.HMPREF0994_03664	0	5.38042e-05	0	4.51664e-05	3.79327e-05	5.02538e-05	4.19037e-05	3.47982e-05	0	3.27663e-05
group	2735	6	391	391	97.19	99.74	A0A1E3VII0_9RHIZ;A0A1S1SGL7_9RHIZ;A0A249P9F5_9RHIZ;A0A2J0Z3G6_RHIML;A0A2N8JC61_9RHIZ;A0A2T3EQI5_MESPL	Bacteria	Proteobacteria	Alphaproteobacteria	Rhizobiales	various	various	various	Bacteria	Proteobacteria	Alphaproteobacteria	Rhizobiales	various	various	various	Unknown function	General	small GTP-binding protein domain	TIGR00231	information storage and processing	Translation, ribosomal structure and biogenesis	COG0050	This protein promotes the GTP-dependent binding of aminoacyl-tRNA to the A-site of ribosomes during protein biosynthesis (By similarity)	various	4.72479e-05	0.000153294	5.87294e-05	6.43419e-05	5.40371e-05	0.000143178	0.000119388	0.000148716	8.18756e-05	9.33546e-05
group	2736	4	332	352	51.37	81.04	A0A1E3Y420_9RHIZ;A0A1Q9AE87_9RHIZ;A0A1Q9AS73_9RHIZ;A0A2W4CXN3_9RHIZ	Bacteria	Proteobacteria	Alphaproteobacteria	Rhizobiales	Rhizobiaceae	various	various	Bacteria	Proteobacteria	Alphaproteobacteria	Rhizobiales	Rhizobiaceae	various	various	unclassified	unclassified	unclassified	unclassified	poorly characterized	Function unknown	COG4395	Import inner membrane translocase subunit TIM44	various	0	0	0	0	6.00242e-05	7.9521e-05	6.63078e-05	5.50642e-05	9.09471e-05	5.18489e-05
group	2744	1	-	-	-	-	A0A1E4LHX4_9CLOT	Bacteria	Firmicutes	Clostridia	Clostridiales	Clostridiaceae	Clostridium	Clostridium sp. SCN 57-10	Bacteria	Firmicutes	Clostridia	Clostridiales	Clostridiaceae	Clostridium	Clostridium sp. SCN 57-10	Transcription	DNA-dependent RNA polymerase	DNA-directed RNA polymerase, beta'' subunit	TIGR02388	information storage and processing	Transcription	05D27	DNA-dependent RNA polymerase catalyzes the transcription of DNA into RNA using the four ribonucleoside triphosphates as substrates (By similarity)	552398.HMPREF0866_02027	0	2.55708e-05	1.95932e-05	2.14656e-05	1.80277e-05	2.38834e-05	1.9915e-05	0	0	1.55724e-05
group	2746	1	-	-	-	-	A0A1E4LNP3_9CLOT	Bacteria	Firmicutes	Clostridia	Clostridiales	Clostridiaceae	Clostridium	Clostridium sp. SCN 57-10	Bacteria	Firmicutes	Clostridia	Clostridiales	Clostridiaceae	Clostridium	Clostridium sp. SCN 57-10	unclassified	unclassified	unclassified	unclassified	metabolism	Energy production and conversion	0ENQ3	Electron transfer flavoprotein	693746.OBV_03790	5.02009e-05	8.14374e-05	6.24e-05	6.83633e-05	0.000114829	7.60636e-05	6.34249e-05	5.26701e-05	8.69929e-05	4.95946e-05
group	2747	1	-	-	-	-	A0A1E4LP42_9CLOT	Bacteria	Firmicutes	Clostridia	Clostridiales	Clostridiaceae	Clostridium	Clostridium sp. SCN 57-10	Bacteria	Firmicutes	Clostridia	Clostridiales	Clostridiaceae	Clostridium	Clostridium sp. SCN 57-10	unclassified	unclassified	unclassified	unclassified	metabolism	Lipid transport and metabolism	COG1960	acyl-CoA dehydrogenase	552398.HMPREF0866_02108	4.86156e-05	7.88656e-05	6.04295e-05	6.62044e-05	0	7.36616e-05	6.1422e-05	5.10068e-05	0	4.80285e-05
group	2748	4	88	145	52.41	99.31	A0A1E4LP54_9CLOT;A0A316T5T6_9FIRM;A0A3D5EVE5_9FIRM;R6GZN5_9FIRM	Bacteria	Firmicutes	Clostridia	Clostridiales	various	various	various	Bacteria	Firmicutes	Clostridia	Clostridiales	various	various	various	Protein synthesis	Ribosomal proteins: synthesis and modification	ribosomal protein uL16	TIGR01164	information storage and processing	Translation, ribosomal structure and biogenesis	COG0197	Binds 23S rRNA and is also seen to make contacts with the A and possibly P site tRNAs (By similarity)	various	0.000254813	0	0	0.000173501	0.000291428	0.000193044	0.000160968	0.000133673	0	0.000125868
group	2751	1	-	-	-	-	A0A1E5H0N8_9ENTE	Bacteria	Firmicutes	Bacilli	Lactobacillales	Enterococcaceae	Enterococcus	Enterococcus quebecensis	Bacteria	Firmicutes	Bacilli	Lactobacillales	Enterococcaceae	Enterococcus	Enterococcus quebecensis	Energy metabolism	Fermentation	formate acetyltransferase	TIGR01255	metabolism	Energy production and conversion	05C6N	Formate acetyltransferase	940190.MPTP_1111	2.46977e-05	4.00654e-05	3.06995e-05	3.36333e-05	2.82467e-05	3.74216e-05	3.12037e-05	2.59126e-05	4.27986e-05	2.43995e-05
group	2753	1	-	-	-	-	A0A1E5H6C8_9ENTE	Bacteria	Firmicutes	Bacilli	Lactobacillales	Enterococcaceae	Enterococcus	Enterococcus termitis	Bacteria	Firmicutes	Bacilli	Lactobacillales	Enterococcaceae	Enterococcus	Enterococcus termitis	unclassified	unclassified	unclassified	unclassified	cellular processes and signaling	Signal transduction mechanisms	05DPZ	Two component transcriptional regulator (Winged helix family	226185.EF0372	0	0.000128622	9.85546e-05	0	9.06803e-05	0	0.000100173	8.31871e-05	0	0.000156659
group	2761	2	779	779	99.23	99.23	A0A1E7RWT8_BUTME;A0A1I5N8Z1_9FIRM	Bacteria	Firmicutes	Clostridia	Clostridiales	various	various	various	Bacteria	Firmicutes	Clostridia	Clostridiales	various	various	various	unclassified	unclassified	unclassified	unclassified	metabolism	Lipid transport and metabolism	COG1960	acyl-CoA dehydrogenase	903814.ELI_0317	2.37149e-05	3.8471e-05	2.94778e-05	3.22948e-05	0	3.59325e-05	2.99619e-05	2.48814e-05	0	2.34285e-05
group	2764	1	-	-	-	-	A0A1E8F0Q8_9CLOT	Bacteria	Firmicutes	Clostridia	Clostridiales	Clostridiaceae	Clostridium	Clostridium acetireducens	Bacteria	Firmicutes	Clostridia	Clostridiales	Clostridiaceae	Clostridium	Clostridium acetireducens	Unknown function	General	small GTP-binding protein domain	TIGR00231	information storage and processing	Translation, ribosomal structure and biogenesis	0EP2K	This protein promotes the GTP-dependent binding of aminoacyl-tRNA to the A-site of ribosomes during protein biosynthesis (By similarity)	748727.CLJU_c41200	0	0	5.78419e-05	0	5.32204e-05	0.000141015	0.000117584	9.76453e-05	0	0
group	2766	1	-	-	-	-	A0A1E8VUW6_9ACTN	Bacteria	Actinobacteria	Coriobacteriia	Coriobacteriales	Atopobiaceae	Olsenella	Olsenella sp. HMSC062G07	Bacteria	Actinobacteria	Coriobacteriia	Coriobacteriales	Atopobiaceae	Olsenella	Olsenella sp. HMSC062G07	unclassified	unclassified	pyruvate:ferredoxin (flavodoxin) oxidoreductase	TIGR02176	metabolism	Energy production and conversion	05D95	Oxidoreductase required for the transfer of electrons from pyruvate to flavodoxin (By similarity)	633147.Olsu_0499	1.56691e-05	2.5419e-05	3.89537e-05	2.13382e-05	0	2.37416e-05	0	0	0	0
group	2768	1	-	-	-	-	A0A1E8VZM7_9ACTN	Bacteria	Actinobacteria	Coriobacteriia	Coriobacteriales	Atopobiaceae	Olsenella	Olsenella sp. HMSC062G07	Bacteria	Actinobacteria	Coriobacteriia	Coriobacteriales	Atopobiaceae	Olsenella	Olsenella sp. HMSC062G07	unclassified	unclassified	unclassified	unclassified	cellular processes and signaling	Posttranslational modification, protein turnover, chaperones	05CJX	Molecular chaperone. Has ATPase activity (By similarity)	633147.Olsu_1183	2.81615e-05	4.56844e-05	0	3.83501e-05	3.22081e-05	4.26698e-05	3.55798e-05	2.95466e-05	4.88009e-05	2.78214e-05
group	2770	1	-	-	-	-	A0A1E8Z8M0_9CORY	Bacteria	Actinobacteria	Actinobacteria	Corynebacteriales	Corynebacteriaceae	Corynebacterium	Corynebacterium sp. HMSC074A09	Bacteria	Actinobacteria	Actinobacteria	Corynebacteriales	Corynebacteriaceae	Corynebacterium	Corynebacterium sp. HMSC074A09	Protein synthesis	tRNA aminoacylation	alanine--tRNA ligase	TIGR00344	information storage and processing	Translation, ribosomal structure and biogenesis	COG0013	Catalyzes the attachment of alanine to tRNA(Ala) in a two-step reaction alanine is first activated by ATP to form Ala- AMP and then transferred to the acceptor end of tRNA(Ala). Also edits incorrectly charged Ser-tRNA(Ala) and Gly-tRNA(Ala) via its editing domain (By similarity)	525268.HMPREF0308_1286	2.06412e-05	3.34849e-05	2.56572e-05	2.81091e-05	0	3.12753e-05	2.60786e-05	2.16565e-05	0	0
group	2771	2	535	535	99.07	99.07	A0A1E9C7J0_9BACE;A0A1M4TKU3_9BACE	Bacteria	Bacteroidetes	Bacteroidia	Bacteroidales	Bacteroidaceae	Bacteroides	various	Bacteria	Bacteroidetes	Bacteroidia	Bacteroidales	Bacteroidaceae	Bacteroides	various	Energy metabolism	Glycolysis/gluconeogenesis	phosphoenolpyruvate carboxykinase (ATP)	TIGR00224	metabolism	Energy production and conversion	055A8	Phosphoenolpyruvate carboxylase	272559.BF4244	3.45307e-05	0	4.29219e-05	4.70237e-05	3.94925e-05	5.23204e-05	4.36268e-05	0	0	0
group	2775	1	-	-	-	-	A0A1F0GAJ3_9PORP	Bacteria	Bacteroidetes	Bacteroidia	Bacteroidales	Porphyromonadaceae	Porphyromonas	various	Bacteria	Bacteroidetes	Bacteroidia	Bacteroidales	Porphyromonadaceae	Porphyromonas	various	Energy metabolism	Glycolysis/gluconeogenesis	glyceraldehyde-3-phosphate dehydrogenase, type I	TIGR01534	metabolism	Carbohydrate transport and metabolism	COG0057	glyceraldehyde3phosphate dehydrogenase	449673.BACSTE_03572	5.49819e-05	8.91933e-05	0	0.000149748	6.28825e-05	0	6.94653e-05	0	0	5.43179e-05
group	2782	2	895	895	99.11	99.11	A0A1F0RVX0_9CORY;A0A2I1N1J1_9CORY	Bacteria	Actinobacteria	Actinobacteria	Corynebacteriales	Corynebacteriaceae	Corynebacterium	various	Bacteria	Actinobacteria	Actinobacteria	Corynebacteriales	Corynebacteriaceae	Corynebacterium	various	Protein synthesis	tRNA aminoacylation	alanine--tRNA ligase	TIGR00344	information storage and processing	Translation, ribosomal structure and biogenesis	COG0013	Catalyzes the attachment of alanine to tRNA(Ala) in a two-step reaction alanine is first activated by ATP to form Ala- AMP and then transferred to the acceptor end of tRNA(Ala). Also edits incorrectly charged Ser-tRNA(Ala) and Gly-tRNA(Ala) via its editing domain (By similarity)	525268.HMPREF0308_1286	2.06412e-05	6.69697e-05	2.56572e-05	5.62183e-05	0	3.12753e-05	2.60786e-05	2.16565e-05	0	0
group	2787	1	-	-	-	-	A0A1F1DVS3_9PORP	Bacteria	Bacteroidetes	Bacteroidia	Bacteroidales	Porphyromonadaceae	Porphyromonas	Porphyromonas sp. HMSC065F10	Bacteria	Bacteroidetes	Bacteroidia	Bacteroidales	Porphyromonadaceae	Porphyromonas	Porphyromonas sp. HMSC065F10	Transcription	DNA-dependent RNA polymerase	DNA-directed RNA polymerase, beta subunit	TIGR02013	information storage and processing	Transcription	055EE	DNA-dependent RNA polymerase catalyzes the transcription of DNA into RNA using the four ribonucleoside triphosphates as substrates (By similarity)	411477.PARMER_01332	2.9047e-05	0	1.80528e-05	3.95561e-05	0	0	1.83493e-05	1.52379e-05	0	0
group	2791	5	167	167	79.64	86.23	A0A1F1LJG1_9LACT;A0A1G7RLM8_9LACT;A0A3D0CI41_9LACT;E4KMQ5_9LACT;K1MG34_9LACT	Bacteria	Firmicutes	Bacilli	Lactobacillales	Aerococcaceae	various	various	Bacteria	Firmicutes	various	various	various	various	various	Protein synthesis	Ribosomal proteins: synthesis and modification	ribosomal protein uS5	TIGR01021	information storage and processing	Translation, ribosomal structure and biogenesis	various	various	various	0.000110622	0	0	0.00030129	0	0	0	0.000116063	0.000191697	0.000109286
group	2802	2	397	397	99.5	99.5	A0A1F2PLT2_9FIRM;A0A231NQK2_9FIRM	Bacteria	Firmicutes	Clostridia	Clostridiales	Eubacteriaceae	Acetobacterium	various	Bacteria	Firmicutes	Clostridia	Clostridiales	Eubacteriaceae	Acetobacterium	various	Unknown function	General	small GTP-binding protein domain	TIGR00231	information storage and processing	Translation, ribosomal structure and biogenesis	0EP2K	This protein promotes the GTP-dependent binding of aminoacyl-tRNA to the A-site of ribosomes during protein biosynthesis (By similarity)	various	4.65338e-05	7.54885e-05	5.78419e-05	6.33695e-05	0	0	0	4.88226e-05	0	0
group	2805	1	-	-	-	-	A0A1F4SRV8_9BACT	Bacteria	unclassified	unclassified	unclassified	unclassified	unclassified	candidate division WOR-1 bacterium RIFOXYB2_FULL_37_13	Bacteria	unclassified	unclassified	unclassified	unclassified	unclassified	candidate division WOR-1 bacterium RIFOXYB2_FULL_37_13	Transcription	DNA-dependent RNA polymerase	DNA-directed RNA polymerase, beta'' subunit	TIGR02388	information storage and processing	Transcription	0HBUJ	DNA-dependent RNA polymerase catalyzes the transcription of DNA into RNA using the four ribonucleoside triphosphates as substrates (By similarity)	316067.Geob_3631	0	2.17009e-05	1.6628e-05	1.8217e-05	1.52994e-05	2.02689e-05	3.38021e-05	0	0	1.32157e-05
group	2808	1	-	-	-	-	A0A1F6PIZ7_9BACT	Bacteria	Candidatus Melainabacteria	unclassified	unclassified	unclassified	unclassified	Candidatus Melainabacteria bacterium GWA2_34_9	Bacteria	Candidatus Melainabacteria	unclassified	unclassified	unclassified	unclassified	Candidatus Melainabacteria bacterium GWA2_34_9	unclassified	unclassified	unclassified	unclassified	metabolism	Energy production and conversion	05KY8	Rubrerythrin	349161.Dred_0588	0.000198644	0.00048337	0.000370374	0.000405769	0.000227188	0.000300983	0.000250971	0.000208415	0.000516345	0.000196245
group	2814	1	-	-	-	-	A0A1F6Q2X4_9BACT	Bacteria	Candidatus Melainabacteria	unclassified	unclassified	unclassified	unclassified	Candidatus Melainabacteria bacterium GWF2_37_15	Bacteria	Candidatus Melainabacteria	unclassified	unclassified	unclassified	unclassified	Candidatus Melainabacteria bacterium GWF2_37_15	unclassified	unclassified	unclassified	unclassified	information storage and processing	Translation, ribosomal structure and biogenesis	0ESEJ	One of the primary rRNA binding proteins, it binds directly to 16S rRNA central domain where it helps coordinate assembly of the platform of the 30S subunit (By similarity)	555079.Toce_0133	0	0.000228771	0	0.000192043	0.000161286	0.000213675	0.000178171	0.000147959	0.000244377	0.000139319
group	2821	1	-	-	-	-	A0A1F8TZZ6_9FIRM	Bacteria	Firmicutes	Clostridia	Clostridiales	unclassified	unclassified	Clostridiales bacterium GWB2_37_7	Bacteria	Firmicutes	Clostridia	Clostridiales	unclassified	unclassified	Clostridiales bacterium GWB2_37_7	unclassified	unclassified	unclassified	unclassified	metabolism	Energy production and conversion	05KY8	Rubrerythrin	138119.DSY3407	0.00020301	0	0	0.000138229	0.000232181	0.000153799	0.000384731	0.000319493	0.000527693	0.000300838
group	2823	1	-	-	-	-	A0A1F8U0D2_9FIRM	Bacteria	Firmicutes	Clostridia	Clostridiales	unclassified	unclassified	Clostridiales bacterium GWB2_37_7	Bacteria	Firmicutes	Clostridia	Clostridiales	unclassified	unclassified	Clostridiales bacterium GWB2_37_7	Protein synthesis	Ribosomal proteins: synthesis and modification	ribosomal protein uS10	TIGR01049	information storage and processing	Translation, ribosomal structure and biogenesis	0NJ6Y	Involved in the binding of tRNA to the ribosomes (By similarity)	903814.ELI_4036	0.000181117	0.000293813	0.00022513	0.000246644	0.000207142	0.000274425	0.000228827	0.000190025	0.000313857	0.00017893
group	2824	1	-	-	-	-	A0A1F8U1K4_9FIRM	Bacteria	Firmicutes	Clostridia	Clostridiales	unclassified	unclassified	Clostridiales bacterium GWB2_37_7	Bacteria	Firmicutes	Clostridia	Clostridiales	unclassified	unclassified	Clostridiales bacterium GWB2_37_7	Protein synthesis	Ribosomal proteins: synthesis and modification	ribosomal protein uL14	TIGR01067	information storage and processing	Translation, ribosomal structure and biogenesis	0NI2N	Binds to 23S rRNA. Forms part of two intersubunit bridges in the 70S ribosome (By similarity)	610130.Closa_3757	0.000151426	0.000245647	0.000188223	0.000206211	0	0.000229438	0	0.000158874	0	0.000149597
group	2829	1	-	-	-	-	A0A1F8U7S6_9FIRM	Bacteria	Firmicutes	Clostridia	Clostridiales	unclassified	unclassified	Clostridiales bacterium GWC2_40_7	Bacteria	Firmicutes	Clostridia	Clostridiales	unclassified	unclassified	Clostridiales bacterium GWC2_40_7	unclassified	unclassified	unclassified	unclassified	information storage and processing	Translation, ribosomal structure and biogenesis	05CW6	This is 1 of the proteins that binds and probably mediates the attachment of the 5S RNA into the large ribosomal subunit, where it forms part of the central protuberance. In the 70S ribosome it contacts protein S13 of the 30S subunit (bridge B1b), connecting the 2 subunits	755731.Clo1100_0447	0	0	0.000255147	0.000139765	0.000234761	0	0	0.000107681	0.000355704	0.00030418
group	2831	1	-	-	-	-	A0A1F8U9E2_9FIRM	Bacteria	Firmicutes	Clostridia	Clostridiales	unclassified	unclassified	Clostridiales bacterium GWC2_40_7	Bacteria	Firmicutes	Clostridia	Clostridiales	unclassified	unclassified	Clostridiales bacterium GWC2_40_7	unclassified	unclassified	unclassified	unclassified	information storage and processing	Translation, ribosomal structure and biogenesis	0ESEJ	One of the primary rRNA binding proteins, it binds directly to 16S rRNA central domain where it helps coordinate assembly of the platform of the 30S subunit (By similarity)	755731.Clo1100_0449	0.000139954	0	0.000173964	0.000190588	0.000160064	0.000212056	0	0	0	0.000138264
group	2833	1	-	-	-	-	A0A1F8UFB6_9FIRM	Bacteria	Firmicutes	Clostridia	Clostridiales	unclassified	unclassified	Clostridiales bacterium GWC2_40_7	Bacteria	Firmicutes	Clostridia	Clostridiales	unclassified	unclassified	Clostridiales bacterium GWC2_40_7	Unknown function	General	small GTP-binding protein domain	TIGR00231	information storage and processing	Translation, ribosomal structure and biogenesis	05CEJ	Catalyzes the GTP-dependent ribosomal translocation step during translation elongation. During this step, the ribosome changes from the pre-translocational (PRE) to the post- translocational (POST) state as the newly formed A-site-bound peptidyl-tRNA and P-site-bound deacylated tRNA move to the P and E sites, respectively. Catalyzes the coordinated movement of the two tRNA molecules, the mRNA and…	720554.Clocl_0660	2.68907e-05	4.36229e-05	3.34253e-05	3.66196e-05	6.15095e-05	8.14888e-05	3.39743e-05	2.82134e-05	4.65988e-05	0
group	2834	1	-	-	-	-	A0A1F8UHF7_9FIRM	Bacteria	Firmicutes	Clostridia	Clostridiales	unclassified	unclassified	Clostridiales bacterium GWD2_32_59	Bacteria	Firmicutes	Clostridia	Clostridiales	unclassified	unclassified	Clostridiales bacterium GWD2_32_59	Protein fate	Protein folding and stabilization	chaperonin GroL	TIGR02348	cellular processes and signaling	Posttranslational modification, protein turnover, chaperones	05CJ9	Prevents misfolding and promotes the refolding and proper assembly of unfolded polypeptides generated under stress conditions (By similarity)	511680.BUTYVIB_01929	0.000102254	0.00016588	0.000127103	0.000139249	0.000116947	0.000154934	8.61267e-05	7.15225e-05	0.000177196	6.73462e-05
group	2838	1	-	-	-	-	A0A1F8UKF6_9FIRM	Bacteria	Firmicutes	Clostridia	Clostridiales	unclassified	unclassified	various	Bacteria	Firmicutes	Clostridia	Clostridiales	unclassified	unclassified	Clostridiales bacterium GWE2_32_10	unclassified	unclassified	unclassified	unclassified	information storage and processing	Translation, ribosomal structure and biogenesis	0ESEJ	One of the primary rRNA binding proteins, it binds directly to 16S rRNA central domain where it helps coordinate assembly of the platform of the 30S subunit (By similarity)	1042156.CXIVA_18030	0.000277803	0.00022533	0	0	0.000317722	0.000210462	0	0	0.000240702	0.000137224
group	2844	1	-	-	-	-	A0A1F8V698_9FIRM	Bacteria	Firmicutes	Clostridia	Clostridiales	unclassified	unclassified	Clostridiales bacterium GWF2_38_85	Bacteria	Firmicutes	Clostridia	Clostridiales	unclassified	unclassified	Clostridiales bacterium GWF2_38_85	unclassified	unclassified	pyruvate:ferredoxin (flavodoxin) oxidoreductase	TIGR02176	metabolism	Energy production and conversion	0NDB2	Oxidoreductase required for the transfer of electrons from pyruvate to flavodoxin (By similarity)	641112.RflaF_010100000914	1.55504e-05	2.52264e-05	1.93293e-05	2.11765e-05	1.77849e-05	2.35618e-05	0	1.63153e-05	0	0
group	2845	1	-	-	-	-	A0A1F8V6W1_9FIRM	Bacteria	Firmicutes	Clostridia	Clostridiales	unclassified	unclassified	Clostridiales bacterium GWF2_38_85	Bacteria	Firmicutes	Clostridia	Clostridiales	unclassified	unclassified	Clostridiales bacterium GWF2_38_85	Unknown function	General	small GTP-binding protein domain	TIGR00231	information storage and processing	Translation, ribosomal structure and biogenesis	0EP2K	This protein promotes the GTP-dependent binding of aminoacyl-tRNA to the A-site of ribosomes during protein biosynthesis (By similarity)	693746.OBV_34940	4.61848e-05	0	5.7408e-05	6.28942e-05	0	0	5.83509e-05	4.84565e-05	0	0
group	2855	1	-	-	-	-	A0A1G4G3A7_9PORP	Bacteria	Bacteroidetes	Bacteroidia	Bacteroidales	Porphyromonadaceae	various	various	Bacteria	Bacteroidetes	Bacteroidia	Bacteroidales	Porphyromonadaceae	various	various	Energy metabolism	Sugars	xylose isomerase	TIGR02630	metabolism	Carbohydrate transport and metabolism	09A8U	xylose isomerase	471870.BACINT_02170	4.19862e-05	6.81112e-05	5.21891e-05	5.71765e-05	4.80193e-05	6.36168e-05	5.30462e-05	4.40513e-05	7.27577e-05	4.14792e-05
group	2857	1	-	-	-	-	A0A1G4M1Q1_ANAPH	Bacteria	Proteobacteria	Alphaproteobacteria	Rickettsiales	Anaplasmataceae	Anaplasma	Anaplasma phagocytophilum	Bacteria	Proteobacteria	Alphaproteobacteria	Rickettsiales	Anaplasmataceae	Anaplasma	Anaplasma phagocytophilum	unclassified	unclassified	unclassified	unclassified	information storage and processing	Chromatin structure and dynamics	KOG3467	Core component of nucleosome. Nucleosomes wrap and compact DNA into chromatin, limiting DNA accessibility to the cellular machineries which require DNA as a template. Histones thereby play a central role in transcription regulation, DNA repair, DNA replication and chromosomal stability. DNA accessibility is regulated via a complex set of post-translational modifications of histones, also called h…	3847.GLYMA13G21050.2	0.000664529	0.000431208	0.000826015	0.000180991	0.000152004	0.00140964	0	0.000697216	0.00115156	0.000919107
group	2859	2	429	429	99.77	99.77	A0A1G4PPV2_9FIRM;A0A1H2RLP5_9FIRM	Bacteria	Firmicutes	Clostridia	Clostridiales	Lachnospiraceae	unclassified	various	Bacteria	Firmicutes	Clostridia	Clostridiales	Lachnospiraceae	unclassified	various	Amino acid biosynthesis	Serine family	O-acetylhomoserine aminocarboxypropyltransferase/cysteine synthase	TIGR01326	metabolism	Amino acid transport and metabolism	0F75D	O-acetylhomoserine	515622.bpr_I0317	0	6.98577e-05	5.35273e-05	5.86426e-05	4.92506e-05	0	5.44064e-05	9.03617e-05	0	0
group	2860	2	395	395	98.99	98.99	A0A1G4PQ21_9FIRM;A0A1H2RMB0_9FIRM	Bacteria	Firmicutes	Clostridia	Clostridiales	Lachnospiraceae	unclassified	various	Bacteria	Firmicutes	Clostridia	Clostridiales	Lachnospiraceae	unclassified	various	Unknown function	General	small GTP-binding protein domain	TIGR00231	information storage and processing	Translation, ribosomal structure and biogenesis	0EP2K	This protein promotes the GTP-dependent binding of aminoacyl-tRNA to the A-site of ribosomes during protein biosynthesis (By similarity)	718255.RO1_02560	0.000187078	0.000227612	0.000174404	0.000191071	0.00016047	0.000283457	0.000177268	0.000196279	8.10465e-05	0.000138614
group	2867	1	-	-	-	-	A0A1G4QNL8_9FIRM	Bacteria	Firmicutes	Clostridia	Clostridiales	Ruminococcaceae	unclassified	Ruminococcaceae bacterium YRB3002	Bacteria	Firmicutes	Clostridia	Clostridiales	Ruminococcaceae	unclassified	Ruminococcaceae bacterium YRB3002	Energy metabolism	Glycolysis/gluconeogenesis	ketose-bisphosphate aldolase	TIGR00167	metabolism	Carbohydrate transport and metabolism	05D2N	Aldolase	478749.BRYFOR_05801	0.000286862	0.000465356	0.000427886	0.000234388	0.000196849	0.000434649	0.000289942	0.000300972	0.000397682	0.000283398
group	2876	1	-	-	-	-	A0A1G4V3R6_9FIRM	Bacteria	Firmicutes	Clostridia	Clostridiales	Lachnospiraceae	unclassified	Lachnospiraceae bacterium YSD2013	Bacteria	Firmicutes	Clostridia	Clostridiales	Lachnospiraceae	unclassified	Lachnospiraceae bacterium YSD2013	unclassified	unclassified	unclassified	unclassified	metabolism	Energy production and conversion	COG0240	glycerol-3-phosphate dehydrogenase	658086.HMPREF0994_06641	5.5146e-05	8.94595e-05	0	0	0.000189211	0	6.96727e-05	0.000115717	0	0.00010896
group	2880	1	-	-	-	-	A0A1G4VAX1_9FIRM	Bacteria	Firmicutes	Clostridia	Clostridiales	Lachnospiraceae	unclassified	Lachnospiraceae bacterium YSD2013	Bacteria	Firmicutes	Clostridia	Clostridiales	Lachnospiraceae	unclassified	Lachnospiraceae bacterium YSD2013	Energy metabolism	Glycolysis/gluconeogenesis	ketose-bisphosphate aldolase	TIGR00167	metabolism	Carbohydrate transport and metabolism	05D2N	Aldolase	478749.BRYFOR_05801	0.000458979	0.000279214	0.000142629	7.81294e-05	0.000131233	8.69298e-05	0.000289942	0.000120389	0	0.000113359
group	2881	1	-	-	-	-	A0A1G4VCC1_9FIRM	Bacteria	Firmicutes	Clostridia	Clostridiales	Lachnospiraceae	unclassified	Lachnospiraceae bacterium YSD2013	Bacteria	Firmicutes	Clostridia	Clostridiales	Lachnospiraceae	unclassified	Lachnospiraceae bacterium YSD2013	unclassified	unclassified	unclassified	unclassified	metabolism	Carbohydrate transport and metabolism	0NET5	L-fucose isomerase	657318.EUR_25830	3.73966e-05	6.06659e-05	4.64842e-05	0	4.27703e-05	5.66627e-05	4.72477e-05	3.9236e-05	6.48044e-05	0
group	2882	1	-	-	-	-	A0A1G4VDN9_9FIRM	Bacteria	Firmicutes	Clostridia	Clostridiales	Lachnospiraceae	unclassified	Lachnospiraceae bacterium YSD2013	Bacteria	Firmicutes	Clostridia	Clostridiales	Lachnospiraceae	unclassified	Lachnospiraceae bacterium YSD2013	unclassified	unclassified	unclassified	unclassified	metabolism	Carbohydrate transport and metabolism	0F6V1	Transketolase	658086.HMPREF0994_04905	0.000133386	0	8.28997e-05	9.0822e-05	0.000152552	0.000101052	0.000168522	6.99733e-05	0	6.58875e-05
group	2891	1	-	-	-	-	A0A1G4VZ69_9FIRM	Bacteria	Firmicutes	Clostridia	Clostridiales	Lachnospiraceae	unclassified	Lachnospiraceae bacterium YSD2013	Bacteria	Firmicutes	Clostridia	Clostridiales	Lachnospiraceae	unclassified	Lachnospiraceae bacterium YSD2013	Transcription	DNA-dependent RNA polymerase	DNA-directed RNA polymerase, beta'' subunit	TIGR02388	information storage and processing	Transcription	05D27	DNA-dependent RNA polymerase catalyzes the transcription of DNA into RNA using the four ribonucleoside triphosphates as substrates (By similarity)	657318.EUR_00400	1.39531e-05	2.26352e-05	1.73438e-05	1.90013e-05	3.19162e-05	2.11415e-05	1.76287e-05	2.92788e-05	0	1.37846e-05
group	2892	2	631	639	72.93	72.93	A0A1G4W1M2_9FIRM;R9MXA5_9FIRM	Bacteria	Firmicutes	Clostridia	Clostridiales	Lachnospiraceae	unclassified	various	Bacteria	Firmicutes	Clostridia	Clostridiales	Lachnospiraceae	unclassified	various	Energy metabolism	Biosynthesis and degradation of polysaccharides	1,4-alpha-glucan branching enzyme	TIGR01515	metabolism	Carbohydrate transport and metabolism	COG0296	Catalyzes the formation of the alpha-1,6-glucosidic linkages in glycogen by scission of a 1,4-alpha-linked oligosaccharide from growing alpha-1,4-glucan chains and the subsequent attachment of the oligosaccharide to the alpha-1,6 position (By similarity)	various	2.89107e-05	4.68998e-05	0	3.93704e-05	3.3065e-05	4.3805e-05	3.65264e-05	3.03327e-05	0	0
group	2897	1	-	-	-	-	A0A1G4W9W0_9FIRM	Bacteria	Firmicutes	Clostridia	Clostridiales	Lachnospiraceae	unclassified	Lachnospiraceae bacterium YSD2013	Bacteria	Firmicutes	Clostridia	Clostridiales	Lachnospiraceae	unclassified	Lachnospiraceae bacterium YSD2013	Protein synthesis	Ribosomal proteins: synthesis and modification	ribosomal protein uL14	TIGR01067	information storage and processing	Translation, ribosomal structure and biogenesis	0NI2N	Binds to 23S rRNA. Forms part of two intersubunit bridges in the 70S ribosome (By similarity)	610130.Closa_3757	0.000908553	0.00122824	0.00188223	0.000824842	0.000692738	0.00137663	0.000765257	0.000953242	0.00131202	0.00134637
group	2901	1	-	-	-	-	A0A1G4WCH0_9FIRM	Bacteria	Firmicutes	Clostridia	Clostridiales	Lachnospiraceae	unclassified	Lachnospiraceae bacterium YSD2013	Bacteria	Firmicutes	Clostridia	Clostridiales	Lachnospiraceae	unclassified	Lachnospiraceae bacterium YSD2013	unclassified	unclassified	unclassified	unclassified	metabolism	Lipid transport and metabolism	COG1960	acyl-CoA dehydrogenase	411474.COPEUT_01272	4.76132e-05	0	5.91835e-05	0	0.000272275	7.21428e-05	6.01555e-05	9.99103e-05	0	0
group	2903	1	-	-	-	-	A0A1G4WDK0_9FIRM	Bacteria	Firmicutes	Clostridia	Clostridiales	Lachnospiraceae	unclassified	Lachnospiraceae bacterium YSD2013	Bacteria	Firmicutes	Clostridia	Clostridiales	Lachnospiraceae	unclassified	Lachnospiraceae bacterium YSD2013	unclassified	unclassified	unclassified	unclassified	metabolism	Energy production and conversion	0ENZ8	Electron transfer flavoprotein	411489.CLOL250_00057	0.000283125	0.000114824	0.000263945	9.63896e-05	0.000404761	0.00032174	0.000357706	0.000148526	0.000122657	0.000139853
group	2910	1	-	-	-	-	A0A1G5AJV6_9FIRM	Bacteria	Firmicutes	various	various	various	various	various	Bacteria	Firmicutes	Clostridia	Clostridiales	Lachnospiraceae	unclassified	Lachnospiraceae bacterium XPB1003	unclassified	unclassified	unclassified	unclassified	cellular processes and signaling	Cell motility	0EQIK	Flagellin	515622.bpr_I0488	0.000135838	0.00022036	0.000337694	0.000277474	0	0.000205819	0.00017162	0.000142519	0.000353089	0.000268395
group	2917	1	-	-	-	-	A0A1G5BD02_9FIRM	Bacteria	Firmicutes	Clostridia	Clostridiales	Lachnospiraceae	unclassified	Lachnospiraceae bacterium XBB2008	Bacteria	Firmicutes	Clostridia	Clostridiales	Lachnospiraceae	unclassified	Lachnospiraceae bacterium XBB2008	unclassified	unclassified	50S ribosomal protein uL3	TIGR03625	information storage and processing	Translation, ribosomal structure and biogenesis	0NDJY	One of the primary rRNA binding proteins, it binds directly near the 3'-end of the 23S rRNA, where it nucleates assembly of the 50S subunit (By similarity)	1042156.CXIVA_17890	8.13829e-05	0.000132022	0.00010116	0.000110827	0	0.00012331	0.000102821	8.53859e-05	0	0
group	2918	1	-	-	-	-	A0A1G5BDS5_9FIRM	Bacteria	Firmicutes	Clostridia	Clostridiales	Lachnospiraceae	unclassified	Lachnospiraceae bacterium XBB2008	Bacteria	Firmicutes	Clostridia	Clostridiales	Lachnospiraceae	unclassified	Lachnospiraceae bacterium XBB2008	Unknown function	General	small GTP-binding protein domain	TIGR00231	information storage and processing	Translation, ribosomal structure and biogenesis	0EP2K	This protein promotes the GTP-dependent binding of aminoacyl-tRNA to the A-site of ribosomes during protein biosynthesis (By similarity)	718255.RO1_02560	0.000233847	0.000227612	0.000174404	0.000127381	0.00016047	0.000283457	0.000236358	0.000196279	0	4.62046e-05
group	2919	1	-	-	-	-	A0A1G5BEM4_9FIRM	Bacteria	Firmicutes	Clostridia	Clostridiales	Lachnospiraceae	Butyrivibrio	Butyrivibrio sp. INlla14	Bacteria	Firmicutes	Clostridia	Clostridiales	Lachnospiraceae	Butyrivibrio	Butyrivibrio sp. INlla14	unclassified	unclassified	unclassified	unclassified	cellular processes and signaling	Cell motility	0EQIK	Flagellin	633697.EubceDRAFT_0143	2.83342e-05	9.19293e-05	3.52197e-05	3.85854e-05	3.24057e-05	0.000128795	0.000107394	5.94558e-05	0	2.79921e-05
group	2923	1	-	-	-	-	A0A1G5C8T7_9FIRM	Bacteria	Firmicutes	Clostridia	Clostridiales	various	various	various	Bacteria	Firmicutes	Clostridia	Clostridiales	various	various	various	unclassified	unclassified	unclassified	unclassified	information storage and processing	Translation, ribosomal structure and biogenesis	0ESEJ	One of the primary rRNA binding proteins, it binds directly to 16S rRNA central domain where it helps coordinate assembly of the platform of the 30S subunit (By similarity)	657323.CK1_33030	0.000277803	0.00022533	0.000345312	0	0.000317722	0.000420923	0	0.000145734	0.000240702	0.000274449
group	2935	8	197	197	95.43	99.49	A0A1G5DZJ1_9FIRM;A0A1G6DDS0_9FIRM;A0A1H3XVQ2_9FIRM;A0A1H7KMP7_9FIRM;A0A1I3DEX7_9FIRM;A0A1M6F4Z6_PSEXY;A0A2G3EA55_9FIRM;D4IZF2_BUTFI	Bacteria	Firmicutes	Clostridia	Clostridiales	Lachnospiraceae	various	various	Bacteria	Firmicutes	Clostridia	Clostridiales	Lachnospiraceae	various	various	Protein synthesis	Ribosomal proteins: synthesis and modification	ribosomal protein uS4	TIGR01017	information storage and processing	Translation, ribosomal structure and biogenesis	05G6W	One of the primary rRNA binding proteins, it binds directly to 16S rRNA where it nucleates assembly of the body of the 30S subunit (By similarity)	various	9.37762e-05	0.000152127	0.000233129	0.000127704	0.000107251	0.000142088	0.000118479	9.83888e-05	0.000162504	0.000185288
group	2939	1	-	-	-	-	A0A1G5EC84_9FIRM	Bacteria	Firmicutes	Clostridia	Clostridiales	Lachnospiraceae	unclassified	Lachnospiraceae bacterium XPB1003	Bacteria	Firmicutes	Clostridia	Clostridiales	Lachnospiraceae	unclassified	Lachnospiraceae bacterium XPB1003	Transport and binding proteins	Other	heme ABC exporter, ATP-binding protein CcmA	TIGR01189	metabolism	Inorganic ion transport and metabolism	05C2J	ABC transporter	515622.bpr_III243	3.6582e-05	0	4.54717e-05	4.98172e-05	4.18386e-05	0	4.62185e-05	3.83814e-05	0	0
group	2944	17	180	339	37.22	99.72	A0A1G5EQP2_9FIRM;A0A1G5S090_PSEXY;A0A1G6DTT2_9FIRM;A0A1G8M1N2_9FIRM;A0A1H3ZW17_9FIRM;A0A1I0E3K6_9FIRM;A0A1I3B571_9FIRM;A0A1I5FXY7_9FIRM;A0A1I5HNH3_9FIRM;A0A1I6JCL0_9FIRM;A0A1M6GJG1_PSEXY;A0A285SF87_9FIRM;A0A2G3DSG9_9FIRM;A0A2G3EBS6_9FIRM;A0A352WX36_9FIRM;A0A3D1VKJ8_9FIRM;D4J0N8_BUTFI	Bacteria	Firmicutes	Clostridia	Clostridiales	various	various	various	Bacteria	Firmicutes	Clostridia	Clostridiales	various	various	various	unclassified	unclassified	unclassified	unclassified	cellular processes and signaling	Posttranslational modification, protein turnover, chaperones	COG0330	Band 7 protein	various	0	0	6.77381e-05	7.42114e-05	0	8.25705e-05	0	5.71758e-05	0	5.38373e-05
group	2947	1	-	-	-	-	A0A1G5F534_9FIRM	Bacteria	Firmicutes	Clostridia	Clostridiales	Lachnospiraceae	Butyrivibrio	Butyrivibrio sp. INlla14	Bacteria	Firmicutes	Clostridia	Clostridiales	Lachnospiraceae	Butyrivibrio	Butyrivibrio sp. INlla14	unclassified	unclassified	unclassified	unclassified	cellular processes and signaling	Cell motility	0EQIK	Flagellin	515622.bpr_I0489	0.000269692	0.000546879	0.000251422	0.000275449	0.000308445	0.000408633	0.000425919	0.000282958	0.000116837	0.000266435
group	2955	1	-	-	-	-	A0A1G5FW51_9FIRM	Bacteria	Firmicutes	Clostridia	Clostridiales	Lachnospiraceae	unclassified	Lachnospiraceae bacterium XBB2008	Bacteria	Firmicutes	Clostridia	Clostridiales	Lachnospiraceae	unclassified	Lachnospiraceae bacterium XBB2008	unclassified	unclassified	unclassified	unclassified	cellular processes and signaling	Posttranslational modification, protein turnover, chaperones	0EU2Q	Binds to Cpn60 in the presence of Mg-ATP and suppresses the ATPase activity of the latter (By similarity)	357809.Cphy_3290	0.000194462	0	0	0.000264818	0	0	0.000491376	0.000204027	0	0.000192114
group	2957	1	-	-	-	-	A0A1G5G1S1_9FIRM	Bacteria	Firmicutes	Clostridia	Clostridiales	Lachnospiraceae	unclassified	Lachnospiraceae bacterium XBB2008	Bacteria	Firmicutes	Clostridia	Clostridiales	Lachnospiraceae	unclassified	Lachnospiraceae bacterium XBB2008	Amino acid biosynthesis	Pyruvate family	acetolactate synthase, small subunit	TIGR00119	metabolism	Amino acid transport and metabolism	0NIAR	Acetolactate synthase small subunit	658086.HMPREF0994_02739	0.000109964	0	0	0.000149748	0.00025153	0.000333231	0.000277861	0.000230745	0	0.000108636
group	2958	1	-	-	-	-	A0A1G5GCT4_9CLOT	Bacteria	Firmicutes	Clostridia	Clostridiales	Clostridiaceae	Alkaliphilus	Alkaliphilus peptidifermentans	Bacteria	Firmicutes	Clostridia	Clostridiales	Clostridiaceae	Alkaliphilus	Alkaliphilus peptidifermentans	Cell envelope	Biosynthesis and degradation of murein sacculus and peptidoglycan	alanine racemase	TIGR00492	cellular processes and signaling	Cell wall/membrane/envelope biogenesis	0ND8Q	Catalyzes the interconversion of L-alanine and D- alanine. May also act on other amino acids (By similarity)	350688.Clos_2275	4.7369e-05	7.68435e-05	5.888e-05	6.45069e-05	5.41757e-05	0	0	0	0	0
group	2961	3	179	180	97.78	99.44	A0A1G5GZ78_9FIRM;A0A1I1FN73_9FIRM;A0A3A9SRG2_9FIRM	Bacteria	Firmicutes	Clostridia	Clostridiales	Lachnospiraceae	Butyrivibrio	various	Bacteria	Firmicutes	Clostridia	Clostridiales	Lachnospiraceae	Butyrivibrio	various	unclassified	unclassified	unclassified	unclassified	information storage and processing	Translation, ribosomal structure and biogenesis	05CW6	This is 1 of the proteins that binds and probably mediates the attachment of the 5S RNA into the large ribosomal subunit, where it forms part of the central protuberance. In the 70S ribosome it contacts protein S13 of the 30S subunit (bridge B1b), connecting the 2 subunits	515622.bpr_I0606	0.000102633	0	0.000127573	0.000139765	0.000117381	0.000155508	0.000129669	0.000107681	0.000355704	0.000101393
group	2963	1	-	-	-	-	A0A1G5HK95_9FIRM	Bacteria	Firmicutes	Clostridia	Clostridiales	Lachnospiraceae	unclassified	Lachnospiraceae bacterium XBB2008	Bacteria	Firmicutes	Clostridia	Clostridiales	Lachnospiraceae	unclassified	Lachnospiraceae bacterium XBB2008	unclassified	unclassified	unclassified	unclassified	metabolism	Energy production and conversion	0ENQ3	Electron transfer flavoprotein	511680.BUTYVIB_00214	5.1893e-05	8.41824e-05	0	0	5.93497e-05	0.000157255	0.000393377	0.000163336	8.99252e-05	0.000256332
group	2968	1	-	-	-	-	A0A1G5IE95_9FIRM	Bacteria	Firmicutes	Clostridia	Clostridiales	Lachnospiraceae	unclassified	Lachnospiraceae bacterium XBB2008	Bacteria	Firmicutes	Clostridia	Clostridiales	Lachnospiraceae	unclassified	Lachnospiraceae bacterium XBB2008	Energy metabolism	Fermentation	formate acetyltransferase	TIGR01255	metabolism	Energy production and conversion	05C6N	Formate acetyltransferase	658086.HMPREF0994_02033	5.44953e-05	0.000132606	6.77381e-05	7.42114e-05	6.2326e-05	0.000123856	0.000103276	5.71758e-05	9.44347e-05	5.38373e-05
group	2969	1	-	-	-	-	A0A1G5IEW1_9FIRM	Bacteria	Firmicutes	Clostridia	Clostridiales	Lachnospiraceae	unclassified	Lachnospiraceae bacterium XBB2008	Bacteria	Firmicutes	Clostridia	Clostridiales	Lachnospiraceae	unclassified	Lachnospiraceae bacterium XBB2008	Protein synthesis	Ribosomal proteins: synthesis and modification	ribosomal protein bS6	TIGR00166	information storage and processing	Translation, ribosomal structure and biogenesis	0EVC7	Binds together with S18 to 16S ribosomal RNA (By similarity)	657324.CIY_30130	0	0	0.000236734	0	0	0	0.000240622	0.000199821	0.000330035	0.000188153
group	2972	1	-	-	-	-	A0A1G5L9U6_9CLOT	Bacteria	Firmicutes	Clostridia	Clostridiales	Clostridiaceae	Alkaliphilus	Alkaliphilus peptidifermentans	Bacteria	Firmicutes	Clostridia	Clostridiales	Clostridiaceae	Alkaliphilus	Alkaliphilus peptidifermentans	Transcription	DNA-dependent RNA polymerase	DNA-directed RNA polymerase, beta'' subunit	TIGR02388	information storage and processing	Transcription	05D27	DNA-dependent RNA polymerase catalyzes the transcription of DNA into RNA using the four ribonucleoside triphosphates as substrates (By similarity)	293826.Amet_4485	0	2.55926e-05	1.96099e-05	2.14839e-05	1.80431e-05	2.39038e-05	1.9932e-05	0	0	1.55857e-05
group	2984	1	-	-	-	-	A0A1G5VFA0_9FIRM	Bacteria	Firmicutes	Clostridia	Clostridiales	Lachnospiraceae	Butyrivibrio	various	Bacteria	Firmicutes	Clostridia	Clostridiales	Lachnospiraceae	Butyrivibrio	various	DNA metabolism	DNA replication, recombination, and repair	single-stranded DNA-binding protein	TIGR00621	information storage and processing	Replication, recombination and repair	0NI2T	single-stranded DNA-binding protein	515622.bpr_I0240	0.000122344	0	0	0	0	0	0.000154572	0.000128362	0.000212009	0.000120866
group	2987	1	-	-	-	-	A0A1G5VG81_9FIRM	Bacteria	Firmicutes	Clostridia	Clostridiales	Lachnospiraceae	unclassified	Lachnospiraceae bacterium G11	Bacteria	Firmicutes	Clostridia	Clostridiales	Lachnospiraceae	unclassified	Lachnospiraceae bacterium G11	unclassified	unclassified	unclassified	unclassified	cellular processes and signaling	Cell motility	0EQIK	Flagellin	622312.ROSEINA2194_00549	0	0	0	5.83705e-05	4.90221e-05	0.00012989	5.41539e-05	4.49712e-05	0	4.23453e-05
group	2989	1	-	-	-	-	A0A1G5VGS4_9FIRM	Bacteria	Firmicutes	Clostridia	Clostridiales	Lachnospiraceae	unclassified	Lachnospiraceae bacterium G11	Bacteria	Firmicutes	Clostridia	Clostridiales	Lachnospiraceae	unclassified	Lachnospiraceae bacterium G11	Protein synthesis	Ribosomal proteins: synthesis and modification	ribosomal protein uS3	TIGR01009	information storage and processing	Translation, ribosomal structure and biogenesis	0ENVZ	Binds the lower part of the 30S subunit head. Binds mRNA in the 70S ribosome, positioning it for translation (By similarity)	553973.CLOHYLEM_07657	8.39723e-05	0.000136222	0.000104378	0.000114353	9.60387e-05	0.000127234	0.000106092	8.81027e-05	0	8.29583e-05
group	2990	1	-	-	-	-	A0A1G5VGX4_9FIRM	Bacteria	Firmicutes	Clostridia	Clostridiales	Lachnospiraceae	unclassified	Lachnospiraceae bacterium G11	Bacteria	Firmicutes	Clostridia	Clostridiales	Lachnospiraceae	unclassified	Lachnospiraceae bacterium G11	Protein synthesis	Ribosomal proteins: synthesis and modification	ribosomal protein uL14	TIGR01067	information storage and processing	Translation, ribosomal structure and biogenesis	0NI2N	Binds to 23S rRNA. Forms part of two intersubunit bridges in the 70S ribosome (By similarity)	411463.EUBVEN_00879	0.000151426	0.000245647	0.000188223	0.000206211	0.000346369	0.000917751	0.000191314	0.000158874	0.000262405	0.000149597
group	2993	1	-	-	-	-	A0A1G5VHH2_9FIRM	Bacteria	Firmicutes	Clostridia	Clostridiales	Lachnospiraceae	unclassified	Lachnospiraceae bacterium G11	Bacteria	Firmicutes	Clostridia	Clostridiales	Lachnospiraceae	unclassified	Lachnospiraceae bacterium G11	unclassified	unclassified	unclassified	unclassified	information storage and processing	Translation, ribosomal structure and biogenesis	0ESEJ	One of the primary rRNA binding proteins, it binds directly to 16S rRNA central domain where it helps coordinate assembly of the platform of the 30S subunit (By similarity)	658086.HMPREF0994_06364	0.000138902	0	0.000517967	0	0.000317722	0.000420923	0.000175491	0	0.000481404	0.000274449
group	2996	1	-	-	-	-	A0A1G5VJP7_9FIRM	Bacteria	Firmicutes	Clostridia	Clostridiales	Lachnospiraceae	unclassified	Lachnospiraceae bacterium G11	Bacteria	Firmicutes	Clostridia	Clostridiales	Lachnospiraceae	unclassified	Lachnospiraceae bacterium G11	Fatty acid and phospholipid metabolism	Other	acetyl-CoA C-acyltransferase	TIGR01930	metabolism	Lipid transport and metabolism	0ND51	Acetyl-CoA acetyltransferase	411474.COPEUT_01275	0	7.52989e-05	0.00017309	6.32103e-05	0.000212347	0.000281321	0.000351865	0.0002435	0	9.17127e-05
group	3001	1	-	-	-	-	A0A1G5W4P7_9FIRM	Bacteria	Firmicutes	Clostridia	Clostridiales	Lachnospiraceae	unclassified	Lachnospiraceae bacterium G11	Bacteria	Firmicutes	Clostridia	Clostridiales	Lachnospiraceae	unclassified	Lachnospiraceae bacterium G11	Protein fate	Protein folding and stabilization	chaperonin GroL	TIGR02348	cellular processes and signaling	Posttranslational modification, protein turnover, chaperones	05CJ9	Prevents misfolding and promotes the refolding and proper assembly of unfolded polypeptides generated under stress conditions (By similarity)	511680.BUTYVIB_01929	3.4211e-05	5.5498e-05	4.25245e-05	4.65883e-05	7.82537e-05	5.18359e-05	4.32229e-05	3.58937e-05	5.9284e-05	3.37978e-05
group	3002	1	-	-	-	-	A0A1G5WBB8_9FIRM	Bacteria	Firmicutes	Clostridia	Clostridiales	Lachnospiraceae	unclassified	Lachnospiraceae bacterium G11	Bacteria	Firmicutes	Clostridia	Clostridiales	Lachnospiraceae	unclassified	Lachnospiraceae bacterium G11	unclassified	unclassified	unclassified	unclassified	cellular processes and signaling	Cell motility	COG1291	MotA TolQ exbB proton channel	511680.BUTYVIB_01871	7.07813e-05	0	0	0	8.09521e-05	0.000107247	8.94266e-05	7.42628e-05	0	6.99266e-05
group	3006	1	-	-	-	-	A0A1G5WV45_9FIRM	Bacteria	Firmicutes	Clostridia	Clostridiales	Lachnospiraceae	unclassified	Lachnospiraceae bacterium G11	Bacteria	Firmicutes	Clostridia	Clostridiales	Lachnospiraceae	unclassified	Lachnospiraceae bacterium G11	Protein fate	Protein folding and stabilization	chaperone protein DnaK	TIGR02350	cellular processes and signaling	Posttranslational modification, protein turnover, chaperones	0ENQB	Acts as a chaperone (By similarity)	515622.bpr_I2625	8.82512e-05	0.000143164	3.65656e-05	4.006e-05	3.36441e-05	8.91446e-05	0.000148665	9.2592e-05	0	8.71855e-05
group	3008	1	-	-	-	-	A0A1G5XBA0_9FIRM	Bacteria	Firmicutes	Clostridia	Clostridiales	Lachnospiraceae	unclassified	Lachnospiraceae bacterium G11	Bacteria	Firmicutes	Clostridia	Clostridiales	Lachnospiraceae	unclassified	Lachnospiraceae bacterium G11	Energy metabolism	Glycolysis/gluconeogenesis	glyceraldehyde-3-phosphate dehydrogenase, type I	TIGR01534	metabolism	Carbohydrate transport and metabolism	0EP6Z	Glyceraldehyde-3-phosphate dehydrogenase, type I	657318.EUR_09400	0.000110954	0	0.000137917	7.55486e-05	0.000126898	0.000168116	0.000140182	0.000116412	0	0.000164422
group	3012	1	-	-	-	-	A0A1G5Y6J2_9FIRM	Bacteria	Firmicutes	Clostridia	Clostridiales	Lachnospiraceae	unclassified	Lachnospiraceae bacterium G11	Bacteria	Firmicutes	Clostridia	Clostridiales	Lachnospiraceae	unclassified	Lachnospiraceae bacterium G11	Energy metabolism	Fermentation	formate acetyltransferase	TIGR01255	metabolism	Energy production and conversion	05C6N	Formate acetyltransferase	658086.HMPREF0994_02033	5.44953e-05	8.8404e-05	0.000101607	7.42114e-05	0.000186978	0.000247711	0.000206552	0.000114352	0.000236087	5.38373e-05
group	3023	2	1236	1236	99.84	99.84	A0A1G6AQQ0_9FIRM;A0A1H7IDA6_9FIRM	Bacteria	Firmicutes	Clostridia	Clostridiales	Lachnospiraceae	Butyrivibrio	various	Bacteria	Firmicutes	Clostridia	Clostridiales	Lachnospiraceae	Butyrivibrio	various	Transcription	DNA-dependent RNA polymerase	DNA-directed RNA polymerase, beta'' subunit	TIGR02388	information storage and processing	Transcription	05D27	DNA-dependent RNA polymerase catalyzes the transcription of DNA into RNA using the four ribonucleoside triphosphates as substrates (By similarity)	515622.bpr_I2368	0	2.42467e-05	1.85787e-05	4.07082e-05	1.70943e-05	2.26468e-05	1.88838e-05	0	0	1.4766e-05
group	3029	1	-	-	-	-	A0A1G6BBQ4_EUBOX	Bacteria	Firmicutes	Clostridia	Clostridiales	Eubacteriaceae	Eubacterium	Eubacterium oxidoreducens	Bacteria	Firmicutes	Clostridia	Clostridiales	Eubacteriaceae	Eubacterium	Eubacterium oxidoreducens	unclassified	unclassified	unclassified	unclassified	metabolism	Lipid transport and metabolism	COG1250	Dehydrogenase	469618.FVAG_01843	6.64529e-05	0.000215604	0	9.04953e-05	0.000152004	0.000302065	0.000167916	0.000139443	0.000345468	0.000131301
group	3037	1	-	-	-	-	A0A1G6BTF3_EUBOX	Bacteria	Firmicutes	Clostridia	Clostridiales	Eubacteriaceae	Eubacterium	Eubacterium oxidoreducens	Bacteria	Firmicutes	Clostridia	Clostridiales	Eubacteriaceae	Eubacterium	Eubacterium oxidoreducens	Unknown function	General	small GTP-binding protein domain	TIGR00231	information storage and processing	Translation, ribosomal structure and biogenesis	0EP2K	This protein promotes the GTP-dependent binding of aminoacyl-tRNA to the A-site of ribosomes during protein biosynthesis (By similarity)	657324.CIY_05260	4.67694e-05	7.58707e-05	5.81347e-05	0	0.00010698	0	5.90895e-05	0	0	0
[truncated: 3,703 more rows]

## Sheet: 19F_C
Table S5: taxonomic and functional assignment of identified protein groups from S. pneumoniae colonized (19F_C), infected (19F_P and corresponding healthy control (PBS) mice, as well als influenza A H1N1 infected (IAV_H1N1) mice and their controll group (PBS_2).
[truncated: 4,845 more rows]

[truncated: 3 more sheets: 19F_P, PBS_2, IAV_H1N1]
