# Supplementary material for: Impact of Pneumococcal and Viral Pneumonia on the Respiratory and Intestinal Tract Microbiomes of Mice
Source: Microbiol Spectr. 2023 Mar 29;11(3):e03447-22. doi: 10.1128/spectrum.03447-22 (PMC10269894; doi:10.1128/spectrum.03447-22)
Supplement: Supplemental file 4 — Supplemental material. Download spectrum.03447-22-s0004.xlsx, XLSX file, 0.10 MB [file spectrum.03447-22-s0004.xlsx]

## Sheet: Data
Table S6A: metaproteomic dataset (gastrointestinal microbiome) for one-way ANOVA (with Benjamini-Hochberg correction (p = 0.05)) and Scheffeé post-hoc tests
	19F_P	19F_P	19F_P	19F_P	19F_P	19F_P	19F_P	19F_P	19F_P	19F_P	19F_P	19F_C	19F_C	19F_C	19F_C	19F_C	19F_C	19F_C	19F_C	19F_C	19F_C	PBS	PBS	PBS	PBS	PBS	PBS	PBS	PBS	PBS	PBS					PBS	PBS	PBS	PBS	H1N1	H1N1	H1N1	H1N1	H1N1	H1N1	H1N1	H1N1	H1N1	H1N1
	K1T1_inf	K1T2_inf	K1T3_inf	K2T1_inf	K2T2_inf	K2T3_inf	K2T4_inf	K3T1_inf	K3T2_inf	K3T3_inf	K3T4_inf	K4T1_kolo	K4T2_kolo	K4T3_kolo	K4T4_kolo	K5T1_kolo	K5T2_kolo	K5T3_kolo	K6T1_kolo	K6T2_kolo	K6T3_kolo	K1T1_Strep	K1T2_Strep	K1T3_Strep	K1T4_Strep	K2T1_Strep	K2T2_Strep	K2T3_Strep	K3T1_Strep	K3T2_Strep	K3T3_Strep					K1T1	K1T2	K1T4	K2T1	K4T1	K4T2	K4T3	K4T4	K5T1	K5T2	K5T3	K5T4	K6T1	K6T2
Acetobacteraceae	0.000501387	0.00056535	0.000386104	0.000483898	0.000272859	0.000314946	0.000467554	0.00042043	0.000447982	0.000506403	0.000384677	0.000266756	0.0004648	0.000362168	0.000234729	0.000404084	0.000238791	0.000331583	0.000236582	0.000468344	0.000581645	0.000156687	0.000494445	0.000321955	0.000105348	0.000589835	0.000615457	0.000471922	0.000614395	0.000516171	0.000472497					0.00107225	0.0022279	0.0011351	0.00103388	0.00155739	0.00176691	0.00119185	0.00103637	0.00194229	0.00183571	0.0018973	0.00218671	0.0014878	0.00133158
Acholeplasmataceae	5.89632e-05	8.29178e-05	1.47652e-05	0.000139704	0	5.81851e-05	7.93397e-05	1.51306e-05	6.53313e-05	8.67679e-05	0	0.000197123	0.000172291	0.00030598	0	0.000166493	0.000139178	0	0.000165184	0.00015213	0	0	0	0	0	0	0	0	0	0	0					0.000137969	0.00033801	0	0	0	0	0	0	0	0	0	0	0	0
Acidaminococcaceae	7.76317e-05	8.88266e-05	8.48793e-05	0.000111603	0.000103664	7.66072e-05	0.00011495	8.69794e-05	8.6016e-05	9.2951e-05	5.78089e-05	0.000134182	0.000177792	0.000157875	0.00012807	0.000153323	0.000161599	0.000180766	0.000152118	0.000193528	0.00023505	0.000105573	0.000214652	0.000173815	0.000139059	0.00013392	0.000163475	0.000122769	0.000110608	0	0.000109948					0.000380355	0.00044384	0	0.000753913	9.51396e-05	9.92229e-05	0.000189633	0.000304816	0.000226919	0.000103083	5.12262e-05	5.15434e-05	0.000198633	4.5388e-05
Actinomycetaceae	0.000136143	0	0	0.000290612	0.000269938	0.000269793	0.000299328	0.000306322	0.000152083	0.000163008	0	0.000467372	0.000408497	0.000362735	0.000514105	0.000592124	0.000494981	0.000374984	0.000391647	0.000541041	0	4.4656e-05	0.000132169	5.35121e-05	5.5445e-05	0.000106792	6.51799e-05	0.000103859	4.67853e-05	7.61032e-05	0					8.72363e-05	0	0	0.000146826	5.89326e-05	6.14619e-05	7.08008e-05	0.000377626	0.000263609	0.000322405	6.34625e-05	0.000322417	7.41609e-05	5.62297e-05
Aerococcaceae	0.000352167	0.000169838	0.000292341	0.000329273	0.000550367	0.000597891	0.000393875	0.000340277	0.00038348	0.000177724	0.000291772	0.000525545	0.00038374	6.7133e-05	9.51479e-05	7.3058e-05	0.000309988	6.94001e-05	0.000735821	6.67554e-05	0.00049261	7.21161e-05	0.000106722	8.64181e-05	8.95395e-05	8.62305e-05	0.000105261	8.38619e-05	7.55548e-05	0.000122901	0					0	0.000104977	0.000147923	0	0.000160607	7.68663e-05	0.000192951	0	9.6001e-05	9.41593e-05	0.000172952	0.000174023	0	0
Aeromonadaceae	5.7196e-05	3.73496e-05	0	6.07964e-05	5.64715e-05	2.42296e-05	3.57378e-05	0	3.61678e-05	6.84826e-05	2.8236e-05	0	0	0	0	0	0	0	0	0	0	0	0	0	0	0	0	0	0	0	0					0	0	0	0	0	0	0	0	0	0	0	0	0	0
Akkermansiaceae	0.0297044	0.000791144	0.0214006	0.0167764	0.00070006	0.0125984	0.0160024	0.00591193	0.00402014	0.0120036	0.0118082	8.86149e-05	7.74521e-05	0	9.74757e-05	7.48454e-05	0	0	7.42572e-05	0	8.30616e-05	7.38804e-05	0	8.85323e-05	9.17301e-05	0	0.000107836	0	7.74033e-05	0.000125908	7.25273e-05					0	0	0	0	0	0	0	0	0	0	0	0	0	0
Anacardiaceae	0	0	0	0	0	0	0	0	0	0	0	0.000170453	0.000148981	6.61457e-05	0	7.19836e-05	0	6.83795e-05	7.14179e-05	0.000131547	0.000159771	0	0	0	0	0	0	0	0	0	0					0	0	0	0	0.000171251	0.000178601	0.000102869	0	0.000189178	9.27746e-05	0.000184414	9.27781e-05	0.000107751	8.16984e-05
Anaeroplasmataceae	4.25014e-05	4.86303e-05	0	4.51768e-05	0	0.000125822	4.65318e-05	0	4.70916e-05	5.08883e-05	4.88755e-05	7.35459e-05	6.42813e-05	5.70801e-05	8.08998e-05	6.21179e-05	5.19269e-05	5.90077e-05	0.000123259	5.6759e-05	6.89369e-05	0	0	0	0	0	0	0	0	0	0					0.000197499	0.000626276	0.000170449	0.000528099	0.00023478	0.000244856	0.000282061	0.00150441	0.000259358	0.000254382	0.000252826	0.000254392	0.000295447	0.000224012
Anaplasmataceae	0.000833978	0.000402866	0.000875867	0.000758422	0.00090373	0.000947998	0.00148348	0.00121133	0.00248939	0.000951704	0.000692696	0.0015592	0.00118058	0.000323591	0	0.00114085	7.0549e-05	0.00200711	0.00183064	0.00088154	0.00185229	0.000869024	0.000514414	0.00117665	0.000355964	0.000342809	0.00194058	0	0.000910463	0.00167339	0.00130518					0.000559818	0.000685747	0.000966285	0.00282666	0.00146641	0.0013106	0.00201298	0	0.00123827	0.00150898	0.00127421	0.0015889	0.00184533	0.00119931
Aphanizomenonaceae	0	0	0	0	0	0	0	0	0	0	0	0	0	8.14839e-05	0	0	0.000148255	0.000252707	0.000175957	0.000162051	0	6.96221e-05	0.000103031	8.34296e-05	8.6443e-05	0	0	0	0	0	6.8347e-05					0	0	0	0	0	0	0	0	0	0	0	0	0	0
Aphanothecaceae	2.31292e-05	0	2.52885e-05	2.45852e-05	2.28362e-05	0	2.53225e-05	2.59142e-05	2.56272e-05	2.76934e-05	2.6598e-05	0	0	0	0	0	0	0	0	0	0	3.33686e-05	4.93809e-05	3.99863e-05	4.14306e-05	3.98995e-05	9.74098e-05	3.88035e-05	0	5.68672e-05	3.27575e-05					5.37395e-05	6.58279e-05	9.2758e-05	9.04479e-05	8.56256e-05	0	0.000102869	0	9.45892e-05	9.27746e-05	9.22072e-05	9.27781e-05	0	0
Atopobiaceae	0.000290654	0.000697026	0.000404194	0.000216143	0.000371715	0.000450377	0.00040508	0.000276244	0.000536081	0.000623642	0.000432947	0.000212806	0.000136533	0.000121237	0.000276211	0.000252797	0.000272396	0.000177474	0.000196351	0.0004183	0.00019947	0.000538181	0.00061756	0.000197571	0.000241557	0.000362049	0.000604697	0.000671352	0.000829932	0.000407614	0.000693694					0.00014907	0.000439527	0.000543047	0	0.000341085	0.000273885	0.000504049	0.000502823	0.000340257	0.000363202	0.000367303	0.000369577	0.000288856	0.000175698
Bacillaceae	7.80616e-05	0.000138342	8.53492e-05	0.000147234	5.96875e-05	5.96554e-05	8.54641e-05	0.000155194	0.000133965	9.34657e-05	6.95197e-05	0.00010461	9.14326e-05	8.11897e-05	0	8.83554e-05	7.386e-05	8.39315e-05	8.7661e-05	8.0733e-05	9.80547e-05	8.72162e-05	0.000129068	0.000104513	0.000108288	0.000104286	0.000127301	0.000101421	9.1375e-05	0	8.56188e-05					0.00014046	0.000172056	0	0.000236405	0.00029172	0.00030424	0.000350468	0	0.000322258	0.000316076	0.000314143	0.000316088	0.000367101	0.00027834
Bacteroidaceae	0.0212967	0.00844766	0.02	0.0217359	0.00936803	0.019264	0.0315559	0.0168452	0.0124994	0.0152674	0.00765397	0.0128306	0.0111425	0.0108583	0.00705906	0.0165466	0.00992798	0.0113059	0.0109796	0.00910907	0.00970397	0.0147379	0.01256	0.0142783	0.0132172	0.0181773	0.0174864	0.0096795	0.0142074	0.0112174	0.015063					0.00862637	0.0080092	0.0117483	0.00709602	0.0114053	0.0158207	0.0120935	0.000635683	0.0176573	0.017229	0.00994603	0.0115927	0.0120478	0.0123333
Barnesiellaceae	0.000704785	0.000400865	0.000828158	0.000830337	0.000784246	0.000523066	0.000786991	0.000609019	0.000503038	0.000313314	0.000777574	0.000485544	0.000543286	0.000580567	0.000106248	0.000631807	0.000480128	0.000857665	0.000137941	0.000127039	0.000455116	0.00113498	0.00119972	0.000777183	0.00131463	0.00126604	0.00141996	0.000942743	0.000939432	0.000699161	0.00119859					0.00109714	0.000704212	0.000450717	0	0.000449352	0.000611319	0.000539844	0	0.000647524	0.000423401	0.000420812	0.000846834	0	0.000428742
Bifidobacteriaceae	0.000393996	0.000259484	0.000298384	0.000117448	0.000109093	0.000269305	0.000398561	0.000175476	0.000454463	0.000271532	2.22624e-05	0.000393732	0.000288264	0.000242114	0.000284586	0.000276076	0.000195272	0.000310148	0.000335078	0.000199665	0.000335588	2.79293e-05	0.000105329	0.00023451	0.000264422	0.00025465	0.00032356	0.000277863	0.000232247	0.000333513	0.000234569					0.000434396	0.000485994	0.000544005	0.00060087	0.000282186	0.000294297	0.000339014	0.000215662	0.000260515	0.000355974	0.000353797	0.000305757	0.000355103	0.000269243
Brachyspiraceae	0	0	0	0	0	0	0	0	0	0	0	0	0	0	0	0	0	0	0	0	0	6.10073e-05	9.02822e-05	7.31062e-05	7.57468e-05	0	8.90463e-05	7.09438e-05	6.39163e-05	0	5.989e-05					0	0	0	0	0	0	0	0	0	0	0	0	0	0
Caldicoprobacteraceae	0	0	0	0	0	0	0	0	0	0	0	0	0	0	0	0	0	0	0	0	0	0	0	0.000410639	0	0	0.000250088	0	0.00017951	0.000875997	0.000168202					0.000275939	0.00033801	0	0	0	0	0	0	0	0	0	0	0	0
Calditrichaceae	5.29085e-05	3.02691e-05	0	2.81195e-05	0	0	0	2.96396e-05	2.93113e-05	3.16746e-05	0	0	0	0	0	0	0	0	0	0	0	0	0	0	0	0	0	0	0	0	0					0	0	0	0	0	0	0	0	0	0	0	0	0	0
Candidatus Borkfalkiaceae	0.000148191	0	0	0.000157519	0.000146314	0.000146235	0.000162243	0	0	0.000177434	0	0	0	0	0	0	0	0	0	0	0	0	0	0	0	0	0	0	0	0	0					0	0	0	0	0	0	0	0	0	0	0	0	0	0
Candidatus Midichloriaceae	8.5655e-05	9.80068e-05	0	4.55235e-05	0	8.45246e-05	4.68888e-05	4.79844e-05	4.74529e-05	5.12787e-05	0	0	0	0	0	0	0	0	0	0	0	0	0	0	0	0	0	0	0	0	0					0	0	0	0	0	0	0	0	0	0	0	0	0	0
Candidatus Termititenacaceae	1.19954e-05	0	1.31152e-05	1.27505e-05	1.18434e-05	0	1.31329e-05	0	1.32909e-05	1.43625e-05	1.37944e-05	0	1.81424e-05	1.611e-05	2.28328e-05	0	0	1.6654e-05	0	1.60194e-05	1.94564e-05	0	0	0	0	0	0	0	0	0	0					0	0	0	0	0	0	0	0	0	0	0	0	0	0
Carnobacteriaceae	0.000348789	0.000195027	5.49816e-05	0.000115977	0.000126432	0.000259656	0.000174511	0.000143473	0.00010269	5.07595e-05	0.000198905	0.000670848	0.000510285	0.000231425	0.000358842	0.000438679	0.000421856	0.000235433	0.00040029	0.000379196	0.000460554	9.1725e-05	0.000175114	0.000109916	0.000113886	3.18141e-05	3.88352e-05	7.57244e-05	9.60988e-05	0	0					0	0.000275336	0.000633972	0	0.000484724	0.000500556	0.000482339	0	0.000554217	0.000201603	0.000563617	0.000281471	0.00041035	0.000269694
Catabacteriaceae	0	0	0	0	0	0	0	0	0	0	0	0	0	0.000103878	0	5.6523e-05	9.44998e-05	0	5.60787e-05	5.16468e-05	0	0	0	0	0	0	0	0	0	0	0					0	8.77705e-05	0.000123677	0	0	8.74991e-05	0.000100794	0.0002688	0	0	0	9.09065e-05	0	0
Caulobacteraceae	0	3.77916e-05	0	0	3.26103e-05	3.25928e-05	3.61608e-05	3.70057e-05	3.65958e-05	3.95463e-05	3.79821e-05	0	0	0	0	0	0	0	0	0	0	0	0	0	0	0	0	0	0	0	0					7.67404e-05	9.40028e-05	0	0.00012916	5.74215e-05	5.9886e-05	6.89854e-05	0.000367943	6.34326e-05	6.22157e-05	6.18352e-05	6.22181e-05	7.22593e-05	5.47879e-05
Cercopithecidae	0	0	0	0	0	0	0	0	0	0	0	0	0	0	0	0	0	0	0	0	0	0	0	0	0	0	0	0	0	0	0					0.00164397	0.00201378	0.00141881	0.00184463	0	0	0	0	0	0	0	0	0	0
Chamaesiphonaceae	0	0	0	0	0	0	0	0	0	0	0	2.94482e-05	2.57387e-05	0	0	2.48724e-05	0	0	2.46769e-05	2.27267e-05	0	0	3.63331e-05	2.94208e-05	3.04835e-05	2.93569e-05	0	2.85505e-05	0	4.18413e-05	0					0	0	0	0	0	0	0	0	0	0	0	0	0	0
Chitinophagaceae	2.34696e-05	1.3427e-05	0	1.24735e-05	1.15861e-05	1.15799e-05	0	1.31478e-05	0	1.40504e-05	1.34947e-05	0	0	0	0	0	0	0	0	0	0	0	0	0	0	0	0	0	0	0	0					0	0	0	0	0	0	0	0	0	0	0	0	0	0
Christensenellaceae	1.91378e-05	2.18975e-05	2.09244e-05	2.03425e-05	5.6686e-05	1.88852e-05	2.09526e-05	2.14422e-05	2.12047e-05	2.29143e-05	2.20079e-05	3.31167e-05	0.00016965	0.000124942	0.000708323	0.000271938	0.000364369	0.000440624	0	5.11155e-05	0	0.00067108	0	0.000482501	0.000666572	0.000160485	0.000195902	0.000780382	0.000843696	0	0.000395274					7.89196e-05	0.00115577	0	0.00049663	0.000323475	0.000405895	0.000388618	0	0.000429934	0.000772167	0.000696677	0.00105149	0.00130388	0.000617277
Chroococcaceae	0.00014656	0.000245645	0.000117365	0.000155786	0.000105984	0.000144626	4.29356e-05	0.000120269	4.34522e-05	0.000175481	0.000123442	0	0	0	0	0	0	0	0	0	0	0	0	0	0	0	0	0	0	0	0					0	0	0	0	0	0.000194629	0	0	0.000206156	0.000202201	0	0.000202209	0.000234843	0.000178061
Chroococcidiopsidaceae	7.82502e-05	8.95342e-05	8.55555e-05	8.3176e-05	7.7259e-05	7.72176e-05	8.56706e-05	8.76724e-05	8.67013e-05	0	0	0	9.8548e-05	0	0	9.52313e-05	0	9.04631e-05	9.44829e-05	8.70157e-05	0.000105685	0	0	0	0	0	0	0	0	0	0					0	0	0	0	0	0	0	0	0	0	0	0	0	0
Clostridiaceae	0.0725634	0.0921745	0.0777307	0.0633656	0.0653277	0.0755667	0.0595423	0.0878851	0.079257	0.094613	0.0763915	0.0972488	0.0915235	0.0926207	0.0909861	0.0787684	0.0957619	0.105379	0.0839016	0.0984791	0.103275	0.0867958	0.0892855	0.108601	0.100346	0.0993262	0.104678	0.0995964	0.0916438	0.10034	0.0872944					0.0909773	0.0998885	0.0805047	0.0764597	0.075934	0.0919566	0.0760036	0.0917661	0.0888675	0.101979	0.0837033	0.0889575	0.0788488	0.0693357
Clostridiales Family XII. Incertae Sedis	0	0	0	0	0	0	0	0	0	0	0	0.00015389	0.000134505	0.000119437	8.04913e-05	6.18041e-05	0.000103329	0.00012347	6.13184e-05	0.000118765	6.85887e-05	0	0	0	0	0	0	0	0	0	0					0	0.000132756	0.000187066	0.000182407	0	0	0	0	0	0	0	0	0	0
Clostridiales Family XIII. Incertae Sedis	0.0011772	0.000970277	0.000597793	0.00129432	0.00121785	0.000742978	0.00107996	0.00130947	0.000979127	0.00129982	0.00137215	0.000398501	0.000748451	0.000766379	0.000203315	0.000510157	0.000281361	0.000719993	0.000670772	0.000819469	0.000772658	0.000393093	0.000228192	0.000494997	0.000925386	0.000654407	0.000514104	0.000636431	0.000348082	0.000566207	0.000345771					0.00145396	0.00104608	0.00164774	0.00121225	0.000694286	0.00142659	0.000731081	0.00103637	0.000922777	0.000427063	0.000576338	0.00042708	0.000588286	0.000597835
Clostridiales Family XVI. Incertae Sedis	0.000143124	0.000163763	0.000156486	0.000304268	0.000282623	0.000141236	0	0.000320716	0.000317164	0.000171367	0.000164589	0.000743002	0	0.000384437	0	0.000209183	0.00034973	0.000397419	0.000415079	0.000382274	0.000464293	0.000619458	0.000611141	0.000742309	0.000512748	0.000493798	0.000602775	0	0.000216332	0	0.000405409					0	0	0	0	0	0	0	0	0	0	0	0	0	0
Clostridiales Family XVII. Incertae Sedis	0	0	0	0	0	0	0	0	0	0	0	0	4.37802e-05	3.88756e-05	5.50986e-05	0	0	4.01885e-05	0	3.8657e-05	4.6951e-05	0	0	0	0	0	0	0	0	0	0					0.000183525	0.000224808	0	0	0	0	0	0	0	0	0	0	0	0
Coleofasciculaceae	0	0	0	0	0	0	0	0	0	0	0	0	0	0	0	0	0	0	0	0	0	0	0	0	0	0	0	0	0	0	0					0	0	0	0	7.76339e-05	0	9.32683e-05	0	8.57609e-05	0	0.000167202	8.41188e-05	0.000195389	0.000148147
Coriobacteriaceae	3.78003e-05	4.32513e-05	4.13293e-05	4.01799e-05	0	3.73015e-05	0	4.23519e-05	4.18828e-05	9.05191e-05	4.34694e-05	0	0	0	0	0	0	0	0	0	0	0	0	0	0	0	0	0	0	0	0					0	0	0	0	0	0	0	0	0	0	0	0	0	0
Corynebacteriaceae	0.000143225	0.000230052	0.000156596	6.14742e-05	0.000179332	0.000110903	0.000220125	0.000259821	0.000222773	0.000157824	0.000195748	0.00021583	0.000162954	0.000219091	0	0.000101336	0.000231628	5.33234e-05	0.000180861	0.000143885	0.00032704	0.000482114	0.000471535	0.000330116	0.000323774	0.000230533	0.000341222	0.000496054	0.000551716	0.000370969	0.000287465					0.000143305	0.000495403	0.000574394	0.000439492	0.000198454	0.000206971	0.00023842	0	0.000197303	0.000273114	0.000406042	5.80931e-05	0.000359695	0.000359766
Cyanobacteriaceae	0	0	0	0	0	0	0	0	0	0	0	0	0	0	0	0	0	0	0	0	0	0	0	0	0	0	0	0	0	0	0					0	0	0	0	7.11802e-05	7.42352e-05	8.55149e-05	0	7.86316e-05	7.71231e-05	7.66515e-05	7.71261e-05	8.95733e-05	6.79156e-05
Cytophagaceae	0	0	0	0	0	0	0	0	0	0	0	0	0	0	0	0	0	0	0	0	0	0	0	0	0	0	0	0	0	0	0					8.86273e-05	0.000108564	0	0	0	0	0	0	0	0	0	0	0	0
Debaryomycetaceae	0	0	0	0	0	0	0	0	0	0	0	0	0	0	0	0	0	0	0	0	0	7.1476e-05	0.000105774	8.56511e-05	8.87448e-05	8.54651e-05	0.000104326	8.31176e-05	7.48842e-05	0.00012181	7.01669e-05					0	0	0	0	0	0	0	0	0	0	0	0	0	0
Desulfomicrobiaceae	0.000668151	0.000621158	0.000684871	0.000710211	0.000535996	0.000618126	0.000502914	0.000748604	0.000508965	0.0008	0.00062429	0.000784405	0.000442114	0.000560837	0.000317951	0.000488268	0.000655869	0.000687325	0.000423877	0.000382292	0.000667515	0.000533484	0.000878638	0.000711479	0.000662375	0.000709935	0.000527616	0.000760493	0.000748281	0.000395805	0.000405427					0.000582155	0.000594257	0.00100484	0	0.00115108	0.00112476	0.00120845	0.00093041	0.00111118	0.000932536	0.00100501	0.000853907	0.000913603	0.000821203
Desulfovibrionaceae	0.0262777	0.0226931	0.0287248	0.0210179	0.0212725	0.0207654	0.0168877	0.0233989	0.0248152	0.0264015	0.0236935	0.0103647	0.00718192	0.00987745	0.00540941	0.0112891	0.0124061	0.00751477	0.00444265	0.00743761	0.0114526	0.0114175	0.0098486	0.0105151	0.0132883	0.0109598	0.00830078	0.011266	0.0155695	0.0121063	0.0112204					0.0206096	0.0179081	0.0125509	0.0185423	0.0262169	0.0291855	0.0334928	0.0154281	0.0314905	0.031074	0.0296104	0.0270893	0.0183353	0.0259599
Dysgonamonadaceae	0.00106167	0.000574467	0.00123904	0.00130907	0.000669476	0.000920925	0.000935137	0.00111981	0.00084122	0.000676006	0.000805206	0.00059362	0.000545965	0.000399083	0.000419385	0.000450419	0.000456211	0.000253533	0.00062483	0.000398532	0.000524333	0.000242079	0.000428165	0.000463441	0.000269423	0.000375947	0.000353339	0.000449733	0.000329403	0.000535823	0.000308652					0.000520486	0.000285386	0.000697326	0.000746091	0.000400645	0.000393097	0.000243392	0.000370133	0.000411362	0.000251468	0.000312028	0.000251478	0.000321796	0.000272135
Eggerthellaceae	0.000114634	0.000493942	0.000227013	0.000293684	0.000205035	0.000185917	0.00036773	0.000189438	0.000315602	0.000468161	0.000533728	0.000153551	5.5786e-05	0.000156396	0.00038122	7.46847e-05	0.000159644	0.000335041	2.0613e-05	0.000465497	0.000143928	7.48413e-05	0.000309375	0.000411351	0.000204903	0.000357815	0.000241185	6.32832e-05	0.000475966	0.000417594	0.000296686					0.000346309	0.000808133	0.000449321	0.000891314	0.000211081	0.000388819	0.00055293	0	0.000178669	9.47248e-05	2.65682e-05	0	0.000344594	8.34158e-05
Emcibacteraceae	8.45735e-05	9.67693e-05	0	4.49487e-05	0	8.34574e-05	4.62967e-05	9.4757e-05	9.37075e-05	5.06313e-05	4.86287e-05	7.31744e-05	6.39567e-05	0.000113584	8.04913e-05	6.18041e-05	5.16647e-05	5.87096e-05	6.13184e-05	5.64723e-05	6.85887e-05	0	0	0	0	0	0	0	0	0	0					0	0	0	0	7.3517e-05	7.66722e-05	8.83222e-05	0	8.1213e-05	7.96549e-05	7.91678e-05	0.000159316	9.25139e-05	0.00014029
Enterobacteriaceae	0.000148873	6.16088e-06	7.53349e-05	0.000211062	6.27133e-05	0.000236645	0.000223287	0.000268685	0.000164951	8.2499e-05	2.20936e-05	0.00181867	0.00112353	0.000236008	0.000844701	0.00109528	0.000402454	0.000260255	0.00116665	0.00127213	0.00248202	0.00116898	0.001311	0.000819618	0.000755742	0.000422045	0.000154101	6.59033e-05	0.000168474	0.000344153	0.000150235					0.000174827	0.000289201	0.000188658	0.000132559	0.00256392	0.00246883	0.00250876	0.000377626	0.00127617	0.000567242	0.00230525	0.00220077	0.002651	0.0015345
Enterococcaceae	0.00389543	0.00249213	0.00376236	0.00366032	0.00308424	0.00392776	0.00491613	0.00349622	0.00562551	0.00368738	0.00209865	0.00715946	0.00532767	0.00262041	0.00409523	0.00505996	0.00192903	0.00706901	0.00484487	0.00129357	0.00421805	0.00316912	0.00424443	0.00217747	0.00349185	0.00233998	0.00904226	0.0020495	0.00251862	0.00390954	0.00348616					0.00215115	0.00493383	0.00513278	0.00598347	0.00996943	0.00530911	0.0119084	0.00339062	0.00832665	0.00563025	0.0113099	0.00592585	0.0104775	0.00559815
Entomoplasmataceae	0.000100945	0.000182495	0.000128034	0.000107299	0.000115618	9.96125e-05	0.000156931	6.5601e-05	0.000111847	0.000120864	6.7332e-05	0.000202637	8.85554e-05	0.00015727	0.000111449	8.5575e-05	7.15357e-05	0	8.49024e-05	7.81925e-05	9.4969e-05	8.44716e-05	0.000125006	0	0.00010488	0.000101004	0.00024659	0.00019646	0.000176999	0.000287915	8.29245e-05					0.00013604	0.000166641	0.000234814	0.000228966	0.000175683	0.000183223	0.000211063	0.000652263	0.000194074	0.000190351	0.000189187	0.000190358	0.000349176	0.000264749
Equidae	0	0	0	0	0	0	0	0	0	0	0	0	0	0	0	0	0	0	0	0	0	0	0	0	0	0	0	0	0	0	0					0.000444656	0.000272339	0.000383753	0.000374196	0	0	0	0	0	0	0	0	0	0
Erwiniaceae	3.31595e-05	3.79412e-05	3.62552e-05	3.52469e-05	3.27395e-05	3.27219e-05	3.6304e-05	0	3.67408e-05	3.9703e-05	0	0.000207961	0.000181764	4.66588e-05	0.000228755	8.99796e-05	0.000222048	0.000133709	0.00013965	0.000407145	0.000199714	0.000205713	0.000182407	0	0.000102375	9.85912e-05	0	0.000143335	0.000215522	0.00021006	0.000201946					0.00014572	0.0001785	0	0	0	0	0	0	0	0	0	0	0	0
Erysipelotrichaceae	0.000242936	0.000282268	0.000106819	0.000149025	9.64603e-05	0.000327319	0.000231255	5.18284e-05	0.000139854	0.000140597	0.000283691	0.000333598	0.000182585	0.00016213	0.000229788	0.000212278	0.000131682	0.000226613	0.000217917	0.000217977	0.000195808	0.000133218	0.000232181	0.000188009	0.0001948	0.000160266	0.000528396	0.000408668	0.000284386	9.21071e-05	0.000355384					0.000403361	0.000494095	0.000150239	0.00067889	0.000350865	0.000507295	0.000332754	0	0.00050328	0.000193525	0.000377834	0.000377571	0.000520465	0.0004324
Eubacteriaceae	0.0235392	0.028973	0.0305588	0.0265883	0.0318783	0.0294632	0.0219533	0.0275545	0.0281983	0.0288908	0.0303289	0.0618041	0.0593975	0.047008	0.0894954	0.0614453	0.0531769	0.0682736	0.0222358	0.0461096	0.0589495	0.0626669	0.0671502	0.0832387	0.0644402	0.0290873	0.0393134	0.0666886	0.0405154	0.0706671	0.0542205					0.0133303	0.0176814	0.0138008	0.00897985	0.0225729	0.0244717	0.0262366	0.0550936	0.0269621	0.0320123	0.0315358	0.0277047	0.0196299	0.032316
Fabaceae	0	0	0	0	0	0	0	0	0	0	0	0	0	0	0	0	0	0	0	0	0	0	0	0.00163868	0.00169787	0.00163513	0.00199598	0.00212028	0	0.00233048	0.00134244					0	0	0	0	0.000112404	5.86143e-05	6.75205e-05	0	0.000124171	6.08945e-05	0	0	0	5.36245e-05
Fibrobacteraceae	8.50028e-05	9.72606e-05	0.000139408	9.03537e-05	8.3926e-05	0	9.30635e-05	0.000142857	4.70916e-05	0.000101777	4.88755e-05	7.35459e-05	6.42813e-05	5.70801e-05	8.08998e-05	0.000186354	0.000155781	0.000177023	0.000184889	0.000113518	6.89369e-05	0.000183951	0.000272221	7.34773e-05	0.000152263	7.33178e-05	0.000178997	0.000142608	0.000128482	0	6.0194e-05					9.87497e-05	0.000120963	0.000340898	0.000166204	7.38901e-05	7.70614e-05	0.000177541	0	0.00016325	0	0.000159139	0.000160125	9.29835e-05	0.000211504
Flavobacteriaceae	5.84336e-05	4.85072e-05	1.75372e-05	6.2112e-05	1.58366e-05	4.18343e-05	6.39748e-05	0	0.000111717	6.99644e-05	1.84454e-05	0.000144382	0.000152497	7.84773e-05	8.0695e-05	0.000121947	7.13924e-05	5.88583e-05	0.000120989	0.000132847	0.00016135	0.0001842	0.00027259	0.00022073	0.000428675	0.000220251	0.000235082	2.69097e-05	0.000192983	0	0.000474328					3.72676e-05	0	6.43265e-05	0	5.34232e-05	5.57161e-05	6.41819e-05	0	5.90158e-05	0	5.75296e-05	3.02151e-05	3.50915e-05	5.0973e-05
Fusobacteriaceae	0.000261769	0.000261197	0.000132225	0.000278248	0.000182219	0.000225266	3.6667e-05	0.000218242	0.000167381	0.000401851	0.000262514	0.000226974	0.000523086	0.000117439	8.32233e-05	0.000598466	0.000553701	0.000391842	6.33997e-05	0.000260131	0.000457777	0.000252312	0.00028004	0.00030235	0.000234953	0.000377118	0.000276206	0.000293407	0.000198257	0.000322495	0.000123846					0.000101586	0.000124437	0.000350688	0	7.60123e-05	0.000158549	0.00018264	0	8.39696e-05	0	0	0	9.5654e-05	0
Geminicoccaceae	0.00012686	0.000145154	0	4.49487e-05	0	8.34574e-05	4.62967e-05	4.73785e-05	4.68537e-05	5.06313e-05	0	0	0	0	0	0	0	0	0	0	0	0	0	0	0	0	0	0	0	0	0					0	0	0	0	0	0	0	0	0	0	0	0	0	0
Gloeobacteraceae	0	0	0	0	0	0	0	0	0	0	0	7.08486e-05	0.000123848	5.49867e-05	7.79329e-05	5.98397e-05	0.000100045	0.000113687	5.93694e-05	5.46774e-05	6.64087e-05	0	0	0	0	0	0	0	0	0	0					0	0	0	0	7.11802e-05	7.42352e-05	8.55149e-05	0	7.86316e-05	7.71231e-05	7.66515e-05	7.71261e-05	8.95733e-05	0.000135831
Gloeomargaritaceae	0	0	0	0	0	0	0	0	0	0	0	0	0	0	0	0	0	0	0	0	0	0	0	0	0	0	0	0	0	0	0					0	0	0	0	0	0.00024097	0.000277584	0	0	0.000250344	0.000248813	0.000250354	0	0
Gottschalkiaceae	2.83582e-05	1.62238e-05	0	0	1.39995e-05	0	0	1.58864e-05	1.57105e-05	1.69771e-05	0	0	0	0	0	0	0	0	0	0	0	0	0	0	0	0	0	0	0	0	0					0	0	0	0	0	0	0	0	0	0	0	0	0	0
Gracilibacteraceae	3.66423e-05	8.38526e-05	4.00632e-05	3.8949e-05	7.23564e-05	0	0	0.000123163	4.05997e-05	4.38731e-05	0	0	0	0	0	0	0	0	0	0	0	0.000266949	0.00059257	0.000479835	0.000331445	0.000319196	0.000389639	0.000310428	0.000699195	0.000454938	0.00026206					0.00027751	0.000339934	0.000107969	0.000361792	0.000482531	0	0	0.00103065	0.000355363	0.000174273	0.000346414	0.000522838	0.000202406	0
Helicobacteraceae	8.14868e-05	0	0	0	4.02273e-05	4.02057e-05	4.46071e-05	4.56494e-05	0	0	4.68539e-05	7.05038e-05	0.000121764	0.000108123	0.000153243	0	4.97791e-05	0.000111774	0.000351643	0.000161926	0.000196668	0	0	0	0	0	0	0	0	0	0					0	0	0	0	0	0	0	0	0	0	0	0	0	0
Hungateiclostridiaceae	0.00158366	0.00178998	0.00177337	0.00169429	0.00107074	0.00165001	0.00165031	0.00173436	0.00227542	0.00197665	0.00211909	0.00142036	0.00137272	0.00136843	0.00132764	0.00140722	0.00120942	0.00145095	0.000688303	0.0011164	0.00106576	0.0015892	0.00140973	0.00184614	0.00142339	0.00153721	0.00170331	0.00160598	0.0012949	0.00214207	0.00200579					0.000620325	0.00077339	0.00140851	0.00111379	0.00215093	0.00228978	0.00214813	0.00332481	0.00136346	0.00246443	0.00255379	0.00240319	0.00219218	0.00195543
Hyellaceae	0	0.000128593	0	0	0.000110963	0.000110903	0.000123044	0.000125919	0.000124524	0.000134564	0.000129241	0	0.000169979	0.000150937	0.000213923	0.000164258	0	0.000156034	0.000162967	0.000150088	0.00018229	0.00016214	0	0.000194296	0.000201314	0.000193874	0.00023666	0.000188549	0.000169872	0	0.000159171					0	0	0	0	0	0.000203773	0	0	0	0.0002117	0.000210406	0.000211708	0.000245876	0.000186426
Hyphomicrobiaceae	8.45735e-05	9.67693e-05	0	8.98973e-05	8.35022e-05	8.34574e-05	4.62967e-05	9.4757e-05	4.68537e-05	5.06313e-05	0	0	0	0	0	0	0	0	0	0	0	0	0	0	0	0	0	0	0	0	0					0	0	0	0	0	0	0	0	0	0	0	0	0	0
Kiritimatiellaceae	0	0	0	0	0	0	0	0	0	0	0	0	0	0	0	0	0	0	0	0	0	0	0	0	0	0	0	0	0	0	0					0	0	0	0	0.000183099	0.000282085	7.33241e-05	0	0.000202266	0.00030115	0.000356991	0.000367293	0.000603933	0.000330555
Lachnospiraceae	0.222649	0.288467	0.275245	0.233624	0.349502	0.286944	0.233629	0.243469	0.311325	0.283422	0.326172	0.30637	0.312674	0.27847	0.298913	0.276565	0.295345	0.251989	0.362332	0.354236	0.333011	0.253702	0.329895	0.283628	0.2598	0.32021	0.283849	0.315413	0.319626	0.347958	0.316728					0.222947	0.257673	0.25998	0.207015	0.304303	0.358195	0.342908	0.427294	0.294337	0.244478	0.2696	0.278975	0.278416	0.245099
Lactobacillaceae	0.00183717	0.00145034	0.000752152	0.00120707	0.000661098	0.0012475	0.00131677	0.0011208	0.00109226	0.000749242	0.00147982	0.00101311	0.000782765	0.00100295	0.00112258	0.000852968	0.000860551	0.001224	0.000559849	0.000854045	0.00133051	0.00112151	0.00121447	0.0015939	0.00121798	0.000554357	0.000893668	0.00123733	0.00081325	0.00133075	0.0010269					0.000823843	0.00148116	0.000593429	0.00120629	0.00133727	0.00122905	0.00134122	0.00117684	0.0013197	0.00169793	0.00108438	0.00147701	0.00190334	0.00116029
Lentimicrobiaceae	0	9.5325e-05	9.10889e-05	0	8.22559e-05	0	9.12115e-05	9.33428e-05	0	0	9.58057e-05	0	0	0	0	0	0	0	0	0	0	0	0	0	0	0	0	0	0	0	0					0	0	0	0	0	0	0	0	0	0	0	0	0	0
Leptolyngbyaceae	0.0002601	0.000297608	0.000284383	0.000276474	0.000256806	0.000314245	6.38798e-05	0.000356792	6.46484e-05	0.000311427	0.000299109	0.000157783	0.000137907	7.83608e-05	0.00017356	4.79891e-05	0.000111403	0.000126593	4.76119e-05	4.38491e-05	0.000242533	0.000168355	0.000124571	0.000201743	0.000313544	0.000201305	0.000122865	0.000195775	0.000176382	0.000143456	0.000165271					0	0	0	0	4.18888e-05	4.36866e-05	0	0	4.62739e-05	0	4.51086e-05	0	0	3.99676e-05
Leptospiraceae	0	0	0	0	0	0	0	0	0	0	0	0	2.8235e-05	2.5072e-05	0	2.72848e-05	0	0	2.70703e-05	2.49309e-05	0	0	0	0	0	0	0	0	0	0	0					0	0	0	0	0	0	0	0	0	0	0	0	0	0
Leuconostocaceae	0.000475221	0.000313678	6.7312e-05	0.000258682	0.000145208	0.000270527	0.000266441	0.000199268	0.000140798	0.000189007	0.000316209	0.00012712	0.000158096	0.000155596	5.91364e-05	4.54071e-05	8.97532e-05	0.000101992	6.14737e-05	9.81052e-05	0.000187917	0.000255965	6.57201e-05	0.000106928	0.000110278	0.000179828	0.000219514	0.000174888	0.000157133	0.000227753	0					0.000329723	0.000638138	0.000273354	0.000610259	0.000351818	0.000257307	0.000296403	0	0.000272545	0.000267317	0.00037886	0.000381206	0.00031047	0.000335682
Merismopediaceae	0	0.000135889	0.00012985	0.000126239	0	0	0.000130025	0.000133063	0.000131589	0.000142199	0.000136574	0.000205511	0.000179623	0.0001595	0	0.000173578	0.000145101	0.000164887	0	0	0.000192632	0.00017134	0.000253558	0.00020532	0.000212736	0	0	0.000199246	0.00017951	0.000291999	0.000168202					0.000275939	0.00033801	0	0.000464428	0	0	0	0	0	0	0	0	0	0
Microbacteriaceae	0.000694745	0.000947134	0.00057408	0.000791351	0.000645855	0.000798465	0.000856846	0.000767038	0.000738846	0.000922013	0.000597874	0.0012226	0.000956929	0.000896201	0.00133998	0.000832085	0.00096813	0.00104664	0.00111254	0.00100626	0.00106576	0.000969867	0.00117282	0.00125386	0.00131259	0.00126829	0.00146035	0.0010856	0.00101538	0.00189403	0.00109037					0.00233712	0.00289445	0.00397205	0.00227109	0.00112985	0.00124045	0.00153465	0.00309253	0.00113895	0.00118775	0.000901544	0.00108866	0.00147874	0.00116434
Microcoleaceae	0.000126296	8.83193e-05	9.33213e-05	4.352e-05	8.42718e-05	0.000124629	0.000138272	5.50202e-05	0.000139936	9.24202e-05	9.81537e-05	7.08486e-05	6.19238e-05	5.49867e-05	0	5.98397e-05	5.00225e-05	5.68436e-05	5.93694e-05	5.46774e-05	0.000132817	5.22919e-05	0	0	6.49258e-05	6.25264e-05	7.63254e-05	0	5.47854e-05	8.91166e-05	5.13342e-05					8.42151e-05	0.000103159	0.000145361	0.000141741	6.30145e-05	6.5719e-05	0	0	0	6.82757e-05	6.78581e-05	6.82783e-05	7.92976e-05	6.01244e-05
Microcystaceae	0	0	0	0	0	0	0	0	0	0	0	5.70415e-05	0.00039211	4.42708e-05	6.27452e-05	0.000213546	4.0274e-05	0.000359942	0.000375936	4.40217e-05	0.000236988	0	0.000116455	9.42999e-05	9.7706e-05	9.40952e-05	0	9.15106e-05	8.24458e-05	0	0					0	0.000322023	0.000453762	0.000442461	0	0	0	0	0	0	0	0	0	0
Morganellaceae	4.73038e-05	5.41252e-05	5.172e-05	5.02816e-05	2.33523e-05	2.33398e-05	2.58948e-05	2.64999e-05	2.62063e-05	8.49576e-05	0	0	0	0	0	0	0	0	0	0	0	0	0	0	0	0	0	0	0	0	0					0	0	0	0	0	0	0	0	0	0	0	0	0	0
Muribaculaceae	0.117947	0.0817639	0.0652384	0.0981638	0.0798116	0.0684764	0.102177	0.0785861	0.0593644	0.0677186	0.0708927	0.0580003	0.0757199	0.112439	0.07343	0.0995439	0.0911108	0.0833817	0.0667635	0.0787692	0.0503218	0.0754764	0.0625531	0.0436583	0.0862244	0.0632665	0.0535261	0.0585348	0.0676095	0.0454636	0.0605301					0.161625	0.154486	0.124071	0.147261	0.072536	0.041282	0.0359543	0.0313603	0.054536	0.0923759	0.0493534	0.0595654	0.0970395	0.0957596
Muridae	0.00440917	0.00255312	0.00535135	0.0051755	0.00343777	0.00280048	0.00435943	0.00291749	0.00513648	0.00315632	0.00115782	0.00701332	0.00586209	0.00317232	0.00498229	0.0051631	0.00145361	0.00481927	0.00463283	0.00199896	0.0058656	0.00417154	0.00320041	0.00290289	0.00225546	0.00293279	0.00830314	0.0025256	0.00195444	0.00514167	0.00247147					0.00193874	0.00238651	0.00191104	0.00214749	0.00602758	0.00404454	0.00563002	0.000705283	0.00657725	0.00460866	0.00699719	0.00376951	0.00795503	0.00405943
Mycobacteriaceae	0	0	0	0	0	0	0	0	0	0	0	0	0	0	0	0	0	0	0	0	0	0	0	0	0	0	0	0	0	0	0					6.2552e-05	0.000153246	0.000107969	0	0	0	0	0	0	0	0	0	0	0
Mycoplasmataceae	0.00064898	0.000628863	0.000668295	0.000584205	0.0003741	0.000529867	0.000585362	0.000491194	0.000453219	0.000418697	0.000251957	0.000424913	0.000371387	0.00037045	0.000467401	0.000320484	0.000320098	0.000158002	0.000282045	0.000294845	0.000175653	0.000258724	0.000411569	0.000376094	0.000143812	9.57649e-05	0.000405935	0.00036497	0.000308503	6.09051e-05	0.000308103					0.000766771	0.000461153	0.000773034	9.68703e-05	0.000602066	0.000379986	0.000297885	0.000311952	0.000525973	0.000515882	0.000570357	0.000515902	0.000391153	0.000505354
Nostocaceae	0.000283441	6.94215e-05	9.02048e-05	0.000198692	9.0843e-05	0.000107493	0.000257485	5.40689e-05	0.000298526	0.000223812	0.000105807	7.08486e-05	6.19238e-05	5.49867e-05	7.79329e-05	5.98397e-05	5.00225e-05	5.68436e-05	5.93694e-05	5.46774e-05	6.64087e-05	0.000132741	0.000221492	0.000179354	0.000185832	0.000178964	0.000193749	0.000154361	0.000156808	0.000255071	0.00014693					0.00072204	0.000884459	0.00136184	0.00132792	7.11802e-05	0.000315205	0.000987663	0.0033312	0.000235895	0.000563274	0.000248813	0.000563296	0.000743778	0.000716482
Odoribacteraceae	0.00165637	0.00363714	0.003308	0.00273605	0.00397982	0.00558527	0.00321027	0.00600296	0.00631481	0.00318045	0.00192891	0.00159095	0.00212297	0.00226096	0.00150607	0.000808409	0.00211607	0.001756	0.0020599	0.00103735	0.000656084	0.0011506	0.000980907	0.000927752	0.00180808	0.00328148	0.00288094	0.00337694	0.00131057	0.00176356	0.00217963					0.00226798	0.00440203	0.00266143	0.00220395	0.00641252	0.00827379	0.00797847	0.00162215	0.00827739	0.00629296	0.00604627	0.00468781	0.00402487	0.00345599
Oscillatoriaceae	0	0	0	0	0	0	0	0	0	0	0	5.91369e-05	5.16874e-05	4.5897e-05	6.50501e-05	4.99478e-05	0	4.7447e-05	4.95553e-05	4.56389e-05	5.54309e-05	0	0	0	0	0	0	0	0	0	0					6.51715e-05	7.98315e-05	0.00011249	0.000219378	4.57028e-05	5.0858e-05	5.49067e-05	0.000624949	0	5.28364e-05	4.92158e-05	0.000102359	0.000180244	4.36067e-05
Oscillospiraceae	0.0362565	0.0421444	0.0506757	0.0414269	0.0313002	0.0342952	0.037559	0.0367577	0.0384951	0.0352023	0.0367837	0.0410515	0.0479509	0.0387067	0.0450821	0.0377512	0.0424313	0.0454511	0.0393364	0.0346639	0.0314566	0.0410738	0.0441016	0.0484512	0.0438131	0.034169	0.0359911	0.0397024	0.0359872	0.0408184	0.0336058					0.0245836	0.0234069	0.0240319	0.0273128	0.0463304	0.0408296	0.0461583	0.0386008	0.0627461	0.044927	0.0476629	0.0426133	0.030559	0.0524881
Paludibacteraceae	2.26597e-05	4.10142e-05	3.91916e-05	3.81017e-05	2.23727e-05	2.23607e-05	3.92444e-05	4.01614e-05	2.5107e-05	4.29186e-05	2.60581e-05	0	3.42718e-05	3.04324e-05	0	3.31183e-05	0	0	3.2858e-05	3.02612e-05	3.67539e-05	0.000628817	0.0001008	0.00023424	0.00030961	0.000535166	0.000158127	0.000186118	0.000431798	5.57129e-05	0.000212703					0	6.44917e-05	9.08753e-05	0	5.00218e-05	0	0	0	0	0	0	5.42003e-05	0.000125895	9.54552e-05
Peptococcaceae	0.00162535	0.00138527	0.00118526	0.00149232	0.00123536	0.00112187	0.00144597	0.00137504	0.00154271	0.00106604	0.00126457	0.00265186	0.00209565	0.00228253	0.00299552	0.00187218	0.00234862	0.00215659	0.00153129	0.00111834	0.00173613	0.001646	0.00198685	0.00263829	0.00266928	0.00193549	0.00148528	0.00159119	0.00123852	0.00234108	0.00231706					0.0015867	0.00195574	0.00156712	0.000623097	0.00128491	0.0010598	0.00155148	0.00253166	0.00116883	0.00172289	0.00177874	0.00184497	0.0017512	0.00164312
Peptoniphilaceae	0.000127829	0	0	0.000135875	0	0	0	0.000143221	0.000141634	0.000153053	0.000147	0.000247667	0	0.000192218	0	0	0.000174865	0	0.000207539	0.000382274	0.000232147	0	2.96695e-05	2.40249e-05	2.48927e-05	2.39728e-05	2.92634e-05	2.33143e-05	0	0	1.96817e-05					0	0	0	0	0	0	0	0	0	0	0	0	0	0
Peptostreptococcaceae	0.00135539	0.001829	0.00187791	0.00169474	0.00148759	0.00156178	0.00158913	0.00179689	0.002049	0.00171655	0.00174521	0.00191143	0.00119509	0.00101937	0.00110082	0.00140901	0.000967015	0.00172185	0.00103981	0.000728047	0.00162572	0.00112893	0.00127067	0.001224	0.00216716	0.00107923	0.00182782	0.00130648	0.000794025	0.000342345	0.00177346					0.000507776	0.000490725	0.000460321	0.000790822	0.000463603	0.00134918	0.0011812	0.000861673	0.000769171	0.0013245	0.000892627	0.00178348	0.000991935	0.000411224
Petrotogaceae	3.63244e-05	0.000187031	0	1.93055e-05	0	0.000125458	0	0.000183142	2.01237e-05	0.000195716	0.000167088	0	0	0	0	0	0	0	0	0	0	0	0	0	0	0	0	0	0	0	0					0	0	0	0	0	0	0	0	0	0	0	0	0	0
Phyllobacteriaceae	0.000160588	0.000184591	0.000382012	0.000193783	0.00024116	0.000234618	0.000267417	0.000125079	8.55027e-05	0.000192277	0.000217121	0.000490672	0.000471284	0.000210722	8.75674e-05	0.000461026	0.000373852	0.000278653	0.000363303	0.000312119	0.000281786	0.000272359	0.000634464	0.000220812	0.000338162	0.000378284	0.000625779	0.000405536	0.000373846	0.000464158	0.000180894					0.000440347	0.000855026	0.000724567	0.00114308	0.000960054	0.000800199	0.000949097	0.00190296	0.000568826	0.000438182	0.00103386	0.000550637	0.000918935	0.000639269
Planococcaceae	0	0	0	0	0	0	0	0	0	0	0	0.000381277	0	0	0.000419402	0.000322032	0.0002692	0	0	0.000588501	0	0.00031788	0	0.000380922	0	0	0.000463978	0	0.000333038	0.000541735	0.000312058					0.000511939	0.000627097	0	0.000861635	0.000383062	0.000399503	0	0.00490914	0.000423162	0.000830088	0	0.00041506	0	0.000365493
Poaceae	6.44059e-05	7.36936e-05	0	6.84603e-05	6.35901e-05	0.000127112	0.000141027	7.21611e-05	7.13619e-05	7.71153e-05	7.40652e-05	0.000222901	0.000194822	0	0.000122594	9.41325e-05	0	0.000268258	9.33927e-05	0	0.000104466	0.000185838	0.000137507	0.000334039	0.000346105	0.000333314	0.000406873	0.000108053	0.000194699	0.00047506	0.000182434					0.000149644	0.000366611	0.000258295	0.000503725	0.000111972	0.000116778	0.000134522	0	0.000123694	0.000121321	0.000361736	0.00024265	0.000281811	0.000213673
Porphyromonadaceae	0.00128134	0.000817656	0.00106756	0.0020351	0.000881563	0.00137961	0.0019378	0.00125605	0.00145386	0.00141587	0.00141125	0.000817677	0.000517703	0.000734583	0.000742797	0.000788236	0.000954389	0.000748769	0.000871712	0.000683484	0.000658223	0.000875187	0.00126571	0.000653748	0.00138738	0.00121604	0.000706203	0.000833284	0.000793315	0.000458386	0.00060585					0.000758224	0.000626308	0.00150011	0.00055557	0.00104732	0.00128444	0.0014048	0.00108458	0.00121291	0.000528165	0.000680135	0.000745243	0.000270919	0.000682085
Prevotellaceae	0.0639569	0.0267409	0.062739	0.0847058	0.0419247	0.0553438	0.0867047	0.0367024	0.0370128	0.0327584	0.0316014	0.0127378	0.0129961	0.0145661	0.00852024	0.024062	0.0171942	0.0135725	0.00930096	0.0105857	0.00916462	0.0244452	0.0185197	0.0100302	0.0249141	0.0254908	0.02128	0.00972446	0.0267428	0.0138518	0.0173501					0.0165288	0.0166705	0.0244264	0.021116	0.0134045	0.0171411	0.016592	0.0122789	0.0202755	0.0174844	0.0153335	0.0109366	0.0139331	0.0153257
Prochloraceae	0.000304694	0.000348632	0.00015535	0.000323875	0.000160549	0.000246137	0.000333588	0.000302458	0.000237873	0.000323223	0.000310438	0.000432634	0.000378135	0.000335774	0.000408648	0.000365409	0.000262298	0.000347113	0	0.000286706	5.7302e-05	0.000309729	0.000458356	0.000371155	0.000384561	0.000185174	0	0.000360176	0	0.000527844	0.000304057					0	0	0	0	6.14192e-05	0.000258685	0.000522193	0	0.000480161	0.000404402	0.000267105	0.000404417	7.72901e-05	0
Prochlorotrichaceae	0	0	0	0	0	0	0	0	0	0	0	0	0	0	0	0	0	0	0	0	0	0	0	0	0	0	0	0	0	0	0					0	0	0	0	7.11802e-05	0	0.00017103	0	0.000119757	4.03368e-05	0	0.000117464	0.000136422	6.79156e-05
Proteinivoraceae	0.000273695	0.000131235	0.000140039	0.000213534	8.51006e-05	0.000256874	9.4366e-05	0.00021008	0.000141914	0.00024053	0.000314742	0	0	0	0	0	0	0	0	0	0	8.53671e-05	0	0	0.000105992	0	0	9.92712e-05	8.94377e-05	0	8.38036e-05					0	0	0	0	0	0	0	0	0	0	0	0	0	0
Pseudanabaenaceae	4.08428e-05	4.67325e-05	0	4.34138e-05	0	4.03038e-05	8.94318e-05	0	4.52539e-05	4.89024e-05	0	0	0	0	0	0	0	0	0	0	0	0	0	0	0	0	0	0	0	0	0					6.75475e-05	8.2742e-05	0	0	0	0	0	0	0	0	0	0	0	0
Pseudomonadaceae	0	0	0	0	0	0	0	0	0	0	0	0	0	0	0	0	0	0	0	0	0	6.44237e-05	9.5338e-05	0	0	7.70326e-05	0	7.49166e-05	6.74957e-05	0	6.32438e-05					0	0	0	0	0	0	0	0	0	0	0	0	0	0
Rhizobiaceae	0.000786087	0.000587822	0.000779331	0.000509059	0.000431809	0.000680655	0.000720547	0.00048504	0.000844145	0.000650399	0.000719771	0.000691258	0.00102854	0.000617406	0.000614043	0.000863014	0.000631597	0.000860618	0.000915057	0.000710609	0.000934434	0.00093059	0.00106568	0.00100384	0.00119773	0.000421163	0.00118641	0.00120248	0.000813451	0.000485289	0.000885522					0.00145119	0.00120032	0.00266901	0.00132949	0.000788264	0.00121144	0.000670004	0.00107852	0.00074592	0.000502094	0.00071887	0.000344481	0.00118001	0.000752416
Rhodobacteraceae	0	0	0	0	0	0	0	0	0	0	0	0	0	0	0	0	0	0	0	0	0	0	0	0	0	0	0	0	0	0	0					0	0.00013617	0	0.000187098	0	0	0	0	0	0	0	0	0	0
Rhodospirillaceae	0.0020257	0.00105955	0.00205274	0.00235128	0.0015183	0.0019416	0.00214155	0.00104524	0.00231902	0.00136572	0.000820584	0.00134575	0.0012412	0.000904148	0.00126911	0.00108693	0.000873311	0.000939908	0.00111829	0.000731688	0.00101635	0.000733643	0.000885442	0.000786082	0.000925542	0.000901438	0.000733818	0.000728993	0.000764102	0.000943944	0.000661083					0.000773938	0.00106377	0.00142088	0.000911597	0.00197292	0.00192489	0.00152503	0.00224756	0.00188275	0.000981129	0.00143692	0.00109649	0.00130977	0.0012037
Rikenellaceae	0.0269467	0.0278262	0.0581575	0.0440307	0.0365673	0.0304794	0.0622678	0.0493655	0.0400503	0.0281294	0.0346143	0.0219853	0.0186952	0.0202258	0.0145052	0.0245406	0.0178525	0.0215772	0.0174697	0.0177511	0.0240827	0.0249781	0.0141738	0.023216	0.0243962	0.0285668	0.0295835	0.0235373	0.0320689	0.0211123	0.0299983					0.0152672	0.0162532	0.0178521	0.0160263	0.0219728	0.0311956	0.0362755	0.014775	0.0393258	0.0197724	0.0301762	0.0277096	0.0154085	0.0162968
Rivulariaceae	3.91251e-05	8.95342e-05	4.27777e-05	4.1588e-05	3.86295e-05	7.72176e-05	8.56706e-05	4.38362e-05	8.67013e-05	9.36915e-05	8.99857e-05	0.000434588	0.000242197	0.000447264	0.000148946	0.000174206	0.000209016	0.000516688	0.000310076	0.000335393	0.000410302	0.000112892	0.000167064	0.000135281	0.000140167	6.74935e-05	0.000164777	0.000131279	0.000118275	9.61959e-05	0.000110824					0.000474347	0.000644595	0.000751389	0.000153001	0.000226242	0.000141879	0.000353522	0.000435858	0.000150282	0.000147399	0.000243632	0.00024514	8.55969e-05	0.000215865
Ruminococcaceae	0.0532123	0.0709912	0.0694853	0.0749572	0.0692582	0.0636364	0.0652549	0.0643422	0.07031	0.0725599	0.0639926	0.0794915	0.0840753	0.0750361	0.107193	0.0798688	0.088419	0.0994577	0.102374	0.0974805	0.0841703	0.0997965	0.079363	0.10855	0.0716135	0.0759504	0.0812811	0.0711329	0.084732	0.102033	0.0692264					0.0449054	0.0643018	0.0486534	0.0559426	0.0799888	0.0849087	0.0728423	0.0632833	0.0912944	0.0815595	0.0794577	0.0868583	0.0671173	0.0745528
Sanguibacteraceae	0	0	0	0	0	0	0	0	0	0	0	0	0	0	0	0	0	0	0	0	0	0	0	0	0	0	0	0	0	0	0					0	0	0	0	7.3517e-05	7.66722e-05	0	0	8.1213e-05	7.96549e-05	7.91678e-05	0	0	0
Selenomonadaceae	0.00018198	0.000242062	0.000475995	0.000171466	0.000249143	0.000257798	6.78038e-05	0.000292702	0.000380981	0.000530689	0.000314502	0.000161285	1.84195e-05	0.000141531	2.31815e-05	0.000136223	0.000199838	0.000178029	0.000237178	0.000140735	5.68083e-05	0.000489768	0.00084949	0.000931154	0.000964787	0.00039954	0.000986022	0.000952299	0.000795695	0.000581818	0.000522419					0.000944198	0.00115659	0.0009629	0.000925387	0.000238629	0.00024887	0.000286685	0.00152908	0.000533864	0.000523622	0.00052042	0.000391102	0.000454221	0.000461108
Spirochaetaceae	0.00171093	0.00188975	0.00137184	0.00170192	0.00192517	0.00168544	0.00187766	0.00194378	0.00139389	0.00200353	0.00178884	0.000940935	0.00119482	0.000952338	0.00083057	0.00152883	0.00119176	0.00142087	0.000901052	0.000934458	0.00202072	0.000928706	0.00148097	0.000659284	0.000879017	0.000822435	0.00128642	0.00139852	0.00104956	0.000916311	0.000960737					0.00166019	0.00230285	0.00223575	0.00256428	0.00203591	0.00161356	0.00139059	0.0029659	0.00201967	0.00155621	0.00231817	0.00253156	0.00248553	0.00109623
Spiroplasmataceae	0.000120497	0.000107019	0.000162649	0.000153842	0.000118971	0.000118837	0.000158456	0.000116936	6.18609e-05	0.000124964	5.58174e-05	0.000185876	0.000125702	0.000144261	0.000160353	0.000156993	9.82917e-05	0.000149133	0.000116658	0.000144897	0.00013049	3.50637e-05	0	4.20175e-05	4.35352e-05	4.19263e-05	5.1179e-05	4.07747e-05	0	0	0					0	0	0	0	0.000170354	7.68663e-05	0.000204661	0	0.000240996	0.000184577	0.000183448	0.000184584	0.000214374	0.000162541
Staphylococcaceae	0.000667588	0.000361969	0.00057248	0.000283131	0.000421431	0.000463146	0.000291622	0.000212066	0.000462965	0.000621806	0.000475097	0.000452789	5.71712e-05	0	7.19516e-05	0.000654371	9.23667e-05	0.000363284	0.000269801	0.000298959	0.000122624	0.000363922	0.000538553	0	0.000451846	0.000641938	0.000391804	0	0.000381275	0.000162735	9.37408e-05					0.000432304	0.000637132	0.00115808	0.000253815	0.00390468	0.000601995	0.00574487	0.00586733	0.000977455	0.00133032	0.0120847	0.00717426	0.00458811	0.00418727
Streptococcaceae	0.000232934	0.000424873	0.000359991	0.000247597	0.000325082	0.000324907	0.000452603	0.000368898	0.000283076	0.000278899	0.000236195	0.000313839	0.000274305	0.000225304	0.00024273	0.000209575	6.57853e-05	0.000199082	0.000239974	0.000242205	0.000232582	0.000251612	0.000191186	0.00034472	0.000260722	0.000247362	0.000253869	0.000142359	0.000301387	0.000414006	0.000238482					0.00112906	0.00143178	0.000802133	9.77377e-05	0.000376908	0.000435313	0.000564636	0	0.000645922	0.000669066	0.000708577	0.000393849	0.000709231	0.000698144
Symbiobacteriaceae	4.98379e-05	0	5.44907e-05	5.29752e-05	0	4.91802e-05	5.4564e-05	0	5.52205e-05	0	0	4.73482e-05	8.27674e-05	3.67476e-05	5.20826e-05	3.99909e-05	3.34301e-05	3.79886e-05	3.96766e-05	3.65409e-05	4.4381e-05	0	0	0	0	0	0	0	0	0	0					0	0	0	0	0	0	0	0	0	0	0	0	0	0
Synechococcaceae	0.00053902	0.000569902	9.6927e-05	0.000268311	4.71038e-05	0.000531907	0.000410834	0.000282816	0.000234319	0.000302232	5.48631e-05	0.000539977	0.000378842	0.000446375	0.00038331	0.000249247	0.000531317	0.000449957	0.000544736	0.000364639	0.00035626	6.88287e-05	0.000101857	8.24788e-05	8.54579e-05	8.22997e-05	0.000100463	8.00391e-05	7.21107e-05	0.000117299	6.75682e-05					0.000227686	0.000252308	0.000754141	0.000378601	0.000306171	0.000245077	0.000182669	0	0.000259591	8.98671e-05	0.000253054	0.000244123	0.000295713	0.000224213
Syntrophomonadaceae	0.000189569	0.000250806	0.000116491	0.000113252	0.000152433	0.000219936	0.000155164	0.000196108	0.000219997	0.000184855	0.000323807	0.000318429	0.000417475	0.000370707	0.000525405	0.000403425	0.000449653	0.000255484	0.000266836	0.000491496	0.000298474	0.000132741	0	0.000159066	0.000164812	0.000317442	0	0.000308722	0.000139071	0.000452438	0.00026062					0.000192534	0	0.000332327	0.00019665	0	0	0	0	0	0	0	0	0	0
Tannerellaceae	0.00829425	0.00207699	0.00734758	0.0134406	0.00357398	0.00955011	0.0176057	0.00229263	0.00219085	0.00562626	0.00227912	0.000705086	0.000955827	0.000837047	0.000664139	0.000936393	0.000456971	0.000460978	0.000529724	0.000354746	0.000497563	0.000323411	0.000264976	0.000370896	0.000715402	0.000559429	0.000762433	0.000797054	0.000865591	0.000333184	0.000777894					0.00178222	0.00140305	0.00151336	0.000991923	0.000401561	0.000746258	0.000676007	0.000472272	0.000415137	0.000424503	0.000621075	0.000309263	0.000223589	0.00060201
Thermoanaerobacteraceae	0.000182512	0.000498633	0.000497256	0.000338714	0.000314618	0.00031445	2.99567e-05	0.000357024	0.00035307	0.000358778	0.000313121	0.00111228	0.00106427	0.000837731	0.000115907	0.000850451	0.000148794	0.000280015	0	2.53837e-05	0.00104258	0.000173377	0.000517535	0.000145099	0.000324739	0	4.80413e-05	0.000140807	8.92689e-05	8.91166e-05	5.13342e-05					0.000204776	0.000250839	0.000353457	0.000344654	0.000473377	0.000493694	0	0	0.000522932	0.0005129	0.000509764	0.00025646	0	0.000451666
Thermoanaerobacterales Family III. Incertae Sedis	0.000193376	0.000139136	0.000153854	0.00010491	0.000138934	0.000164842	0.000133132	0.000110581	5.90028e-05	0.000145597	7.85998e-05	0.000199602	0.000254229	0.000246708	0	0.000206522	0.000224436	0.000138478	0.000288056	0.00024532	0.000272642	8.27359e-05	0.000122437	9.9144e-05	0.000102725	9.89288e-05	0.000120761	9.62114e-05	8.66811e-05	0.000141	8.12206e-05					0.00029205	0.000163217	0.000504099	0	0.000146506	0.000152794	5.62309e-05	0.000299915	0	0.000209451	0.000157767	0.000158744	0.000184363	4.46583e-05
Thiotrichaceae	0	0	0	0	0	0	0	0	0	0	0	0	0	0	0	0	0	0	0	0	0	0	0	0	0	0	0	0	0	0	0					0	0	0	0	1.86381e-05	0	2.23915e-05	0	2.05892e-05	0	0	0	0	1.77833e-05
Tissierellaceae	0.000118763	0.000135889	0	6.31194e-05	5.86292e-05	0.000117195	0.000130025	0	6.57946e-05	0.000142199	6.8287e-05	0.000205511	8.98115e-05	7.97502e-05	0.00011303	8.67888e-05	0.000145101	8.24433e-05	8.61067e-05	0.000158603	0.000192632	0	0	0	0	0	0	0	0	0	0					0.000137969	0.000169005	0.000238145	0	0.000206473	0.000107667	0.000248054	0	0.000228088	0.000111856	0.000222344	0.00022372	0.000259826	0.000197003
Tsukamurellaceae	4.49545e-05	2.57186e-05	2.45757e-05	2.38922e-05	4.4385e-05	4.43612e-05	4.92175e-05	5.03675e-05	2.49048e-05	5.38255e-05	2.58482e-05	0	7.49315e-05	6.65371e-05	0	7.24096e-05	0	6.87841e-05	7.18405e-05	6.61629e-05	8.03584e-05	7.1476e-05	0.000105774	8.56511e-05	8.87448e-05	8.54651e-05	0.000104326	8.31176e-05	7.48842e-05	0.00012181	7.01669e-05					0	0	0.000339176	0.000330729	0	0	0	0	0	0	0	0	0	0
unclassified	0.0373652	0.0481075	0.0418991	0.0427459	0.0326027	0.0410668	0.0334754	0.0466893	0.039436	0.0493729	0.03966	0.0401916	0.0321985	0.030513	0.0316539	0.0335505	0.0336678	0.0407151	0.0332717	0.0348034	0.0392602	0.037565	0.0344576	0.0420963	0.0342662	0.0445378	0.0489433	0.0456156	0.038102	0.0368353	0.0380949					0.0403194	0.0450814	0.0456756	0.0447686	0.0466869	0.043344	0.0489339	0.0438789	0.0516678	0.0508133	0.0498561	0.0455398	0.0422487	0.0437366
Vallitaleaceae	0.000118763	0.000135889	0.000279923	0.000145899	0.000117258	0.000117195	0.000150275	0.000286849	0.000283672	0.000306543	0.000294418	0	0	0	0	0	0	0	0	0	0	0	0	0	0	0	0	0	0	0	0					0.000189792	0	0	0.000319436	0	0.000215335	0	0	0.000228088	0.000223712	0	0.00022372	0	0
various	0.221807	0.223737	0.154178	0.177557	0.194469	0.213935	0.174546	0.241483	0.206732	0.210347	0.213486	0.209949	0.20545	0.238135	0.193968	0.217915	0.214335	0.210272	0.21157	0.182509	0.204154	0.234558	0.201421	0.188973	0.22541	0.216603	0.224755	0.214237	0.202701	0.158491	0.231864					0.301745	0.225912	0.285535	0.322172	0.220827	0.169223	0.187538	0.152863	0.164953	0.217862	0.233403	0.236039	0.264246	0.271874
Veillonellaceae	0.000258034	0.000419721	0.00022297	0.000589923	0.000222317	0.000152879	0.000354043	0.000400594	0.000466563	0.000665456	0.000557499	0.000658451	0.000644404	0.000518617	0.000604821	0.00021161	0.000417153	0.000574937	0.000488725	0.000568995	0.00031162	7.10555e-05	0.000260595	0.000211017	0.000218639	0.00030055	0.000263166	0.000292295	0.000373388	0.000249355	0.000275984					0.000114433	0.000403486	0.00019752	0.00108538	0.000246469	0.000389057	0.000152068	0	0.000234417	0.000578465	0.000655927	0.000267057	0.000512563	8.16984e-05
Williamwhitmaniaceae	0.000135532	0.000185226	0.000116238	0.000158068	0.000104966	0.000146744	0.000177233	0.000133876	0.000164767	0.000162276	0.000122257	0.000234529	0.000204985	0.000182021	0.00025798	0.000198086	0.000165589	0.000188168	0.000122947	0.000180997	0.000219831	0.00013437	0.000198849	0.000161019	0.000166835	0.000160669	0.000196127	7.11234e-05	0.000140778	0.000124763	0.00013191					0.000216401	0.000265079	0.000373523	0.00036422	0.000235626	0.000245739	0.000283078	0	0.000162837	0.000255299	0.000253738	0.000255309	0.000296513	0.00022482
Xanthomonadaceae	0.00019359	0.000140738	2.86524e-05	0.000130744	2.58739e-05	9.55177e-05	0.000134665	2.93613e-05	0.000165321	0.000115896	3.01361e-05	0	0	0.000160835	0	0.00017503	0.000178332	0.000129883	0.000173654	0.000194927	0.000194244	6.16797e-05	0.00025568	0	0.000197214	0	0.000287024	0.000200913	0	4.06837e-05	0.000230159					0.000319949	0.000387932	0.000447157	6.47078e-05	0.000281718	0.000278836	0.000375939	0	0.000345679	0.000129019	0.00038254	0.000388425	0.000246445	0.000186858
[truncated: 2 more columns]

## Sheet: Akkermansiaceae
Table S6A: one-way ANOVA (with Benjamini-Hochberg correction (p = 0.05)) and Scheffeé post-hoc test for the family Akkermansiaceae
Summary
group	number	sum	mean	variance
19F_P	11	0.131717	0.0119743	7.95107e-05
19F_C	10	0.000495707	4.95707e-05	1.86618e-09
PBS	10	0.000637817	6.37817e-05	2.19583e-09
ANOVA
	SS	df	MS	F	P-value	critical F-value
between groups	0.00100795	2	0.000503977	17.7469	1.05189e-05	3.34039
in groups	0.000795144	28	2.8398e-05
total	0.0018031	30
critical Scheffe	6.68077
		Numerator	Denominator	FG
control	colonized	2.01954e-10	5.6796e-06	3.55578e-05
control	infected	0.00014186	5.42143e-06	26.1666
colonized	infected	0.000142199	5.42143e-06	26.229

## Sheet: Clostridiaceae
Table S6A: one-way ANOVA (with Benjamini-Hochberg correction (p = 0.05)) and Scheffeé post-hoc test for the family Clostridiaceae
Summary										Summary
group	number	sum	mean	variance						group	number	sum	mean	variance
19F_P	11	0.844417	0.0767652	0.000131301						PBS	4	0.34783	0.0869575	0.000111737
19F_C	10	0.937945	0.0937945	6.66565e-05						H1N1	12	1.01254	0.084378	8.14635e-05
PBS	10	0.967907	0.0967907	5.7125e-05
										ANOVA
ANOVA											SS	df	MS	F	P-value	critical F-value
	SS	df	MS	F	P-value	critical F-value				between groups	1.99621e-05	1	1.99621e-05	0.22697	0.64113	4.60011
between groups	0.00248095	2	0.00124048	14.311	5.22911e-05	3.34039				in groups	0.00123131	14	8.79507e-05
in groups	0.00242704	28	8.66801e-05
										total	0.00125127	15
total	0.00490799	30
critical Scheffe		6.68077								critical Scheffe		4.60011
		Numerator	Denominator	FG								Numerator	Denominator	FG
control	colonized	8.97755e-06	1.7336e-05	0.517855						control	infected	6.65405e-06	2.93169e-05	0.22697
control	infected	0.000401021	1.6548e-05	24.2338
colonized	infected	0.000289995	1.6548e-05	17.5245

## Sheet: Desulfovibrionaceae
Table S6A: one-way ANOVA (with Benjamini-Hochberg correction (p = 0.05)) and Scheffeé post-hoc test for the family Desulfovibrionaceae
Summary										Summary
group	number	sum	mean	variance						group	number	sum	mean	variance
19F_P	11	0.255948	0.023268	1.07593e-05						PBS	4	0.0696109	0.0174027	1.17928e-05
19F_C	10	0.0873763	0.00873763	7.37943e-06						H1N1	12	0.317753	0.0264794	3.03898e-05
PBS	10	0.114492	0.0114492	3.82933e-06
										ANOVA
ANOVA											SS	df	MS	F	P-value	critical F-value
	SS	df	MS	F	P-value	critical F-value				between groups	0.000247158	1	0.000247158	9.36036	0.00848875	4.60011
between groups	0.00126855	2	0.000634276	85.1901	1.2452e-12	3.34039				in groups	0.000369666	14	2.64047e-05
in groups	0.000208472	28	7.44542e-06
										total	0.000616823	15
total	0.00147702	30
critical Scheffe		6.68077								critical Scheffe		4.60011
		Numerator	Denominator	FG								Numerator	Denominator	FG
control	colonized	7.3527e-06	1.48908e-06	4.93773						control	infected	8.23858e-05	8.80157e-06	9.36036
control	infected	0.000139684	1.4214e-06	98.2724
colonized	infected	0.000211132	1.4214e-06	148.538

## Sheet: Enterococcaceae
Table S6A: one-way ANOVA (with Benjamini-Hochberg correction (p = 0.05)) and Scheffeé post-hoc test for the family Enterococcaceae
Summary										Summary
group	number	sum	mean	variance						group	number	sum	mean	variance
19F_P	11	0.0406461	0.0036951	9.72598e-07						PBS	4	0.0182012	0.00455031	2.76543e-06
19F_C	10	0.0436173	0.00436173	3.91846e-06						H1N1	12	0.0897861	0.00748218	7.84899e-06
PBS	10	0.0364289	0.00364289	4.16731e-06
										ANOVA
ANOVA											SS	df	MS	F	P-value	critical F-value
	SS	df	MS	F	P-value	critical F-value				between groups	2.57875e-05	1	2.57875e-05	3.81492	0.0710823	4.60011
between groups	3.25339e-06	2	1.62669e-06	0.552104	0.581877	3.34039				in groups	9.46352e-05	14	6.75966e-06
in groups	8.2498e-05	28	2.94636e-06
										total	0.000120423	15
total	8.57513e-05	30
critical Scheffe		6.68077									critical Scheffe		4.60011
		Numerator	Denominator	FG									Numerator	Denominator	FG
control	colonized	5.16723e-07	5.89271e-07	0.876886							control	infected	8.59585e-06	2.25322e-06	3.81492
control	infected	2.72579e-09	5.62486e-07	0.00484597
colonized	infected	4.4439e-07	5.62486e-07	0.790046

## Sheet: Eubacteriaceae
Table S6A: one-way ANOVA (with Benjamini-Hochberg correction (p = 0.05)) and Scheffeé post-hoc test for the family Eubacteriaceae.
Summary										Summary
group	number	sum	mean	variance						group	number	sum	mean	variance
19F_P	11	0.307927	0.0279933	8.9586e-06						PBS	4	0.0537924	0.0134481	1.26749e-05
19F_C	10	0.567896	0.0567896	0.0002974						H1N1	12	0.35409	0.0295075	9.38123e-05
PBS	10	0.577988	0.0577988	0.000280517
										ANOVA
ANOVA											SS	df	MS	F	P-value	critical F-value
	SS	df	MS	F	P-value	critical F-value				between groups	0.000773717	1	0.000773717	10.1238	0.00665731	4.60011
between groups	0.00609796	2	0.00304898	16.1357	2.18096e-05	3.34039				in groups	0.00106996	14	7.64257e-05
in groups	0.00529083	28	0.000188958
										total	0.00184368	15
total	0.0113888	30
critical Scheffe		6.68077								critical Scheffe		4.60011
		Numerator	Denominator	FG								Numerator	Denominator	FG
control	colonized	1.01859e-06	3.77917e-05	0.0269529						control	infected	0.000257906	2.54752e-05	10.1238
control	infected	0.000888367	3.60739e-05	24.6263
colonized	infected	0.000829223	3.60739e-05	22.9868

## Sheet: Odoribacteraceae
Table S6A: one-way ANOVA (with Benjamini-Hochberg correction (p = 0.05)) and Scheffeé post-hoc test for the family Odoribacteraceae.
Summary
group	number	sum	mean	variance						Summary
19F_P	11	0.0415401	0.00377637	2.4619e-06						group	number	sum	mean	variance
19F_C	10	0.0159148	0.00159148	3.39432e-07						PBS	4	0.0115354	0.00288385	1.0653e-06
PBS	10	0.0196605	0.00196605	8.6808e-07						H1N1	12	0.066252	0.005521	4.39473e-06
ANOVA										ANOVA
	SS	df	MS	F	P-value	critical F-value					SS	df	MS	F	P-value	critical F-value
between groups	2.90208e-05	2	1.45104e-05	11.4491	0.000232474	3.34039				between groups	2.08637e-05	1	2.08637e-05	5.66751	0.0320332	4.60011
in groups	3.54866e-05	28	1.26738e-06							in groups	5.15379e-05	14	3.68128e-06
total	6.45074e-05	30								total	7.24016e-05	15
critical Scheffe		6.68077								critical Scheffe		4.60011
		Numerator	Denominator	FG								Numerator	Denominator	FG
control	colonized	1.40302e-07	2.53476e-07	0.553514						control	infected	6.95456e-06	1.22709e-06	5.66751
control	infected	3.27727e-06	2.41954e-07	13.545
colonized	infected	4.77376e-06	2.41954e-07	19.73

## Sheet: Prevotellaceae
Table S6A: one-way ANOVA (with Benjamini-Hochberg correction (p = 0.05)) and Scheffeé post-hoc test for the family Prevotellaceae.
Summary
group	number	sum	mean	variance						Summary
19F_P	11	0.560191	0.0509264	0.00045154						group	number	sum	mean	variance
19F_C	10	0.1327	0.01327	2.18188e-05						PBS	4	0.0787417	0.0196854	1.45255e-05
PBS	10	0.192349	0.0192349	4.08116e-05						H1N1	12	0.180882	0.0150735	6.4324e-06
ANOVA										ANOVA
	SS	df	MS	F	P-value	critical F-value					SS	df	MS	F	P-value	critical F-value
between groups	0.00871023	2	0.00435512	24.009	8.46033e-07	3.34039				between groups	6.38103e-05	1	6.38103e-05	7.81353	0.014313	4.60011
in groups	0.00507907	28	0.000181395							in groups	0.000114333	14	8.16664e-06
total	0.0137893	30								total	0.000178143	15
critical Scheffe		6.68077								critical Scheffe		4.60011
		Numerator	Denominator	FG								Numerator	Denominator	FG
control	colonized	3.55798e-05	3.62791e-05	0.980726						control	infected	2.12701e-05	2.72221e-06	7.81353
control	infected	0.00100435	3.463e-05	29.0023
colonized	infected	0.001418	3.463e-05	40.9472

## Sheet: Rikenellaceae
Table S6A: one-way ANOVA (with Benjamini-Hochberg correction (p = 0.05)) and Scheffeé post-hoc test for the family Rikenellaceae.
Summary
group	number	sum	mean	variance
19F_P	11	0.438435	0.0398577	0.000152022
19F_C	10	0.198685	0.0198685	1.01732e-05
PBS	10	0.251631	0.0251631	2.73805e-05						Summary
										group	number	sum	mean	variance
										PBS	4	0.0653988	0.0163497	1.18092e-06
ANOVA										H1N1	12	0.294113	0.0245094	7.26536e-05
	SS	df	MS	F	P-value	critical F-value
between groups	0.00227446	2	0.00113723	17.1361	1.38067e-05	3.34039
in groups	0.00185821	28	6.63645e-05							ANOVA
											SS	df	MS	F	P-value	critical F-value
total	0.00413266	30								between groups	0.000199742	1	0.000199742	3.48358	0.0830661	4.60011
										in groups	0.000802733	14	5.73381e-05
										total	0.00100247	15
critical Scheffe		6.68077
		Numerator	Denominator	FG						critical Scheffe		4.60011
control	colonized	2.80326e-05	1.32729e-05	2.11202
control	infected	0.000215932	1.26696e-05	17.0433								Numerator	Denominator	FG
colonized	infected	0.000399568	1.26696e-05	31.5376						control	infected	6.65806e-05	1.91127e-05	3.48358

## Sheet: Staphylococcaceae
Table S6A: one-way ANOVA (with Benjamini-Hochberg correction (p = 0.05)) and Scheffeé post-hoc test for the family Staphylococcaceae.
Summary
group	number	sum	mean	variance
19F_P	11	0.0048333	0.000439391	2.09703e-08
19F_C	10	0.00238332	0.000238332	4.34841e-08						Summary
PBS	10	0.00302581	0.000302581	5.08138e-08						group	number	sum	mean	variance
										PBS	4	0.00248133	0.000620333	1.53048e-07
										H1N1	12	0.0616841	0.00514034	1.41559e-05
ANOVA
	SS	df	MS	F	P-value	critical F-value
between groups	2.23174e-07	2	1.11587e-07	2.95208	0.0686548	3.34039				ANOVA
in groups	1.05838e-06	28	3.77994e-08								SS	df	MS	F	P-value	critical F-value
										between groups	6.12914e-05	1	6.12914e-05	5.49438	0.0343534	4.60011
total	1.28156e-06	30								in groups	0.000156174	14	1.11553e-05
										total	0.000217466	15
critical Scheffe		6.68077								critical Scheffe		4.60011
		Numerator	Denominator	FG								Numerator	Denominator	FG
control	colonized	4.12801e-09	7.55989e-09	0.546042						control	infected	2.04305e-05	3.71843e-06	5.49438
control	infected	1.87169e-08	7.21625e-09	2.59371
colonized	infected	4.04248e-08	7.21625e-09	5.60191

[truncated: 2 more sheets: Tannerellaceae, Spirochaetaceae]
