# Supplementary material for: Impact of Pneumococcal and Viral Pneumonia on the Respiratory and Intestinal Tract Microbiomes of Mice
Source: Microbiol Spectr. 2023 Mar 29;11(3):e03447-22. doi: 10.1128/spectrum.03447-22 (PMC10269894; doi:10.1128/spectrum.03447-22)
Supplement: Supplemental file 5 — Supplemental material. Download spectrum.03447-22-s0005.xlsx, XLSX file, 0.06 MB [file spectrum.03447-22-s0005.xlsx]

## Sheet: Data
Table S6B: 16S rRNA gene sequencing dataset (respiratory microbiome) used for one-way ANOVA (with Benjamini-Hochberg correction (p = 0.05)) and Scheffeé post-hoc tests.
Condition	Acetobacteraceae	Acidaminococcaceae	Acidobacteriaceae_.Subgroup_1.	Acidothermaceae	Aeromonadaceae	Akkermansiaceae	Arcobacteraceae	Bacillaceae	Bacteriovoracaceae	Bacteroidaceae	Bacteroidales_RF16_group	Bdellovibrionaceae	Beijerinckiaceae	Brevibacteriaceae	Burkholderiaceae	Caedibacteraceae	Campylobacteraceae	Carnobacteriaceae	Caulobacteraceae	Christensenellaceae	Chthoniobacteraceae	Clostridiaceae_1	Clostridiales_vadinBB60_group	Coriobacteriaceae	Corynebacteriaceae	Crocinitomicaceae	Cyanobacteriaceae	Cyanobiaceae	Desulfovibrionaceae	DEV007	Devosiaceae	Eggerthellaceae	Enterobacteriaceae	Erysipelotrichaceae	Family_XI	Family_XIII	Flavobacteriaceae	Francisellaceae	Gemmataceae	Geodermatophilaceae	Halieaceae	Halomonadaceae	Hyphomonadaceae	Ilumatobacteraceae	Intrasporangiaceae	Lachnospiraceae	Lactobacillaceae	Marinifilaceae	Methanobacteriaceae
19F_C	0	0.00447162	0	0	0	0	0.00236733	0.00151246	0	0.00131518	0.000591833	0	0	0.00729927	0.00558953	0	0	0	0.00078911	0	0	0.00624712	0	0	0.000723351	0	0	0.00900901	0.000657592	0.000460314	0	0	0.0145985	0.00414283	0	0.00078911	0.0215033	0	0	0.000394555	0	0	0.00170974	0	0	0.0291313	0.0260406	0	0.0126915
19F_C	0	0.00339994	0	0	0	0.00020816	0	0.00062448	0	0.00201221	0	0.000555093	0	0.000485706	0.00527338	0.000346933	0	0	0	0.000346933	0	0.00457952	0	0	0	0.0010408	0.00159589	0.00430197	0.012559	0.00131835	0.00138773	0	0.0107549	0.00367749	0	0.00256731	0.0102692	0.000555093	0	0	0.000277546	0	0.000277546	0.00228976	0	0.158895	0.0300444	0	0.00797946
19F_C	0	0.00136478	0	0	0	0	0.000127948	0.00196187	0	0.00179127	0	0.000469143	0	0.00204717	0.00469143	0.000383844	0.000298546	0	0	0.000469143	0	0.00417964	0	0	0.00166333	0	0.000511793	0.00405169	0.00592826	0	0.000511793	0.00191922	0.00622681	0.00196187	0.00068239	0.000255896	0.013264	0	0	0	0.00110888	0.000511793	0.000383844	0	0.000298546	0.0728878	0.0217512	0.00119418	0.00545912
19F_C	0	0.00260567	0	0	0	0	0	0	0	0.000579039	0	0.000579039	0.000675545	0.00366725	0.00926462	0	0	0.00202664	0	0.000868558	0	0.00530786	0	0.0014476	0	0	0	0.0127389	0.0015441	0	0	0.000868558	0.0194943	0.00270218	0	0	0.0166956	0	0	0	0.0014476	0.000482532	0.00183362	0	0.000386026	0.0206524	0.0342598	0.000386026	0.00656244
19F_C	0	0.00418877	0	0	0	0	0.000279252	0.00174532	0	0	0	0	0.00181514	0.00446803	0.00886624	0	0.00048869	0	0	0	0	0.00642279	0	0.000698129	0.00174532	0.000698129	0	0.00502653	0.00153588	0	0.00293214	0.000698129	0.0198967	0.0021642	0	0.000418877	0.0298799	0.000837755	0.00237364	0.000698129	0	0.00188495	0	0	0	0.0187797	0.0337196	0	0.0106116
19F_C	0	0.00454869	0	0	0	0	0.00234542	0.00262971	0	0.00895522	0	0	0.00284293	0.000497512	0.00732054	0	0.000355366	0	0	0	0.00341151	0.000497512	0	0	0	0	0	0.00959488	0.0120114	0.000568586	0.000426439	0.000355366	0.0157783	0.00341151	0	0.000497512	0.0264392	0.0010661	0	0	0	0.002914	0	0.000568586	0	0.0595593	0.0314854	0	0.015565
19F_C	0	0.00255547	0	0	0	0	0.00476246	0	0.000813103	0.00133581	0.00209084	0	0.000522709	0.00116158	0.00412359	0.00116158	0.000580788	0	0	0	0	0.00638866	0	0	0.0011035	0	0.000755024	0.0102219	0	0	0.00232315	0.0019166	0.0134162	0.00348473	0	0.000580788	0.0182948	0.000522709	0.000406551	0.000348473	0.000638866	0	0	0	0.000232315	0.0155651	0.040539	0	0.0035428
19F_C	0	0.00540504	0	0	0	0	0.00129995	0	0	0.000410509	0.000889436	0	0.0007526	0.00786809	0.00437876	0	0.000410509	0	0	0.000342091	0.0007526	0.00314724	0.000410509	0	0	0	0.000273673	0.00595238	0.00136836	0.00157362	0.000684182	0.00123153	0.0129995	0.00321565	0	0.000478927	0.00704707	0	0	0	0	0.000410509	0.00136836	0	0	0.0184045	0.0337302	0	0.00369458
19F_C	0	0.00356824	0	0	0	0	0	0.00419793	0	0.00204649	0.00125938	0	0	0.00225639	0.0028336	0.000787112	0	0	0	0.00199402	0	0.00351577	0.000787112	0.000157422	0	0.000524742	0	0.01018	0.00110196	0	0.00199402	0.00215144	0.0107572	0.00477515	0	0.0018366	0.0124364	0.000472267	0	0	0	0	0.000839587	0.00131185	0	0.0306974	0.0251876	0	0.0125413
PBS	0	0.00340374	0	0	0	0	0.0020995	0.00104975	0.00124062	0.00184502	0	0.00139967	0	0.000381728	0.0158099	0	0.000318107	0.000668024	0	0	0	0.0080481	0	0.000572592	0.00114518	0.000572592	0	0.00741188	0	0	0	0.00162234	0.0263074	0.00302201	0	0.00124062	0.0211859	0.000445349	0.000381728	0	0.00136786	0.000890699	0.000508971	0	0	0.0288205	0.0299975	0.000699835	0.0110383
PBS	0	0.00359631	0	0	0	0	0.00249849	0	0	0.011281	0	0.000794973	0.00166566	0.000681405	0.00564052	0.000302847	0.000378558	0.000832829	0.000189279	0.000567838	0	0.00352059	0.000567838	0	0	0	0	0.00249849	0.0144609	0.000340703	0.00230921	0.00158995	0.0101075	0.00276348	0	0.000605694	0.00628407	0	0	0.000529982	0.00102211	0	0.00045427	0.000529982	0.000302847	0.154225	0.0308525	0.00124924	0.00355845
PBS	0	0.00149332	0	0	0	0	0.00096864	0	0	0.00113008	0.00326916	0	0.00064576	0.00137224	0.00355168	0	0	0	0	0.0014126	0.00153368	0.0018162	0.00056504	0.00064576	0	0	0	0.00778948	0.00859668	0.0006054	0.00137224	0.00169512	0.00738588	0.00460104	0	0.00076684	0.00823344	0.00032288	0	0.00056504	0.00032288	0.00165476	0.00048432	0	0	0.0789845	0.0208661	0	0.0072648
PBS	0	0.00543923	0	0	0	0	0.0011071	0	0	0.00173285	0	0	0	0.00601685	0.00409146	0.0011071	0.000529483	0	0.000625752	0.000577617	0	0.0118412	0	0	0.000385078	9.62696e-05	0	0.00481348	0.00163658	0.00168472	0.00250301	0.00154031	0.0124669	0.000914561	0	0.00308063	0.0122744	0	0	0	0	0	0	0.000914561	0	0.0249819	0.0204091	0	0.0182912
PBS	0	0.00684117	0	0	0	0	0.00256544	0	0	0	0.000966686	0.000408983	0	0.00353212	0.0062091	0	0	0	0	0.00219363	0.00163593	0.00446163	0.00118977	0	0.00137567	0	0.000557704	0.00461035	0.00130131	0.00208209	0.00234236	0.00200773	0.0162106	0.00290006	0.000185901	0.00145003	0.0102246	0	0	0.00111541	0	0.00423855	0	0	0	0.0236838	0.0259146	0	0.0145375
PBS	0	0.00456944	0	0	0	0	0.00109409	0.00257433	0	0	0.000707942	0	0.0007723	0.00405458	0.00579225	0	0	0	0	0	0.00399022	0.00714378	0	0	0	0	0	0.00218818	0.00102973	0.000965375	0	0	0.012743	0.00624276	0	0.00135153	0.0135153	0	0	0.000450508	0	0	0.000965375	0.00225254	0.00109409	0.017055	0.0484618	0	0.0118419
PBS	0	0.00385757	0	0	0	0	0.00130564	0	0.000652819	0.004273	0	0	0.000534125	0.0011276	0.00522255	0	0	0.00178042	0.0010089	0.000474777	0.00183976	0.0062908	0	0	0.000652819	0	0.000949555	0.0111573	0.00551929	0	0.00350148	0.000712166	0.0131751	0.00172107	0	0.0010089	0.0196439	0	0	0	0	0.00308605	0	0	0	0.0606528	0.0274184	0.000949555	0.0143027
PBS	0	0.00688103	0	0	0	0	0.000692431	0.00160125	0	0	0.00108192	0	0.00138486	0.00536634	0.00835245	0	0	0	0	0.000605877	0	0.00242351	0.000908816	0	0.000778985	0.000865539	0.000605877	0.00177435	0	0.000865539	0.00181763	0.00129831	0.0108625	0.00359199	0.00103865	0	0.0207729	0.0011252	0	0.000908816	0.000908816	0	0	0.00212057	0	0.0362228	0.0375211	0	0.0050634
PBS	0	0.0028988	0	0	0.000432657	0	0.00134124	0	0	0	0.00125471	0	0.000995111	0.00813395	0.00778783	0	0	0.00134124	0	0	0.00108164	0.00497555	0	0.000432657	0	0.000951845	0	0.00800415	0.000778783	0	0.000389391	0	0.0121577	0.000778783	0	0	0.013672	0.00229308	0	0.000865314	0.000562454	0.00268247	0	0	0	0.0250076	0.0206377	0	0.0119846
PBS	0	0.00399557	0	0	0	0	0.00120349	0	0.000625812	0	0	0	0.00197372	0.00481394	0.0148751	0	0.000529534	0	0	0.000962788	0	0.00168488	0	0.000770231	0	0	0.000385115	0.00303278	0.00154046	0.00216627	0.000722091	0.000722091	0.0219997	0.00264767	0	0.000962788	0.0274395	0.0015886	0	0	0	0	0.000481394	0	0	0.0258027	0.019689	0	0.0166081
19F_P	0	0	0	0	0	0	0	0.00250564	0	0	0	0	0	0	0.0119018	0	0	0	0.00263092	0	0	0	0	0	0	0	0	0	0	0	0	0	0.0349536	0	0	0	0	0	0	0	0	0	0	0	0	0	0	0	0
19F_P	0	0	0	0	0	0	0.00136637	0.000819821	0	0	0	0	0	0	0.00701403	0	0	0.00154855	0	0	0	0	0	0	0	0	0	0	0	0	0	0	0.0399891	0	0	0	0	0	0	0	0	0	0	0	0	0.000637639	0	0	0
19F_P	0	0	0	0	0	0	0	0	0	0	0	0	0	0	0.00231099	0	0	0	0	0	0	0	0	0	0	0	0	0	0	0	0	0	0.0485309	0	0	0	0	0	0	0	0	0	0	0	0	0.00198085	0	0	0
19F_P	0	0	0	0	0	0.00064288	0	0	0	0	0	0	0.00337512	0	0.00771456	0	0	0.00208936	0	0	0	0	0	0	0.0064288	0	0	0	0	0	0	0	0.101093	0	0	0	0	0	0	0	0	0.00257152	0	0	0	0.00048216	0	0	0
19F_P	0	0	0	0	0	0	0	0.00407263	0	0	0	0	0	0	0.0167996	0	0	0	0	0	0	0	0	0	0	0	0	0	0	0	0	0	0.147124	0	0	0	0	0	0	0	0	0	0	0	0	0.000848464	0	0	0
19F_P	0	0	0	0	0	0	0	0.00310106	0	0	0	0	0.00620212	0	0.00875593	0	0	0	0	0	0	0	0	0	0	0	0	0	0	0	0	0	0.123313	0	0	0	0	0	0	0	0	0.0023714	0	0	0	0.00638453	0	0	0
19F_P	0	0	0	0	0	0	0	0	0	0	0	0	0	0	0.0010737	0	0	0	0	0	0	0	0	0	0.00223329	0	0	0	0	0	0	0	0.0117248	0	0	0	0	0	0	0	0	0	0	0	0	0.000601271	0	0	0
19F_P	0	0	0	0	0	0.000151035	0	0.000679656	0	0	0	0	0	0	0.00490862	0	0	0	0	0	0	0.00188793	0	0	0.00294517	0	0	0	0.000302069	0	0	0	0.0563359	0	0	0	0	0	0	0	0	0.00128379	0	0	0	0.0106479	0	0.00181242	0
19F_P	0	0	0	0	0	0	0	0	0	0	0	0	0	0	0.00226034	0	0	0	0	0	0	0	0	0	0	0	0	0	0	0	0	0	0.0526526	0	0	0	0	0	0	0	0	0.000531844	0	0	0	0.0128972	0	0	0
19F_P	0	0	0	0	0	0.00104712	0	0.00115183	0	0	0	0	0	0	0.00366492	0	0	0	0	0	0	0.00827225	0.00146597	0	0	0	0	0	0.0052356	0	0	0.000209424	0.0432461	0	0	0	0	0	0	0	0	0	0	0	0	0.0226178	0	0	0
19F_P	0	0	0	0	0	0	0	0	0	0	0	0	0.000142694	0	0.00199772	0	0	0	0	0	0	0	0	0	0.000570776	0	0	0	0	0	0	0	0.00977454	0	0	0	0	0	0	0	0	0	0	0	0	0	0	0	0
19F_P	0	0	0	0	0	0	0	0	0	0	0	0	0.00178165	0.00178165	0.0071266	0	0	0	0	0	0	0	0	0	0.00148471	0	0	0	0	0	0	0	0.0285064	0	0	0	0	0	0	0	0	0	0	0	0	0.000395922	0	0	0
Condition	Acetobacteraceae	Acidaminococcaceae	Acidobacteriaceae_.Subgroup_1.	Acidothermaceae	Aeromonadaceae	Akkermansiaceae	Arcobacteraceae	Bacillaceae	Bacteriovoracaceae	Bacteroidaceae	Bacteroidales_RF16_group	Bdellovibrionaceae	Beijerinckiaceae	Brevibacteriaceae	Burkholderiaceae	Caedibacteraceae	Campylobacteraceae	Carnobacteriaceae	Caulobacteraceae	Christensenellaceae	Chthoniobacteraceae	Clostridiaceae_1	Clostridiales_vadinBB60_group	Coriobacteriaceae	Corynebacteriaceae	Crocinitomicaceae	Cyanobacteriaceae	Cyanobiaceae	Desulfovibrionaceae	DEV007	Devosiaceae	Eggerthellaceae	Enterobacteriaceae	Erysipelotrichaceae	Family_XI	Family_XIII	Flavobacteriaceae	Francisellaceae	Gemmataceae	Geodermatophilaceae	Halieaceae	Halomonadaceae	Hyphomonadaceae	Ilumatobacteraceae	Intrasporangiaceae	Lachnospiraceae	Lactobacillaceae	Marinifilaceae	Methanobacteriaceae
PBS	0	0	0	0	0	0.000923239	0	0.00593511	0	0	0	0	0	0	0.0269058	0	0	0.00356107	0	0	0	0	0	0	0.0209707	0	0	0	0.00237404	0	0	0.00342917	0.148114	0.000923239	0.0110789	0	0.00501187	0	0	0	0	0	0	0	0	0.0134529	0	0	0
PBS	0	0	0.00237505	0.0129079	0.00991326	0.00154895	0	0.00629905	0	0	0	0	0.00206526	0	0.0164188	0	0	0.0144568	0.00382074	0	0	0	0	0	0.011772	0	0	0	0.00103263	0	0	0	0.173069	0.0103263	0	0	0.00113589	0	0.00536968	0	0	0.000413052	0	0	0	0.00413052	0	0.00960347	0
PBS	0.00407123	0	0.0133089	0.01938	0.00469025	0.00933289	0	0.00135708	0	0.00599971	0	0	0.0134279	0	0.0177134	0	0	0.00764249	0.00128565	0	0.00126184	0	0.00223799	0	0.00599971	0.00257131	0	0	0.0073806	0	0	0.000976144	0.0978287	0.00778534	0.000928527	0	0	0	0.00861864	0	0	0	0	0	0	0.181158	0.00471406	0.00461883	0
PBS	0.0013105	0	0.00868585	0.00990491	0.0014324	0.00237718	0	0.00813727	0	0.000335243	0	0	0	0.00420578	0.0145374	0.00106668	0	0.00633914	0.0092649	0	0	0	0.00384006	0	0.0172803	0	0	0	0.0129831	0	0	0	0.118768	0.0364196	0.00280385	0	0	0	0.0064001	0	0	0	0	0	0	0.0748507	0.142448	0.00027429	0
PBS	0.00339468	0	0.00451135	0.00187601	0.00616402	0.00303734	0	0.00687869	0	0.000178667	0	0	0.0171074	0	0.0210381	0	0	0.0142487	0	0	0.000134	0	0.000223334	0	0.0309541	0	0	0	0.00938003	0	0	0	0.116044	0.000670002	0.015812	0	0	0	0.00745935	0	0	0.000357334	0	0	0	0.0201001	0.00245667	0.000982669	0
H1N1	0.00116528	0	0.0082036	0.0126783	0.00256362	0.00344924	0	0.00554675	0	0.000466114	0	0	0.00643237	0	0.0189708	0	0	0.00284329	0.00731798	0	0	0	0	0	0.0126317	0	0	0	0.000745782	0	0	0.00424163	0.0511327	0.016314	0.00480097	0	0	0	0.00745782	0	0	0	0	0	0.0020509	0.0568192	0.00880955	0.00139834	0
H1N1	0	0	0.0120797	0.00189309	0.0013522	0.00459749	0	0.00171279	0	0.00252411	0	0	0.00189309	0.000540882	0.0234382	0	0	0.0119895	0.0044172	0	0	0	0.00270441	0	0.0150545	0	0	0	0.0106373	0	0	0.00144235	0.0613901	0.0193816	0.0119895	0	0	0	0.00243397	0	0	0	0	0	0	0.0659876	0.003065	0.00297485	0
H1N1	0.00384025	0	0.00480031	0.0225614	0	0.00211214	0	0.0134409	0	0.000864055	0	0	0.00326421	0	0.0198733	0	0	0.0031682	0.00374424	0	0	0	0	0	0.0278418	0	0	0	0.0133449	0	0	0.00268817	0.0888057	0	0.00950461	0	0.000768049	0	0	0	0	0	0	0	0	0.0763249	0.00537634	0.00240015	0
H1N1	0.0037594	0	0.00637463	0.00915332	0.00384112	0	0	0	0	0	0	0	0.0134848	0.00318732	0.0159366	0	0	0.017898	0.0018797	0	0	0	0.00335077	0	0.0363681	0	0	0	0.00171625	0	0	0	0.117604	0	0.0460935	0	0	0	0.000490356	0	0	0	0	0	0.0056391	0.0100523	0.00269696	0.000817261	0
H1N1	0	0	0	0	0	0.00307811	0	0.00615621	0	0	0	0	0	0	0.0412979	0	0	0.0125689	0	0	0	0	0.000384763	0	0.0275747	0	0	0	0.00205207	0	0	0	0.192766	0.00179556	0	0	0.00230858	0	0	0	0	0	0	0	0	0.00269334	0	0.00128254	0
H1N1	0.000127486	0	0	0	0	0.0132585	0	0.00152983	0	0.00452575	0	0	0.000350586	0.000669301	0.00656553	0	0	0	0	0	0	0	0.00121112	0	0.00172106	0	0	0	0.0337838	0	0	0.000733044	0.0356642	0.00398394	0.0020079	0	0	0	0	0	0	0	0	0	0	0.426823	0.00452575	0.00959332	0
H1N1	0	0	0	0	0.000483699	0.00019348	0	0.0169295	0	0.00422431	0	0	0	0	0.0268292	0	0	0.00267647	0.00164458	0	0	0	0	0	0.0261198	0	0	0	0.014253	0	0	0.00322466	0.1464	0.00103189	0	0	0.000257973	0	0	0	0	0.000161233	0	0	0	0.102061	0.00883557	0.00299894	0
H1N1	0	0	0	0	0	0.000568053	0	0.00874801	0	0	0	0	0	0	0.014883	0	0	0.00266985	0	0	0	0	0	0	0.00744149	0.00460123	0	0	0.000852079	0	0	0	0.179845	0.000397637	0	0	0	0	0	0	0.00284026	0.00113611	0	0	0	0.00960009	0	0.00159055	0
H1N1	0	0	0	0	0.00570984	0.00596937	0	0	0	0.00129769	0	0	0	0	0.0230989	0	0	0.00804568	0	0	0	0.00441215	0	0	0.0184272	0	0	0	0.00337399	0	0	0	0.125876	0	0.00648845	0	0.0020763	0	0	0	0	0.00181677	0	0	0	0.0111601	0.00311446	0.00830522	0
H1N1	0	0	0	0	0.000971083	0.0138379	0	0.00671666	0	0.00153755	0	0	0.00145662	0	0.0109786	0	0	0.00793051	0	0	0	0	0.00596137	0	0.0212559	0	0	0	0.0224968	0	0	0.00453172	0.0650626	0.00760682	0	0	0	0	0	0	0	0	0	0	0	0.286524	0.0156722	0.0044508	0
H1N1	0	0	0	0	0.00339882	0.00373497	0	0.0170688	0	0.000298797	0	0	0.000149399	0	0.0261448	0	0	0.0118025	0.00407111	0	0	0	0	0	0.0288713	0	0	0	0.000859042	0	0	0	0.164787	0.00436991	0	0	0.000522895	0	0	0	0	0	0	0	0	0.0149025	0.000373497	0.000597595	0
H1N1	0	0	0.00769003	0	0.00354925	0.000887311	0	0.00443656	0	0	0	0	0.00384502	0	0.0118308	0	0	0	0	0	0	0	0.00621118	0	0.0553091	0	0	0	0.00207039	0	0	0	0.152913	0	0	0	0.00236616	0	0	0	0	0.000887311	0	0	0	0.0133097	0.0109435	0.00177462	0
[truncated: 53 more columns]

## Sheet: Enterobacteriaceae
Table S6B: one-way ANOVA (with Benjamini-Hochberg correction (p = 0.05)) and Scheffeé post-hoc test for the family Enterobacteriaceae.
Summary									Summary
Groups	Number	Sum	Mean	Variace					Groups	Number	Sum	Mean	Variace
PBS	9	12.3922	1.37692	0.188512					PBS	5	65.3823	13.0765	8.84013
19F_C	10	14.3416	1.43416	0.328816					H1N1	12	138.225	11.5187	28.824
19F_P	12	69.7243	5.81036	18.7244
									ANOVA
ANOVA										SS	df	MS	F	P-value	critical F-value
	SS	df	MS	F	P-value	critical F-value			between groups	8.56439	1	8.56439	0.36452	0.555028	4.54308
between groups	142.62	2	71.3099	9.48829	0.000714287	3.34039			in groups	352.425	15	23.495
in groups	210.436	28	7.51557
									total	360.989	16
total	353.056	30
critical Scheffe		6.68077							critical Scheffe		4.54308
		Numerator	Denominator	FG							Numerator	Denominator	FG
control	colonized	0.00327723	1.58662	0.00206554					control	infected	2.42658	6.65691	0.36452
control	infected	19.6554	1.46136	13.4501
colonized	infected	19.1511	1.37785	13.8992

## Sheet: Muribaculaceae
Table S6B: one-way ANOVA (with Benjamini-Hochberg correction (p = 0.05)) and Scheffeé post-hoc test for the family Muribaculaceae.
Summary									Summary
Groups	Number	Sum	Mean	Variace					Groups	Number	Sum	Mean	Variace
PBS	9	43.4821	4.83135	16.1316					PBS	5	14.2881	2.85763	6.23958
19F_C	10	35.7111	3.57111	19.7339					H1N1	12	50.8819	4.24016	14.0114
19F_P	12	0.857748	0.071479	0.0244536
									ANOVA
ANOVA										SS	df	MS	F	P-value	critical F-value
	SS	df	MS	F	P-value	critical F-value			between groups	6.74613	1	6.74613	0.565054	0.463863	4.54308
between groups	130.952	2	65.4761	5.97317	0.00691088	3.34039			in groups	179.084	15	11.9389
in groups	306.927	28	10.9617
									total	185.83	16
total	437.879	30
critical Scheffe		6.68077							critical Scheffe		4.54308
		Numerator	Denominator	FG							Numerator	Denominator	FG
control	colonized	1.58819	2.31413	0.686298					control	infected	1.9114	3.38269	0.565054
control	infected	22.6563	2.13144	10.6296
colonized	infected	12.2475	2.00964	6.09434

## Sheet: Propionibacteriaceae
Table S6B: one-way ANOVA (with Benjamini-Hochberg correction (p = 0.05)) and Scheffeé post-hoc test for the family Propionibacteriaceae.
Summary									Summary
Groups	Number	Sum	Mean	Variace					Groups	Number	Sum	Mean	Variace
PBS	9	2.01312	0.22368	0.0127177					PBS	5	15.5158	3.10317	9.18327
19F_C	10	2.86823	0.286823	0.0310196					H1N1	12	109.915	9.15959	20.7551
19F_P	12	4.29401	0.357834	0.132331
									ANOVA
ANOVA										SS	df	MS	F	P-value	critical F-value
	SS	df	MS	F	P-value	critical F-value			between groups	129.46	1	129.46	7.32682	0.0162355	4.54308
between groups	0.0937957	2	0.0468979	0.715002	0.497907	3.34039			in groups	265.04	15	17.6693
in groups	1.83655	28	0.0655912
									total	394.499	16
total	1.93035	30
critical Scheffe		6.68077							critical Scheffe		4.54308
		Numerator	Denominator	FG							Numerator	Denominator	FG
control	colonized	0.00398698	0.013847	0.28793					control	infected	36.6803	5.0063	7.32682
control	infected	0.0179974	0.0127538	1.41113
colonized	infected	0.00504268	0.0120251	0.419348

## Sheet: Streptococcaceae
Table S6B: one-way ANOVA (with Benjamini-Hochberg correction (p = 0.05)) and Scheffeé post-hoc test for the family Streptococcaceae.
Summary									Summary
Groups	Number	Sum	Mean	Variace					Groups	Number	Sum	Mean	Variace
PBS	9	75.8379	8.42643	107.784					PBS	5	1.99892	0.399784	0.441679
19F_C	10	18.5551	1.85551	5.11967					H1N1	12	21.2586	1.77155	9.6633
19F_P	12	1083.23	90.269	37.9173
									ANOVA
ANOVA										SS	df	MS	F	P-value	critical F-value
	SS	df	MS	F	P-value	critical F-value			between groups	6.64143	1	6.64143	0.921883	0.352203	4.54308
between groups	53720.2	2	26860.1	567.422	2.20248e-23	3.34039			in groups	108.063	15	7.2042
in groups	1325.44	28	47.337
									total	114.704	16
total	55045.6	30
critical Scheffe		6.68077							critical Scheffe		4.54308
		Numerator	Denominator	FG							Numerator	Denominator	FG
control	colonized	43.177	9.99337	4.32056					control	infected	1.88174	2.04119	0.921883
control	infected	6698.2	9.20442	727.716
colonized	infected	7816.94	8.67846	900.73

## Sheet: Prevotellaceae
Table S6B: one-way ANOVA (with Benjamini-Hochberg correction (p = 0.05)) and Scheffeé post-hoc test for the family Prevotellaceae.
Summary									Summary
Groups	Number	Sum	Mean	Variace					Groups	Number	Sum	Mean	Variace
PBS	9	35.8244	3.98049	0.548764					PBS	5	0.970445	0.194089	0.0533181
19F_C	10	50.1086	5.01086	0.161214					H1N1	12	8.45428	0.704523	0.528187
19F_P	12	0.195556	0.0162963	0.00184798
									ANOVA
ANOVA										SS	df	MS	F	P-value	critical F-value
	SS	df	MS	F	P-value	critical F-value			between groups	0.919563	1	0.919563	2.29	0.150992	4.54308
between groups	154.394	2	77.1972	368.774	7.66643e-21	3.34039			in groups	6.02333	15	0.401555
in groups	5.86137	28	0.209335
									total	6.94289	16
total	160.256	30
critical Scheffe		6.68077							critical Scheffe		4.54308
		Numerator	Denominator	FG							Numerator	Denominator	FG
control	colonized	1.06166	0.0441929	24.0233					control	infected	0.260543	0.113774	2.29
control	infected	15.7148	0.0407039	386.076
colonized	infected	24.9456	0.038378	649.998

## Sheet: Lachnospiraceae
Table S6B: one-way ANOVA (with Benjamini-Hochberg correction (p = 0.05)) and Scheffeé post-hoc test for the family Lachnospiraceae.
Summary									Summary
Groups	Number	Sum	Mean	Variace					Groups	Number	Sum	Mean	Variace
PBS	9	42.4573	4.71748	21.5371					PBS	5	29.3692	5.87384	54.4297
19F_C	10	47.5436	4.75436	17.7871					H1N1	12	107.626	8.96881	174.814
19F_P	12	5.74938	0.479115	0.511258
									ANOVA
ANOVA										SS	df	MS	F	P-value	critical F-value
	SS	df	MS	F	P-value	critical F-value			between groups	33.8075	1	33.8075	0.236894	0.633493	4.54308
between groups	133.34	2	66.6699	5.52287	0.00951001	3.34039			in groups	2140.67	15	142.711
in groups	338.005	28	12.0716
									total	2174.48	16
total	471.345	30
critical Scheffe		6.68077							critical Scheffe		4.54308
		Numerator	Denominator	FG							Numerator	Denominator	FG
control	colonized	0.00136068	2.54845	0.000533924					control	infected	9.5788	40.4349	0.236894
control	infected	17.9637	2.34726	7.65307
colonized	infected	18.2777	2.21313	8.25879

## Sheet: Lactobacillaceae
Table S6B: one-way ANOVA (with Benjamini-Hochberg correction (p = 0.05)) and Scheffeé post-hoc test for the family Lactobacillaceae.
Summary									Summary
Groups	Number	Sum	Mean	Variace					Groups	Number	Sum	Mean	Variace
PBS	9	27.6758	3.07509	0.326223					PBS	5	14.9619	2.99237	39.6063
19F_C	10	28.1768	2.81768	0.841809					H1N1	12	6.34128	0.52844	0.238045
19F_P	12	0	0	0
									ANOVA
ANOVA										SS	df	MS	F	P-value	critical F-value
	SS	df	MS	F	P-value	critical F-value			between groups	21.4269	1	21.4269	1.99576	0.178153	4.54308
between groups	63.8692	2	31.9346	87.7836	8.67564e-13	3.34039			in groups	161.044	15	10.7362
in groups	10.1861	28	0.363788
									total	182.471	16
total	74.0553	30
critical Scheffe		6.68077							critical Scheffe		4.54308
		Numerator	Denominator	FG							Numerator	Denominator	FG
control	colonized	0.0662585	0.0767997	0.862744					control	infected	6.07096	3.04193	1.99576
control	infected	9.45616	0.0707365	133.681
colonized	infected	7.93932	0.0666945	119.04

## Sheet: Vibrionaceae
Table S6B: one-way ANOVA (with Benjamini-Hochberg correction (p = 0.05)) and Scheffeé post-hoc test for the family Vibrionaceae.
Summary									Summary
Groups	Number	Sum	Mean	Variace					Groups	Number	Sum	Mean	Variace
PBS	9	347.603	38.6225	26.1725					PBS	5	0.866635	0.173327	0.012487
19F_C	10	414.072	41.4072	41.5628					H1N1	12	3.47743	0.289786	0.388201
19F_P	12	2.17615	0.181346	0.0189672
									ANOVA
ANOVA										SS	df	MS	F	P-value	critical F-value
	SS	df	MS	F	P-value	critical F-value			between groups	0.047868	1	0.047868	0.166202	0.689268	4.54308
between groups	11749.7	2	5874.85	281.838	2.82511e-19	3.34039			in groups	4.32016	15	0.28801
in groups	583.654	28	20.8448
									total	4.36802	16
total	12333.4	30
critical Scheffe		6.68077							critical Scheffe		4.54308
		Numerator	Denominator	FG							Numerator	Denominator	FG
control	colonized	7.75475	4.40056	1.76222					control	infected	0.0135626	0.081603	0.166202
control	infected	1477.72	4.05315	364.586
colonized	infected	1699.57	3.82154	444.735

## Sheet: Ruminococcaceae
Table S6B: one-way ANOVA (with Benjamini-Hochberg correction (p = 0.05)) and Scheffeé post-hoc test for the family Ruminococcaceae.
Summary									Summary
Groups	Number	Sum	Mean	Variace					Groups	Number	Sum	Mean	Variace
PBS	9	29.8478	3.31642	1.14894					PBS	5	4.94166	0.988332	2.96444
19F_C	10	37.6865	3.76865	1.38072					H1N1	12	39.3932	3.28277	19.6558
19F_P	12	1.60854	0.134045	0.142406
									ANOVA
ANOVA										SS	df	MS	F	P-value	critical F-value
	SS	df	MS	F	P-value	critical F-value			between groups	18.5804	1	18.5804	1.22201	0.286383	4.54308
between groups	87.0136	2	43.5068	52.5435	3.329e-10	3.34039			in groups	228.071	15	15.2048
in groups	23.1844	28	0.828015
									total	246.652	16
total	110.198	30
kritischer Scheffe Wert		6.68077							critical Scheffe		4.54308
		Numerator	Denominator	FG							Numerator	Denominator	FG
control	colonized	0.204516	0.174803	1.16998					control	infected	5.26443	4.30802	1.22201
control	infected	10.1275	0.161003	62.9026
colonized	infected	13.2104	0.151803	87.0233
